# Supplementary material for: Synthesis, crystal structure, Hirshfeld surface analysis, and energy framework of bis­{3-(4-bromo­phen­yl)-5-[6-(1H-pyrazol-1-yl)pyridin-2-yl]-4H-1,2,4-triazol-4-ido}nickel(II) methanol disolvate and comparison with its chloro-substituted analogue
Source: Acta Crystallogr E Crystallogr Commun. 2025 Sep 5;81(Pt 10):906–11. doi: 10.1107/S2056989025007467 (PMC12498045; doi:10.1107/S2056989025007467)
Supplement: Supplementary file 1 [file e-81-00906-sup1.cif]

##############################################################################
#                                                                            #
# This CIF contains the data in a paper accepted for publication in          #
# Acta Crystallographica Section E. It conforms to the requirements of       #
# Notes for Authors for Acta Crystallographica Section E, and has been       #
# peer reviewed under the auspices of the IUCr Commission on Journals.       #
#                                                                            #
# Full details of the Crystallographic Information File format               #
# are given in the paper "The Crystallographic Information File (CIF):       #
# a New Standard Archive File for Crystallography" by S. R. Hall, F. H.      #
# Allen and I. D. Brown [Acta Cryst. (1991), A47, 655-685].                  #
#                                                                            #
# The current version of the core CIF dictionary is obtainable from          #
# ftp://ftp.iucr.org/pub/cif_core.dic.                                       #
#                                                                            #
# Software is freely available for graphical display of the structure(s)     #
# in this CIF. For information consult the CIF software page                 #
# http://www.iucr.org/resources/cif/software.                                #
#                                                                            #
# This file may be used for bona fide research purposes within the           #
# scientific community so long as proper attribution is given to the journal # 
# article from which it was obtained.                                        #
#                                                                            #
##############################################################################
data_I
_audit_creation_method
;
Olex2 1.3
(compiled 2020.11.12 svn.r5f609507 for OlexSys, GUI svn.r6408)
;
_journal_date_recd_electronic     2025-07-28
_journal_date_accepted     2025-08-20
_journal_name_full     'Acta Crystallographica, Section E'
_journal_year     2025
_journal_volume     81
_journal_issue      1
_journal_page_first     0
_journal_page_last     0
_journal_paper_category     GM
_journal_paper_doi     10.1107/S2056989025007467
_journal_coeditor_code     EE2019
_publ_contact_author_name     'Maksym Seredyuk'
_publ_contact_author_address
;
Department of Chemistry, Taras Shevchenko National University of Kyiv,
Volodymyrska Street 64, Kyiv, 01601,
Ukraine
;
_publ_contact_author_email     'mlseredyuk@gmail.com'
_publ_contact_author_fax     ?
_publ_contact_author_phone     ?
_publ_section_title
;\
Synthesis, crystal structure, Hirshfeld surface analysis, and energy framework
of bis{3-(4-bromophenyl)-5-[6-(1<i>H</i>-pyrazol-1-yl)pyridin-2-yl]-4<i>H</i>-\
1,2,4-triazol-4-ido}nickel(II) methanol disolvate and comparison with its
chloro-substituted analogue
;
loop_
    _publ_author_name
    _publ_author_footnote
    _publ_author_address
    'Znovjyak, Kateryna' .
;
Department of Chemistry, Taras Shevchenko National University of Kyiv,
Volodymyrska Street 64, Kyiv, 01601,
Ukraine
;
    'Shova, Sergiu' .
;
Department of Inorganic Polymers, "Petru Poni" Institute of Macromolecular
Chemistry, Romanian Academy of Science, Aleea Grigore Ghica Voda 41-A, Iasi
700487,
Romania
;
    'Nikitin, Sergiy O.' .
;
ChemBioCenter, Kyiv National Taras Shevchenko University, Kyiv 02094,
61 Winston Churchill Street,
Ukraine
;
    'Moroz, Yurii S.' .
;
Department of Chemistry, Taras Shevchenko National University of Kyiv,
Volodymyrska Street 64, Kyiv, 01601,
Ukraine
;
    'Tananaiko, Oksana' .
;
Department of Chemistry, Taras Shevchenko National University of Kyiv,
Volodymyrska Street 64, Kyiv, 01601,
Ukraine
;
    'Malinkin, Sergey O.' .
;
Department of Chemistry, Taras Shevchenko National University of Kyiv,
Volodymyrska Street 64, Kyiv, 01601,
Ukraine
;
    'Seredyuk, Maksym' .
;
Department of Chemistry, Taras Shevchenko National University of Kyiv,
Volodymyrska Street 64, Kyiv, 01601,
Ukraine
;
_publ_section_synopsis
;\
The title compound, a neutral
bis{3-(4-bromophenyl)-5-[6-(1<i>H</i>-pyrazol-1-yl)pyridin-2-yl]-4<i>H</i>-1,\
2,4-triazol-4-ido}nickel(II) methanol disolvate, exhibits a distorted
pseudooctahedral coordination environment around the metal ion. Due to the
conical geometry and polar characteristics the molecules stack in
one-dimensional columns that are connected by weak hydrogen bonds to form
layers. These layers are arranged in a three-dimensional lattice without
interlayer interactions closer than van der Waals distances.
;
_chemical_name_systematic
;\
Bis{3-(4-bromophenyl)-5-[6-(1<i>H</i>-pyrazol-1-yl)pyridin-2-yl]-4<i>H</i>-\
1,2,4-triazol-4-ido}nickel(II) methanol disolvate
;
_chemical_name_common     ?
_chemical_formula_moiety     'C32 H20 Br2 N12 Ni, 2(C H4 O)'
_chemical_formula_sum     'C34 H28 Br2 N12 Ni O2'
_chemical_formula_iupac     '[Ni (C16 H10 Br1 N6)2], 2C H4 O'
_chemical_formula_weight     855.21
_chemical_melting_point     ?
_space_group_crystal_system     orthorhombic
_space_group_name_H-M_alt     'P b c n'
_space_group_name_Hall     '-P 2n 2ab'
loop_
    _space_group_symop_operation_xyz
    'x, y, z'
    '-x+1/2, -y+1/2, z+1/2'
    '-x, y, -z+1/2'
    'x+1/2, -y+1/2, -z'
    '-x, -y, -z'
    'x-1/2, y-1/2, -z-1/2'
    'x, -y, z-1/2'
    '-x-1/2, y-1/2, z'
_cell_length_a     12.8038(8)
_cell_length_b     10.1729(4)
_cell_length_c     27.9377(14)
_cell_angle_alpha     90
_cell_angle_beta     90
_cell_angle_gamma     90
_cell_volume     3638.9(3)
_cell_formula_units_Z     4
_cell_measurement_reflns_used     1992
_cell_measurement_theta_min     2.5500
_cell_measurement_theta_max     21.9280
_cell_measurement_temperature     200.00(14)
_exptl_crystal_description     plate
_exptl_crystal_colour     'clear colourless'
_exptl_crystal_size_max     0.3
_exptl_crystal_size_mid     0.2
_exptl_crystal_size_min     0.03
_exptl_crystal_density_diffrn     1.561
_exptl_crystal_density_meas     ?
_exptl_crystal_density_method     ?
_exptl_crystal_F_000     1720
_exptl_absorpt_coefficient_mu     2.779
_exptl_absorpt_correction_type     multi-scan
_exptl_absorpt_process_details
;
(CrysAlisPro; Rigaku OD, 2024)
;
_exptl_absorpt_correction_T_min     0.53410
_exptl_absorpt_correction_T_max     1.00000
_diffrn_ambient_temperature     200.00(14)
_diffrn_source     'fine-focus sealed X-ray tube'
_diffrn_radiation_type     'Mo K\a'
_diffrn_radiation_wavelength     0.71073
_diffrn_radiation_monochromator     graphite
_diffrn_measurement_device_type     'Xcalibur, Eos'
_diffrn_measurement_device     'four-circle diffractometer'
_diffrn_measurement_method     '\w scans'
_diffrn_detector     'CCD plate'
_diffrn_detector_area_resol_mean     16.1593
_diffrn_reflns_number     11620
_diffrn_reflns_av_R_equivalents     0.0641
_diffrn_reflns_av_unetI/netI     0.0837
_diffrn_reflns_theta_min     2.158
_diffrn_reflns_theta_max     25.027
_diffrn_reflns_theta_full     25.027
_diffrn_measured_fraction_theta_max     0.999
_diffrn_measured_fraction_theta_full     0.999
_diffrn_reflns_limit_h_min     -8
_diffrn_reflns_limit_h_max     15
_diffrn_reflns_limit_k_min     -12
_diffrn_reflns_limit_k_max     12
_diffrn_reflns_limit_l_min     -33
_diffrn_reflns_limit_l_max     23
_diffrn_radiation_probe     x-ray
_refine_special_details     ?
_reflns_number_total     3218
_reflns_number_gt     2074
_reflns_threshold_expression     'I > 2\s(I)'
_refine_ls_structure_factor_coef     Fsqd
_refine_ls_matrix_type     full
_refine_ls_R_factor_all     0.1094
_refine_ls_R_factor_gt     0.0611
_refine_ls_wR_factor_gt     0.1130
_refine_ls_wR_factor_ref     0.1340
_refine_ls_goodness_of_fit_ref     1.035
_refine_ls_restrained_S_all     1.035
_refine_ls_number_reflns     3218
_refine_ls_number_parameters     236
_refine_ls_number_restraints     0
_refine_ls_hydrogen_treatment     mixed
_refine_ls_weighting_scheme     calc
_refine_ls_weighting_details
              'w=1/[\s^2^(Fo^2^)+(0.0420P)^2^+6.2503P] where P=(Fo^2^+2Fc^2^)/3'
_atom_sites_solution_hydrogens     mixed
_atom_sites_solution_primary     dual
_atom_sites_solution_secondary     ?
_refine_ls_shift/su_max     0.000
_refine_ls_shift/su_mean     0.000
_refine_diff_density_max     0.736
_refine_diff_density_min     -0.812
_refine_ls_extinction_method     none
_refine_ls_extinction_coef     .
loop_
    _atom_type_symbol
    _atom_type_description
    _atom_type_scat_dispersion_real
    _atom_type_scat_dispersion_imag
    _atom_type_scat_source
    'C' 'C' 0.0033 0.0016
                         'International Tables Vol C Tables 4.2.6.8 and 6.1.1.4'
    'H' 'H' 0.0000 0.0000
                         'International Tables Vol C Tables 4.2.6.8 and 6.1.1.4'
    'Br' 'Br' -0.2901 2.4595
                         'International Tables Vol C Tables 4.2.6.8 and 6.1.1.4'
    'N' 'N' 0.0061 0.0033
                         'International Tables Vol C Tables 4.2.6.8 and 6.1.1.4'
    'Ni' 'Ni' 0.3393 1.1124
                         'International Tables Vol C Tables 4.2.6.8 and 6.1.1.4'
    'O' 'O' 0.0106 0.0060
                         'International Tables Vol C Tables 4.2.6.8 and 6.1.1.4'
_computing_data_collection
;
CrysAlisPro 1.171.43.124a (Rigaku OD, 2024)
;
_computing_cell_refinement
;
CrysAlisPro 1.171.43.124a (Rigaku OD, 2024)
;
_computing_data_reduction
;
CrysAlisPro 1.171.43.124a (Rigaku OD, 2024)
;
_computing_structure_solution
;
<i>SHELXT</i> (Sheldrick, 2015a)
;
_computing_structure_refinement
;
<i>SHELXL2018/3</i> (Sheldrick, 2015b)
;
_computing_molecular_graphics
;
Olex2 1.3 (Dolomanov <i>et al.</i>,  2009)
;
_computing_publication_material
;
Olex2 1.3 (Dolomanov <i>et al.</i>,  2009)
;
loop_
    _atom_site_type_symbol
    _atom_site_label
    _atom_site_fract_x
    _atom_site_fract_y
    _atom_site_fract_z
    _atom_site_U_iso_or_equiv
    _atom_site_adp_type
    _atom_site_calc_flag
    _atom_site_occupancy
    _atom_site_disorder_assembly
    _atom_site_disorder_group
    Br Br1 0.66307(8) 0.02071(7) 0.48878(3) 0.0797(4) Uani d 1 . .
    Ni Ni1 0.500000 0.70049(8) 0.750000 0.0216(2) Uani d 1 . .
    N N1 0.5117(3) 0.8456(4) 0.80613(15) 0.0256(10) Uani d 1 . .
    N N2 0.6139(3) 0.8692(4) 0.81923(16) 0.0248(10) Uani d 1 . .
    N N3 0.6556(3) 0.7082(4) 0.76558(14) 0.0219(10) Uani d 1 . .
    N N4 0.5627(3) 0.5623(4) 0.70264(15) 0.0231(10) Uani d 1 . .
    N N5 0.5333(3) 0.4789(4) 0.66679(15) 0.0251(10) Uani d 1 . .
    N N6 0.7063(3) 0.4515(4) 0.67934(16) 0.0259(10) Uani d 1 . .
    C C1 0.4561(4) 0.9206(5) 0.83493(19) 0.0301(13) Uani d 1 . .
    H H1 0.381986 0.925804 0.834432 0.036 Uiso calc 1 . .
    C C2 0.5201(5) 0.9917(5) 0.8664(2) 0.0390(16) Uani d 1 . .
    H H2 0.498267 1.051486 0.890526 0.047 Uiso calc 1 . .
    C C3 0.6200(5) 0.9572(5) 0.8552(2) 0.0335(14) Uani d 1 . .
    H H3 0.681998 0.988952 0.869887 0.040 Uiso calc 1 . .
    C C4 0.6923(4) 0.7938(5) 0.79686(18) 0.0241(12) Uani d 1 . .
    C C5 0.7978(4) 0.8087(5) 0.80651(19) 0.0325(14) Uani d 1 . .
    H H5 0.822350 0.871958 0.828859 0.039 Uiso calc 1 . .
    C C6 0.8649(4) 0.7276(5) 0.7822(2) 0.0377(15) Uani d 1 . .
    H H6 0.938019 0.735362 0.787377 0.045 Uiso calc 1 . .
    C C7 0.8278(4) 0.6343(5) 0.7501(2) 0.0349(14) Uani d 1 . .
    H H7 0.874470 0.577053 0.733845 0.042 Uiso calc 1 . .
    C C8 0.7215(4) 0.6267(5) 0.74235(18) 0.0237(12) Uani d 1 . .
    C C9 0.6658(4) 0.5433(5) 0.70830(18) 0.0237(12) Uani d 1 . .
    C C10 0.6212(4) 0.4151(5) 0.65395(19) 0.0260(13) Uani d 1 . .
    C C11 0.6278(4) 0.3207(5) 0.61459(19) 0.0275(13) Uani d 1 . .
    C C12 0.7116(5) 0.2340(5) 0.6123(2) 0.0380(15) Uani d 1 . .
    H H12 0.762148 0.235364 0.637192 0.046 Uiso calc 1 . .
    C C13 0.7239(5) 0.1457(6) 0.5749(2) 0.0470(17) Uani d 1 . .
    H H13 0.782299 0.088134 0.573719 0.056 Uiso calc 1 . .
    C C14 0.6488(5) 0.1440(5) 0.5396(2) 0.0403(16) Uani d 1 . .
    C C15 0.5639(5) 0.2259(5) 0.5405(2) 0.0414(16) Uani d 1 . .
    H H15 0.513185 0.222718 0.515651 0.050 Uiso calc 1 . .
    C C16 0.5530(5) 0.3147(5) 0.57862(19) 0.0345(14) Uani d 1 . .
    H H16 0.494019 0.371228 0.579850 0.041 Uiso calc 1 . .
    O O1 0.3537(4) 0.5660(5) 0.61938(19) 0.0542(14) Uani d 1 . .
    H H1A 0.397(5) 0.548(6) 0.635(2) 0.05(2) Uiso d 1 . .
    C C17 0.3843(6) 0.6447(6) 0.5808(3) 0.070(2) Uani d 1 . .
    H H17A 0.404825 0.588562 0.553908 0.105 Uiso calc 1 . .
    H H17B 0.443564 0.699591 0.590398 0.105 Uiso calc 1 . .
    H H17C 0.325855 0.700940 0.571141 0.105 Uiso calc 1 . .
loop_
    _atom_site_aniso_label
    _atom_site_aniso_U_11
    _atom_site_aniso_U_22
    _atom_site_aniso_U_33
    _atom_site_aniso_U_12
    _atom_site_aniso_U_13
    _atom_site_aniso_U_23
    Br1 0.1213(9) 0.0692(5) 0.0486(5) 0.0147(5) -0.0015(5) -0.0307(4)
    Ni1 0.0135(5) 0.0257(5) 0.0254(5) 0.000 -0.0008(5) 0.000
    N1 0.016(3) 0.031(2) 0.030(2) 0.001(2) -0.006(2) 0.0002(19)
    N2 0.014(2) 0.028(2) 0.032(3) 0.0003(19) -0.002(2) -0.005(2)
    N3 0.016(2) 0.022(2) 0.028(2) -0.0013(19) -0.001(2) -0.0033(18)
    N4 0.018(3) 0.026(2) 0.025(2) -0.0010(19) -0.001(2) -0.0036(18)
    N5 0.019(3) 0.030(2) 0.026(2) -0.003(2) 0.000(2) -0.0039(19)
    N6 0.017(2) 0.028(2) 0.033(3) -0.0011(19) 0.003(2) -0.0058(19)
    C1 0.022(3) 0.037(3) 0.031(3) 0.005(3) 0.002(3) 0.001(2)
    C2 0.037(4) 0.045(4) 0.035(3) 0.010(3) 0.006(3) -0.013(3)
    C3 0.027(3) 0.037(3) 0.036(3) 0.000(3) -0.006(3) -0.015(3)
    C4 0.019(3) 0.023(3) 0.030(3) 0.003(2) -0.004(3) -0.002(2)
    C5 0.024(3) 0.041(3) 0.032(3) -0.002(3) -0.006(3) -0.014(3)
    C6 0.016(3) 0.050(4) 0.047(4) 0.001(3) -0.007(3) -0.010(3)
    C7 0.018(3) 0.044(3) 0.043(4) 0.003(3) 0.001(3) -0.015(3)
    C8 0.019(3) 0.029(3) 0.023(3) -0.001(2) 0.000(3) 0.000(2)
    C9 0.015(3) 0.029(3) 0.027(3) -0.002(2) -0.002(3) 0.000(2)
    C10 0.025(3) 0.025(3) 0.028(3) -0.005(2) -0.001(3) 0.001(2)
    C11 0.029(3) 0.027(3) 0.026(3) -0.003(2) 0.004(3) 0.001(2)
    C12 0.039(4) 0.041(3) 0.033(3) 0.003(3) -0.007(3) -0.008(3)
    C13 0.050(5) 0.046(4) 0.045(4) 0.014(3) 0.006(4) -0.006(3)
    C14 0.062(5) 0.028(3) 0.031(3) 0.002(3) 0.006(4) -0.006(2)
    C15 0.053(4) 0.042(4) 0.028(3) -0.005(3) -0.004(3) -0.003(3)
    C16 0.037(4) 0.029(3) 0.038(3) -0.001(3) -0.003(3) 0.002(3)
    O1 0.032(3) 0.073(3) 0.058(3) -0.004(3) -0.009(3) 0.026(3)
    C17 0.094(7) 0.054(4) 0.063(5) -0.014(4) -0.021(5) 0.015(4)
_geom_special_details
;
 All esds (except the esd in the dihedral angle between two l.s. planes)
 are estimated using the full covariance matrix.  The cell esds are taken
 into account individually in the estimation of esds in distances, angles
 and torsion angles; correlations between esds in cell parameters are only
 used when they are defined by crystal symmetry.  An approximate (isotropic)
 treatment of cell esds is used for estimating esds involving l.s. planes.
;
loop_
    _geom_bond_atom_site_label_1
    _geom_bond_atom_site_label_2
    _geom_bond_site_symmetry_2
    _geom_bond_distance
    _geom_bond_publ_flag
    Br1 C14 . 1.903(5) ?
    Ni1 N1 3_656 2.159(4) ?
    Ni1 N1 . 2.159(4) ?
    Ni1 N3 . 2.041(4) ?
    Ni1 N3 3_656 2.041(4) ?
    Ni1 N4 3_656 2.091(4) ?
    Ni1 N4 . 2.091(4) ?
    N1 N2 . 1.380(5) ?
    N1 C1 . 1.318(6) ?
    N2 C3 . 1.347(6) ?
    N2 C4 . 1.409(6) ?
    N3 C4 . 1.320(6) ?
    N3 C8 . 1.349(6) ?
    N4 N5 . 1.366(5) ?
    N4 C9 . 1.344(6) ?
    N5 C10 . 1.348(6) ?
    N6 C9 . 1.339(6) ?
    N6 C10 . 1.352(6) ?
    C1 H1 . 0.9500 ?
    C1 C2 . 1.403(7) ?
    C2 H2 . 0.9500 ?
    C2 C3 . 1.364(7) ?
    C3 H3 . 0.9500 ?
    C4 C5 . 1.386(7) ?
    C5 H5 . 0.9500 ?
    C5 C6 . 1.372(7) ?
    C6 H6 . 0.9500 ?
    C6 C7 . 1.390(7) ?
    C7 H7 . 0.9500 ?
    C7 C8 . 1.380(7) ?
    C8 C9 . 1.461(7) ?
    C10 C11 . 1.462(7) ?
    C11 C12 . 1.390(7) ?
    C11 C16 . 1.389(7) ?
    C12 H12 . 0.9500 ?
    C12 C13 . 1.386(8) ?
    C13 H13 . 0.9500 ?
    C13 C14 . 1.378(8) ?
    C14 C15 . 1.370(8) ?
    C15 H15 . 0.9500 ?
    C15 C16 . 1.404(7) ?
    C16 H16 . 0.9500 ?
    O1 H1A . 0.73(6) ?
    O1 C17 . 1.398(8) ?
    C17 H17A . 0.9800 ?
    C17 H17B . 0.9800 ?
    C17 H17C . 0.9800 ?
loop_
    _geom_angle_atom_site_label_1
    _geom_angle_atom_site_label_2
    _geom_angle_atom_site_label_3
    _geom_angle_site_symmetry_1
    _geom_angle_site_symmetry_3
    _geom_angle
    _geom_angle_publ_flag
    N1 Ni1 N1 . 3_656 93.7(2) ?
    N3 Ni1 N1 . 3_656 101.33(16) ?
    N3 Ni1 N1 3_656 . 101.33(16) ?
    N3 Ni1 N1 3_656 3_656 75.58(16) ?
    N3 Ni1 N1 . . 75.58(16) ?
    N3 Ni1 N3 3_656 . 175.6(2) ?
    N3 Ni1 N4 . . 77.64(16) ?
    N3 Ni1 N4 3_656 . 105.42(16) ?
    N3 Ni1 N4 3_656 3_656 77.64(16) ?
    N3 Ni1 N4 . 3_656 105.42(16) ?
    N4 Ni1 N1 3_656 3_656 153.21(16) ?
    N4 Ni1 N1 . . 153.21(16) ?
    N4 Ni1 N1 . 3_656 91.54(16) ?
    N4 Ni1 N1 3_656 . 91.54(16) ?
    N4 Ni1 N4 3_656 . 95.5(2) ?
    N2 N1 Ni1 . . 112.2(3) ?
    C1 N1 Ni1 . . 143.3(4) ?
    C1 N1 N2 . . 104.5(4) ?
    N1 N2 C4 . . 117.6(4) ?
    C3 N2 N1 . . 111.6(4) ?
    C3 N2 C4 . . 130.6(5) ?
    C4 N3 Ni1 . . 120.9(3) ?
    C4 N3 C8 . . 120.2(4) ?
    C8 N3 Ni1 . . 118.9(3) ?
    N5 N4 Ni1 . . 140.9(3) ?
    C9 N4 Ni1 . . 113.6(3) ?
    C9 N4 N5 . . 105.5(4) ?
    C10 N5 N4 . . 105.3(4) ?
    C9 N6 C10 . . 101.3(4) ?
    N1 C1 H1 . . 124.3 ?
    N1 C1 C2 . . 111.4(5) ?
    C2 C1 H1 . . 124.3 ?
    C1 C2 H2 . . 127.1 ?
    C3 C2 C1 . . 105.8(5) ?
    C3 C2 H2 . . 127.1 ?
    N2 C3 C2 . . 106.7(5) ?
    N2 C3 H3 . . 126.6 ?
    C2 C3 H3 . . 126.6 ?
    N3 C4 N2 . . 113.6(4) ?
    N3 C4 C5 . . 123.2(5) ?
    C5 C4 N2 . . 123.2(5) ?
    C4 C5 H5 . . 121.7 ?
    C6 C5 C4 . . 116.7(5) ?
    C6 C5 H5 . . 121.7 ?
    C5 C6 H6 . . 119.5 ?
    C5 C6 C7 . . 121.0(5) ?
    C7 C6 H6 . . 119.5 ?
    C6 C7 H7 . . 120.8 ?
    C8 C7 C6 . . 118.5(5) ?
    C8 C7 H7 . . 120.8 ?
    N3 C8 C7 . . 120.4(5) ?
    N3 C8 C9 . . 111.5(5) ?
    C7 C8 C9 . . 128.0(5) ?
    N4 C9 C8 . . 118.2(4) ?
    N6 C9 N4 . . 114.2(4) ?
    N6 C9 C8 . . 127.6(5) ?
    N5 C10 N6 . . 113.6(4) ?
    N5 C10 C11 . . 124.4(5) ?
    N6 C10 C11 . . 121.9(5) ?
    C12 C11 C10 . . 119.7(5) ?
    C16 C11 C10 . . 122.2(5) ?
    C16 C11 C12 . . 118.1(5) ?
    C11 C12 H12 . . 118.9 ?
    C13 C12 C11 . . 122.2(6) ?
    C13 C12 H12 . . 118.9 ?
    C12 C13 H13 . . 121.1 ?
    C14 C13 C12 . . 117.9(6) ?
    C14 C13 H13 . . 121.1 ?
    C13 C14 Br1 . . 118.4(5) ?
    C15 C14 Br1 . . 119.3(5) ?
    C15 C14 C13 . . 122.3(5) ?
    C14 C15 H15 . . 120.6 ?
    C14 C15 C16 . . 118.9(6) ?
    C16 C15 H15 . . 120.6 ?
    C11 C16 C15 . . 120.6(5) ?
    C11 C16 H16 . . 119.7 ?
    C15 C16 H16 . . 119.7 ?
    C17 O1 H1A . . 112(5) ?
    O1 C17 H17A . . 109.5 ?
    O1 C17 H17B . . 109.5 ?
    O1 C17 H17C . . 109.5 ?
    H17A C17 H17B . . 109.5 ?
    H17A C17 H17C . . 109.5 ?
    H17B C17 H17C . . 109.5 ?
loop_
    _geom_torsion_atom_site_label_1
    _geom_torsion_atom_site_label_2
    _geom_torsion_atom_site_label_3
    _geom_torsion_atom_site_label_4
    _geom_torsion_site_symmetry_1
    _geom_torsion_site_symmetry_2
    _geom_torsion_site_symmetry_3
    _geom_torsion_site_symmetry_4
    _geom_torsion
    _geom_torsion_publ_flag
    Br1 C14 C15 C16 . . . . 178.8(4) ?
    Ni1 N1 N2 C3 . . . . -178.2(3) ?
    Ni1 N1 N2 C4 . . . . -3.0(5) ?
    Ni1 N1 C1 C2 . . . . 176.8(4) ?
    Ni1 N3 C4 N2 . . . . 3.7(6) ?
    Ni1 N3 C4 C5 . . . . -175.9(4) ?
    Ni1 N3 C8 C7 . . . . 176.4(4) ?
    Ni1 N3 C8 C9 . . . . 0.1(5) ?
    Ni1 N4 N5 C10 . . . . -177.8(4) ?
    Ni1 N4 C9 N6 . . . . 177.7(3) ?
    Ni1 N4 C9 C8 . . . . -5.4(6) ?
    N1 N2 C3 C2 . . . . 0.5(6) ?
    N1 N2 C4 N3 . . . . -0.2(6) ?
    N1 N2 C4 C5 . . . . 179.4(5) ?
    N1 C1 C2 C3 . . . . 0.5(7) ?
    N2 N1 C1 C2 . . . . -0.2(6) ?
    N2 C4 C5 C6 . . . . 179.5(5) ?
    N3 C4 C5 C6 . . . . -0.9(8) ?
    N3 C8 C9 N4 . . . . 3.6(6) ?
    N3 C8 C9 N6 . . . . 180.0(5) ?
    N4 N5 C10 N6 . . . . 0.1(6) ?
    N4 N5 C10 C11 . . . . -176.4(4) ?
    N5 N4 C9 N6 . . . . -1.2(6) ?
    N5 N4 C9 C8 . . . . 175.7(4) ?
    N5 C10 C11 C12 . . . . -162.1(5) ?
    N5 C10 C11 C16 . . . . 18.4(8) ?
    N6 C10 C11 C12 . . . . 21.6(8) ?
    N6 C10 C11 C16 . . . . -157.8(5) ?
    C1 N1 N2 C3 . . . . -0.2(6) ?
    C1 N1 N2 C4 . . . . 175.0(4) ?
    C1 C2 C3 N2 . . . . -0.6(6) ?
    C3 N2 C4 N3 . . . . 174.0(5) ?
    C3 N2 C4 C5 . . . . -6.4(9) ?
    C4 N2 C3 C2 . . . . -173.9(5) ?
    C4 N3 C8 C7 . . . . -1.7(7) ?
    C4 N3 C8 C9 . . . . -178.1(4) ?
    C4 C5 C6 C7 . . . . -0.9(9) ?
    C5 C6 C7 C8 . . . . 1.4(9) ?
    C6 C7 C8 N3 . . . . -0.1(8) ?
    C6 C7 C8 C9 . . . . 175.6(5) ?
    C7 C8 C9 N4 . . . . -172.4(5) ?
    C7 C8 C9 N6 . . . . 4.0(9) ?
    C8 N3 C4 N2 . . . . -178.2(4) ?
    C8 N3 C4 C5 . . . . 2.2(8) ?
    C9 N4 N5 C10 . . . . 0.6(5) ?
    C9 N6 C10 N5 . . . . -0.8(6) ?
    C9 N6 C10 C11 . . . . 175.8(5) ?
    C10 N6 C9 N4 . . . . 1.2(6) ?
    C10 N6 C9 C8 . . . . -175.3(5) ?
    C10 C11 C12 C13 . . . . -177.6(5) ?
    C10 C11 C16 C15 . . . . 177.7(5) ?
    C11 C12 C13 C14 . . . . -1.0(9) ?
    C12 C11 C16 C15 . . . . -1.7(8) ?
    C12 C13 C14 Br1 . . . . -178.7(4) ?
    C12 C13 C14 C15 . . . . 0.1(9) ?
    C13 C14 C15 C16 . . . . 0.0(9) ?
    C14 C15 C16 C11 . . . . 0.9(8) ?
    C16 C11 C12 C13 . . . . 1.8(9) ?
loop_
    _geom_hbond_atom_site_label_D
    _geom_hbond_atom_site_label_H
    _geom_hbond_atom_site_label_A
    _geom_hbond_site_symmetry_A
    _geom_hbond_distance_DH
    _geom_hbond_distance_HA
    _geom_hbond_distance_DA
    _geom_hbond_angle_DHA
    C3 H3 O1 6_667 0.95 2.35 3.269(8) 162
    C5 H5 O1 6_667 0.95 2.48 3.413(7) 167
    C1 H1 N6 6_567 0.95 2.30 3.238(6) 171
    C7 H7 C1 6_657 0.95 2.71 3.615(7) 161
    O1 H1A N5 . 0.73(6) 2.08(6) 2.798(6) 168(6)
    C2 H2 Cg 3_666 0.95 2.69 3.542(6) 140
_shelx_space_group_comment
;
The symmetry employed for this shelxl refinement is uniquely defined
by the following loop, which should always be used as a source of
symmetry information in preference to the above space-group names.
They are only intended as comments.
;
_shelx_estimated_absorpt_T_min     ?
_shelx_estimated_absorpt_T_max     ?
_shelx_hkl_file
;
   0   0   3 85.9511 88.4139   3
   0   0  -3 108.465 63.3184   3
   0   0   4 108396. 1433.25   3
   0   0  -4 115027. 1482.14   3
   0   0  -5 380.161 185.895   3
   0   0   5 162.349 158.302   3
   0   0   6 37413.0 998.760   3
   0   0  -6 38386.3 1039.63   3
   0   0   7 198.141 129.810   3
   0   0   8 61227.2 1427.29   3
   0   0   9 367.253 221.712   3
   0   0  10 15975.3 802.148   3
   0   0  11 119.460 232.237   3
   0   0  12 65619.3 1737.51   3
   0   0  13 189.226 165.285   3
   0   0  14 3374.38 441.405   3
   0   0 -14 2871.49 525.574   2
   0   0 -15 384.090 303.433   2
   0   0 -16 55268.9 2208.84   2
   0   0 -17 662.296 428.327   2
   0   0 -18 9424.08 1053.59   2
   0   0 -19 520.223 451.007   2
   0   0 -20 7510.91 994.667   2
   0   0 -21 325.807 365.369   2
   0   0 -22 16148.2 1428.93   2
   0   0 -23 1076.10 517.936   2
   0   0 -24 13222.8 1422.55   2
   0   0 -25 770.556 486.698   2
   0   0 -26 570.100 392.097   2
   0   0 -27-39.2239 304.662   2
   0   0 -28 796.917 479.186   2
   0   0 -29 310.097 423.796   2
   0   0 -30 6749.71 1082.14   2
   0   0 -31 106.385 314.490   2
   0   0 -32 3000.38 768.341   2
   0   0 -33 423.852 499.254   2
   0   0 -34 3834.07 927.901   2
   0   0 -35 1006.17 745.186   2
   0  -1   0 60.7418 61.0459   1
   0   1   0 50.2003 62.8510   1
   0   1  -1-3.91377 62.1269   1
   0  -1  -1 293.924 98.8854   1
   0  -1   1 38.9815 87.3294   1
   0   1   1 16.7581 65.7353   1
   0   1   2-106.428 69.2974   1
   0   1  -2 8.31026 71.7898   1
   0  -1   2 93.3324 90.6022   1
   0  -1  -2 11.8185 76.7938   1
   0  -1   3 431.570 114.148   1
   0   1   3 425.413 125.111   1
   0  -1  -3 338.951 104.370   1
   0   1  -3 337.514 110.613   1
   0   1  -4 121.356 117.239   3
   0   1   4-6.23666 76.7334   1
   0   1  -4-10.0464 85.2220   1
   0  -1   4-58.6540 82.4292   1
   0  -1  -4 44.9454 77.7408   1
   0   1  -5 81.5132 138.913   3
   0   1   5 146.907 88.3974   1
   0   1  -5-56.6189 80.0345   1
   0  -1  -5-45.3854 82.4000   1
   0  -1   5-31.6056 86.7163   1
   0   1  -6 26.4113 128.288   3
   0  -1   6 85.4710 77.9682   1
   0   1   6-17.1433 81.8760   1
   0   1  -6 129.852 91.8621   1
   0  -1  -6 84.4110 94.9395   1
   0   1  -7 63.5393 138.146   3
   0  -1  -7 59.1760 86.0737   1
   0   1  -7 88.1531 87.5464   1
   0  -1   7 44.9531 92.4594   1
   0   1   7 12.4198 78.2548   1
   0   1  -8 154.974 189.506   3
   0   1  -8-37.2263 63.7116   1
   0  -1  -8-45.2860 75.7421   1
   0   1   9-6.83546 90.2601   3
   0   1  -9-148.342 200.149   3
   0   1  10 49.7110 107.421   3
   0   1 -10 472.927 264.847   3
   0   1 -11-436.199 274.446   3
   0   1  11 20.4100 112.982   3
   0   1  12 57.5798 112.550   3
   0   1 -12-266.366 239.009   3
   0   1 -13-92.6886 168.568   3
   0   1  13-23.4494 101.391   3
   0   1  14 179.339 131.088   3
   0   1 -14 137.445 177.803   3
   0  -1 -14 321.784 278.548   2
   0   1 -14 252.755 217.268   2
   0   1  15-11.1769 120.675   3
   0  -1 -15 25.5547 238.272   2
   0   1 -15 252.887 246.551   2
   0   1  16 110.951 151.527   3
   0   1 -16-258.079 270.003   2
   0  -1 -16-342.790 301.274   2
   0   1  17 10.6123 132.943   3
   0  -1 -17-69.1679 271.994   2
   0   1 -17-181.302 280.001   2
   0   1 -18 93.1462 262.287   2
   0  -1 -18 8.53744 232.616   2
   0   1 -19 362.700 297.558   2
   0  -1 -19 378.188 225.800   2
   0  -1 -20 66.0746 258.457   2
   0   1 -20-63.8904 278.530   2
   0   1 -21 415.292 391.536   2
   0  -1 -21-94.9201 305.143   2
   0  -1 -22 225.372 340.315   2
   0   1 -22-42.9982 274.051   2
   0  -1 -23 24.5991 314.527   2
   0   1 -23 134.922 259.801   2
   0  -1 -24-315.117 297.940   2
   0   1 -24-157.798 273.472   2
   0  -1 -25-789.052 509.285   2
   0   1 -25 582.336 446.971   2
   0   1 -26 435.927 454.282   2
   0  -1 -26 756.968 502.904   2
   0   1 -27-505.285 401.415   2
   0  -1 -27 36.9515 276.633   2
   0  -1 -28 4.20933 257.948   2
   0   1 -28-260.066 344.529   2
   0   1 -29 494.964 442.891   2
   0  -1 -29 986.130 567.211   2
   0  -1 -30-7.69104 372.525   2
   0   1 -30-178.656 407.710   2
   0   1 -31 362.654 454.327   2
   0  -1 -31 83.1201 384.495   2
   0  -1 -32-17.0997 281.248   2
   0   1 -32 587.029 512.123   2
   0   1 -33 100.799 337.045   2
   0  -1 -33 302.633 365.707   2
   0  -1 -34-718.105 478.181   2
   0   1 -34-912.487 505.128   2
   0  -2   0 25880.2 982.958   1
   0   2   0 24980.8 962.089   1
   0   2   1 1280.79 274.311   1
   0   2  -1 1593.43 277.672   1
   0  -2  -1 1730.58 317.540   1
   0  -2   1 1072.45 255.776   1
   0  -2   2 99816.4 1915.63   1
   0   2  -2 94719.0 1851.93   1
   0   2   2 98440.5 1901.45   1
   0  -2  -2 94014.4 1861.68   1
   0   2  -3 10817.9 628.915   1
   0   2   3 10453.7 633.763   1
   0  -2  -3 10606.2 635.041   1
   0  -2   3 11495.0 660.995   1
   0   2   4 3134.94 363.156   1
   0  -2   4 3465.96 387.717   1
   0  -2  -4 3525.18 417.738   1
   0   2  -4 3411.34 383.580   1
   0  -2   5 218413. 2828.31   1
   0   2  -5 218235. 2804.41   1
   0   2   5 216700. 2795.03   1
   0  -2  -5 218110. 2815.26   1
   0   2  -6 443869. 4223.59   3
   0   2   6 432416. 3951.03   1
   0  -2   6 445203. 4025.04   1
   0  -2  -6 440558. 4026.58   1
   0   2  -6 440531. 3983.20   1
   0   2  -7 179584. 2794.73   3
   0   2  -7 175739. 2509.53   1
   0  -2   7 175742. 2495.41   1
   0  -2  -7 176244. 2539.65   1
   0   2   7 172373. 2476.84   1
   0   2  -8 22548.3 1061.59   3
   0  -2  -8 23050.0 915.015   1
   0   2  -8 22202.7 890.218   1
   0   2   8 23055.0 902.364   1
   0  -2   8 22253.2 899.054   1
   0   2  -9 27479.8 1224.46   3
   0   2   9 26491.8 967.534   1
   0  -2  -9 27259.1 990.078   1
   0   2  -9 27414.7 981.298   1
   0  -2   9 27057.4 981.742   1
   0   2 -10 34513.8 1426.67   3
   0  -2 -10 34515.0 1122.64   1
   0   2 -10 35067.9 1089.60   1
   0   2 -11 16991.6 1062.10   3
   0  -2 -11 17346.4 778.320   1
   0   2 -12 14123.0 1022.00   3
   0   2 -12 14280.9 940.746   2
   0  -2 -12 13015.8 955.197   2
   0   2  13 3858.57 372.716   3
   0   2 -13 3674.63 568.430   3
   0  -2 -13 3218.82 544.924   2
   0   2 -13 3691.24 556.946   2
   0   2 -14 52936.6 2018.17   2
   0  -2 -14 50216.7 1983.26   2
   0   2 -14 46845.8 1936.52   3
   0   2  14 50577.5 1421.59   3
   0  -2 -15 11949.6 985.335   2
   0   2 -15 11869.6 993.020   2
   0   2 -15 10186.9 948.784   3
   0   2  15 11585.7 696.023   3
   0   2 -16 320.011 267.580   3
   0   2  16 155.271 135.900   3
   0  -2 -16 580.754 345.399   2
   0   2 -16 331.257 289.246   2
   0   2  17 235.646 162.105   3
   0   2 -17 285.226 279.217   3
   0  -2 -17 33.1999 246.242   2
   0   2 -17-279.908 269.704   2
   0  -2 -18 20490.2 1423.43   2
   0   2 -18 19661.3 1396.30   2
   0   2  18 20758.1 976.379   3
   0   2 -18 19157.2 1321.99   3
   0  -2 -19 15247.3 1282.67   2
   0   2 -19 14666.0 1264.70   2
   0   2  19 16190.4 880.134   3
   0   2 -20 1178.30 477.487   2
   0  -2 -20 2278.14 586.705   2
   0  -2 -21 195.856 327.118   2
   0   2 -21-54.7508 273.294   2
   0  -2 -22 2892.73 719.993   2
   0   2 -22 3039.46 723.522   2
   0  -2 -23 14542.4 1392.17   2
   0   2 -23 14792.5 1405.79   2
   0   2 -24 1612.07 568.382   2
   0  -2 -24 1358.04 556.556   2
   0  -2 -25 2642.85 641.795   2
   0   2 -25 3498.72 791.196   2
   0  -2 -26 2194.23 580.821   2
   0   2 -26 3117.78 733.999   2
   0  -2 -27 3313.92 782.062   2
   0   2 -27 2526.90 726.775   2
   0   2 -28 5042.98 951.096   2
   0  -2 -28 5689.14 1005.58   2
   0  -2 -29 1107.33 565.766   2
   0   2 -29 709.203 517.754   2
   0   2 -30 265.088 405.383   2
   0  -2 -30 651.207 474.970   2
   0   2 -31-682.526 525.147   2
   0  -2 -31 83.0588 383.130   2
   0  -2 -32 3109.26 831.927   2
   0   2 -32 3401.60 861.694   2
   0  -2 -33 2180.64 768.611   2
   0   2 -33 1450.99 676.428   2
   0   2 -34-405.677 516.620   2
   0  -2 -34 602.877 558.449   2
   0  -3   0-63.8510 212.920   1
   0   3   0 79.1854 130.208   1
   0   3  -1 172.599 184.042   1
   0   3   1 161.466 204.978   1
   0  -3  -1-200.423 210.978   1
   0  -3   1 188.400 185.005   1
   0  -3   2-35.3734 192.864   1
   0  -3  -2 361.007 201.032   1
   0   3   2 80.2904 174.818   1
   0   3  -2 673.924 216.475   1
   0  -3  -3 43.9464 79.2029   2
   0   3  -3 10.8201 73.1743   2
   0  -3   3 28.3178 198.085   1
   0   3  -3 461.831 216.878   1
   0   3   3 88.5041 196.435   1
   0  -3  -3 41.6744 197.438   1
   0  -3  -4-236.215 204.799   1
   0   3   4-54.9464 139.143   1
   0  -3  -4-19.6471 99.0581   2
   0   3  -4 89.9393 176.453   1
   0   3  -4 91.9987 91.7265   2
   0  -3   4 166.517 198.723   1
   0   3  -5 97.8660 147.414   1
   0   3   5 74.2917 149.703   1
   0  -3   5 75.0516 257.930   1
   0  -3  -5 47.9662 179.663   1
   0   3  -5 74.5348 91.2446   2
   0  -3  -5-55.2392 129.287   2
   0   3  -6-30.8216 191.825   1
   0   3   6-89.9567 130.260   1
   0  -3  -6 127.252 194.133   1
   0   3  -6-100.400 134.817   2
   0  -3   6 193.066 226.916   1
   0  -3  -6-215.014 176.941   2
   0   3  -7 228.627 239.337   3
   0  -3  -7-32.9242 130.046   2
   0  -3   7 143.098 148.942   1
   0   3  -7 53.6595 120.089   2
   0   3   7 151.166 180.824   1
   0   3  -7 90.1707 194.982   1
   0  -3  -7 12.9854 167.565   1
   0   3  -8 338.550 240.001   3
   0  -3  -8-161.271 209.476   1
   0  -3   8-396.043 250.930   1
   0   3  -8 278.225 193.963   1
   0   3   8-63.2703 139.625   1
   0   3  -8-298.137 190.322   2
   0  -3  -8-232.041 222.625   2
   0   3  -9 487.873 265.688   3
   0   3   9-1.95517 169.339   1
   0  -3  -9 174.626 169.516   1
   0  -3  -9-252.806 244.098   2
   0   3  -9 136.438 162.674   1
   0   3  -9-241.115 186.160   2
   0  -3   9-74.6932 160.193   1
   0   3 -10 95.8940 231.790   3
   0   3 -10 8.20423 152.482   1
   0   3  10 94.9116 181.433   1
   0  -3 -10-22.9722 193.661   2
   0  -3 -10-89.5273 137.864   1
   0   3 -10 89.1693 147.117   2
   0  -3  10-39.8918 166.863   1
   0   3 -11 515.997 336.063   3
   0  -3  11 83.0016 166.457   1
   0   3 -11-112.437 225.081   2
   0   3 -11 56.7304 152.811   1
   0  -3 -11-23.7101 161.890   1
   0   3  11 89.2698 136.320   1
   0  -3 -11-225.912 234.224   2
   0   3 -12 79.6839 186.901   3
   0  -3 -12-64.8648 156.451   1
   0  -3 -12 1.60360 170.184   2
   0   3 -12 8.90785 118.062   1
   0   3 -12-384.756 261.654   2
   0   3 -13-366.516 282.123   3
   0   3 -13-152.337 263.218   2
   0  -3 -13 80.5004 239.207   2
   0   3 -14 389.044 246.581   3
   0   3 -14-100.050 222.311   2
   0  -3 -14 212.491 203.574   2
   0   3 -15-411.402 292.276   3
   0   3 -15-102.375 180.651   2
   0  -3 -15-94.7539 292.229   2
   0   3  16 54.4404 82.0327   3
   0   3 -16-45.6916 304.523   3
   0   3 -16 227.500 251.728   2
   0  -3 -16 240.834 283.833   2
   0   3  17-86.4940 128.430   3
   0   3 -17-173.261 390.100   3
   0  -3 -17-207.773 301.339   2
   0   3 -17 304.050 306.689   2
   0   3  18 135.432 158.147   3
   0   3 -18-15.9431 222.890   3
   0   3 -18 194.196 284.792   2
   0  -3 -18-264.137 247.377   2
   0   3  19 21.1192 115.315   3
   0   3 -19-53.2124 257.168   3
   0  -3 -19-209.462 254.149   2
   0   3 -19 614.372 392.364   2
   0   3  20 258.983 156.566   3
   0   3 -20-178.949 246.746   3
   0  -3 -20-484.493 332.244   2
   0   3 -20 81.7355 247.272   2
   0   3 -21-22.4066 214.918   3
   0   3 -21-33.9087 280.892   2
   0  -3 -21 242.638 320.113   2
   0  -3 -22 674.697 433.882   2
   0   3 -22 297.275 370.919   2
   0  -3 -23 294.354 363.425   2
   0   3 -23-91.5078 253.047   2
   0   3 -24 753.758 516.417   2
   0  -3 -24 264.568 373.313   2
   0   3 -25-9.05399 301.161   2
   0  -3 -25 421.128 382.867   2
   0  -3 -26 81.0404 393.159   2
   0   3 -26 102.642 359.943   2
   0  -3 -27-569.920 369.084   2
   0   3 -27 285.755 379.343   2
   0  -3 -28 294.544 366.049   2
   0   3 -28-115.118 324.735   2
   0   3 -29 29.9739 361.129   2
   0  -3 -29-119.507 381.115   2
   0  -3 -30-600.018 478.863   2
   0   3 -30-184.417 375.391   2
   0  -3 -31 256.767 474.926   2
   0   3 -31 989.230 574.055   2
   0  -3 -32 467.410 459.912   2
   0   3 -32 135.493 443.966   2
   0   3 -33-149.242 379.738   2
   0  -3 -33-874.373 560.496   2
   0  -3 -34-268.755 407.606   2
   0   3 -34 490.709 441.083   2
   0   4   0 40227.0 1746.19   1
   0  -4   0 40244.7 1776.44   1
   0   4  -1 11749.0 950.705   1
   0  -4  -1 10569.3 949.235   1
   0  -4   1 11696.7 994.001   1
   0   4   1 11416.0 932.824   1
   0   4   2 24061.4 1340.73   1
   0  -4   2 24694.7 1372.25   1
   0  -4  -2 22447.4 1333.59   1
   0   4  -2 21903.3 1287.38   1
   0  -4   3 2016.82 437.793   1
   0   4  -3 2237.27 460.088   1
   0  -4  -3 2737.66 517.577   1
   0   4   3 1941.40 410.319   1
   0  -4  -3 2229.95 167.776   2
   0   4  -3 2352.45 167.144   2
   0  -4  -4 29090.5 712.022   2
   0   4  -4 30671.0 717.890   2
   0   4   4 27554.6 1432.05   1
   0  -4   4 27343.7 1447.67   1
   0  -4  -4 27943.6 1462.87   1
   0   4  -4 25469.8 1384.97   1
   0  -4  -5 21911.4 725.766   2
   0   4  -5 22052.9 708.075   2
   0  -4   5 20108.9 1253.15   1
   0   4   5 20638.4 1237.60   1
   0  -4  -5 18924.3 1218.70   1
   0   4  -5 19577.8 1211.49   1
   0  -4  -6 50338.1 1240.50   2
   0   4  -6 50447.9 1201.49   2
   0   4   6 48484.7 1878.67   1
   0  -4  -6 47441.2 1905.49   1
   0   4  -6 46647.5 1862.07   1
   0  -4   6 45159.5 1851.63   1
   0  -4  -7 1343.43 263.968   2
   0  -4   7 1290.23 381.146   1
   0   4  -7 845.005 200.728   2
   0   4   7 704.388 244.967   1
   0  -4  -7 1185.58 334.947   1
   0   4  -7 1253.52 364.183   1
   0   4  -8 71350.7 1732.45   2
   0  -4  -8 74940.4 1806.63   2
   0   4  -8 71466.2 2258.12   3
   0  -4  -8 74201.2 2347.06   1
   0   4   8 71220.8 2257.21   1
   0   4  -8 75875.6 2326.28   1
   0  -4   8 74732.8 2355.25   1
   0   4  -9 121379. 2400.89   2
   0  -4  -9 122768. 2488.95   2
   0   4  -9 125113. 3025.56   3
   0  -4  -9 132436. 3114.30   1
   0   4  -9 131120. 3057.97   1
   0   4   9 130444. 3016.12   1
   0  -4   9 128048. 3046.04   1
   0   4 -10 17780.7 975.821   2
   0  -4 -10 18325.2 1029.10   2
   0   4 -10 19951.7 1271.49   3
   0   4 -10 20981.2 1235.62   1
   0  -4 -10 21024.2 1238.46   1
   0   4  10 20496.1 1209.00   1
   0  -4  10 20546.6 1226.92   1
   0  -4 -11 39238.2 1578.54   2
   0   4 -11 44036.4 1609.09   2
   0   4 -11 50098.2 2026.48   3
   0   4  11 49994.2 1860.82   1
   0   4 -11 49885.9 1889.11   1
   0  -4  11 48673.8 1879.52   1
   0  -4 -11 48664.0 1891.32   1
   0   4 -12 1458.18 476.153   3
   0   4 -12 1250.09 372.791   1
   0  -4 -12 1158.15 371.517   2
   0   4 -12 1020.72 284.733   2
   0  -4 -12 1270.68 383.651   1
   0   4 -13 72852.1 2302.55   2
   0  -4 -13 73277.1 2329.92   2
   0   4 -13 79406.7 2697.43   3
   0   4 -13 79357.0 2343.95   1
   0  -4 -13 81068.0 2409.11   1
   0   4 -14 15118.6 1111.54   2
   0  -4 -14 15040.3 1120.63   2
   0   4 -14 14610.5 1218.49   3
   0   4 -15 1934.01 500.381   3
   0   4 -15 1814.42 436.867   2
   0  -4 -15 2067.48 490.429   2
   0   4 -16 1159.57 396.181   3
   0   4 -16 1521.71 415.125   2
   0  -4 -16 1023.19 355.713   2
   0   4 -17 4370.31 736.849   3
   0  -4 -17 4560.01 743.934   2
   0   4 -17 4549.73 738.975   2
   0   4 -18 10558.3 1052.74   2
   0  -4 -18 10330.1 1048.34   2
   0   4 -18 8323.33 1014.89   3
   0   4  18 9752.80 577.761   3
   0   4 -19 1792.81 538.134   2
   0  -4 -19 1765.12 582.007   2
   0   4  19 1479.60 235.143   3
   0   4 -19 1214.79 452.700   3
   0   4 -20 1545.63 499.478   2
   0  -4 -20 2324.07 570.882   2
   0   4 -20 1540.89 431.738   3
   0   4  20 2255.96 292.296   3
   0   4 -21 3833.02 763.468   2
   0  -4 -21 3458.74 736.265   2
   0   4 -21 2796.19 640.290   3
   0   4 -22 379.151 396.320   2
   0  -4 -22 1056.86 479.142   2
   0   4 -22-166.909 326.605   3
   0   4 -23 2026.60 604.556   2
   0  -4 -23 2209.35 596.120   2
   0   4 -23 1178.37 477.203   3
   0  -4 -24 777.014 525.709   2
   0   4 -24 137.497 315.560   2
   0  -4 -25 7103.03 1019.55   2
   0   4 -25 8405.39 1135.15   2
   0   4 -26 1963.75 648.878   2
   0  -4 -26 2080.33 676.756   2
   0   4 -27 663.875 428.650   2
   0  -4 -27 718.195 387.810   2
   0  -4 -28 213.554 320.503   2
   0   4 -28 833.743 527.916   2
   0   4 -29 4076.94 875.587   2
   0  -4 -29 4855.12 908.097   2
   0   4 -30 1029.30 535.549   2
   0  -4 -30 795.762 468.975   2
   0   4 -31 331.675 465.947   2
   0  -4 -31 507.427 468.598   2
   0   4 -32 707.131 603.288   2
   0  -4 -32 1322.79 598.955   2
   0  -4 -33 2544.60 740.280   2
   0   4 -33 5997.13 1220.48   2
   0  -4 -34-660.286 561.242   2
   0   4 -34 379.997 397.220   2
   0  -5   0-65.1618 250.252   1
   0  -5   1-40.8474 246.911   1
   0  -5  -1-202.401 249.933   1
   0  -5  -2 22.2556 215.801   1
   0  -5   2 400.685 305.451   1
   0  -5   3 203.306 332.803   1
   0  -5  -3 162.512 342.415   1
   0   5  -4 70.9828 57.5109   2
   0  -5  -4-29.6033 65.0736   2
   0  -5   4-161.512 248.974   1
   0   5  -5 101.934 92.3306   2
   0  -5  -5 54.6701 75.2962   2
   0  -5  -5 139.443 285.926   1
   0  -5   5-1.51953 249.148   1
   0  -5  -6 52.6562 104.862   2
   0   5  -6 136.694 117.758   2
   0  -5   6-128.268 250.251   1
   0   5  -7 29.1368 103.460   2
   0  -5  -7 221.362 126.302   2
   0  -5   7-203.581 261.234   1
   0  -5  -7-127.541 241.688   1
   0  -5  -8 59.8935 138.361   2
   0   5  -8-44.0224 124.416   2
   0   5  -8 482.046 346.465   3
   0  -5   8-191.788 245.083   1
   0  -5  -8 246.470 255.306   1
   0   5  -9 113.918 139.807   2
   0  -5  -9-84.6595 115.747   2
   0   5  -9 117.057 288.578   3
   0  -5  -9 187.885 246.492   1
   0  -5   9 20.4088 209.769   1
   0   5 -10 369.583 207.154   2
   0  -5 -10 22.3434 116.962   2
   0   5 -10 308.899 310.392   3
   0  -5  10-22.0358 276.381   1
   0  -5 -10-371.436 326.986   1
   0  -5 -11 34.0737 136.704   2
   0   5 -11-48.9249 136.771   2
   0   5 -11 16.8821 200.940   3
   0  -5  11-276.958 287.258   1
   0  -5 -11 12.6439 185.253   1
   0   5 -12-119.208 156.826   2
   0  -5 -12-166.046 190.280   2
   0   5 -12 384.649 275.818   3
   0  -5  12 108.152 196.269   1
   0  -5 -12-92.5355 272.510   1
   0   5 -13-173.096 207.051   2
   0  -5 -13-233.118 261.111   2
   0   5 -13 126.060 259.606   3
   0  -5 -13-279.698 231.521   1
   0  -5 -14-273.623 304.428   2
   0   5 -14-71.1803 207.734   2
   0   5 -14 235.072 230.328   3
   0  -5 -15-252.770 286.199   2
   0   5 -15-318.790 238.196   2
   0   5 -15 155.942 269.505   3
   0  -5 -16-357.875 310.893   2
   0   5 -16 410.762 258.923   2
   0   5 -16 29.1299 250.101   3
   0   5 -17 288.079 273.963   2
   0  -5 -17 112.113 279.170   2
   0   5 -17-479.210 492.082   3
   0  -5 -18 124.017 301.111   2
   0   5 -18-138.593 199.395   2
   0   5 -18 508.153 351.264   3
   0  -5 -19-214.832 260.834   2
   0   5 -19-81.1202 248.974   2
   0   5  19-27.1356 87.8583   3
   0   5 -19-346.398 466.895   3
   0  -5 -20 515.614 377.722   2
   0   5 -20 55.4613 243.897   2
   0  -5 -21 23.9384 363.359   2
   0   5 -21 401.030 362.923   2
   0   5 -21-352.532 358.327   3
   0  -5 -22 556.329 436.027   2
   0   5 -22 171.375 285.699   2
   0   5 -23 235.267 314.202   2
   0  -5 -23 3.63271 324.148   2
   0   5 -23 360.698 325.609   3
   0   5 -24 182.299 398.566   2
   0  -5 -24 171.756 351.196   2
   0   5 -24 533.925 402.462   3
   0   5 -25 131.195 359.083   2
   0  -5 -25-245.471 424.483   2
   0   5 -25-104.864 330.939   3
   0   5 -26 218.386 290.533   2
   0  -5 -26 33.5984 253.720   2
   0  -5 -27-327.360 309.132   2
   0   5 -27 134.963 393.133   2
   0  -5 -28 216.438 326.967   2
   0   5 -28-156.646 375.806   2
   0  -5 -29 1060.96 542.946   2
   0   5 -29-479.172 510.204   2
   0   5 -30-279.995 352.943   2
   0  -5 -30 298.937 471.927   2
   0  -5 -31-189.978 355.098   2
   0   5 -31-610.530 496.081   2
   0  -5 -32-462.148 424.169   2
   0   5 -32-340.304 481.401   2
   0  -5 -33 366.563 493.504   2
   0   5 -33-280.110 450.888   2
   0  -5 -34-154.823 314.807   2
   0  -6   0 21354.6 1624.28   1
   0  -6   1 2037.53 529.968   1
   0  -6  -1 2091.05 501.050   1
   0  -6  -2 11290.2 1176.59   1
   0  -6   2 11726.8 1196.31   1
   0  -6   3 25402.7 1728.74   1
   0  -6  -3 24978.5 1735.38   1
   0  -6  -4 17866.4 1477.44   1
   0  -6   4 16502.1 1438.27   1
   0  -6   5 2475.51 611.956   1
   0  -6  -5 1641.11 534.578   1
   0  -6  -5 1795.59 173.636   2
   0   6  -5 1729.08 174.219   2
   0  -6  -6 1372.11 473.689   1
   0  -6   6 2067.41 535.354   1
   0  -6  -6 1717.05 207.346   2
   0   6  -6 1609.66 198.568   2
   0  -6   7 24410.1 1676.38   1
   0  -6  -7 22377.4 1608.76   1
   0  -6  -7 23386.0 821.571   2
   0   6  -7 23646.2 824.455   2
   0  -6  -8 7143.78 524.092   2
   0   6  -8 6699.94 502.321   2
   0   6  -8 7177.73 874.071   3
   0  -6  -8 7513.15 944.675   1
   0  -6   8 7014.47 914.101   1
   0  -6  -9 636.104 202.479   2
   0   6  -9 787.587 221.578   2
   0   6  -9 925.022 440.968   3
   0  -6   9 188.019 220.703   1
   0  -6  -9-77.8524 353.914   1
   0   6 -10 7554.89 610.979   2
   0  -6 -10 7875.10 647.995   2
   0   6 -10 8197.04 947.542   3
   0  -6  10 6968.26 902.112   1
   0  -6 -10 7490.80 968.065   1
   0  -6 -11 3163.43 457.245   2
   0   6 -11 2987.08 414.009   2
   0   6 -11 3386.69 665.554   3
   0  -6 -11 2651.49 576.737   1
   0  -6  11 3463.04 652.820   1
   0   6 -12 17679.6 1043.19   2
   0  -6 -12 18647.6 1098.91   2
   0   6 -12 17409.3 1419.47   3
   0  -6 -12 18365.5 1458.33   1
   0  -6 -13 5116.24 618.515   2
   0   6 -13 5439.42 614.278   2
   0   6 -13 5843.68 857.657   3
   0  -6 -14 2284.31 462.830   2
   0   6 -14 2616.57 455.128   2
   0   6 -14 3009.43 678.351   3
   0   6 -15 18583.9 1224.54   2
   0  -6 -15 18840.1 1275.40   2
   0   6 -15 20992.8 1667.44   3
   0   6 -16 11822.0 1009.52   2
   0  -6 -16 11542.9 1026.09   2
   0   6 -16 13714.3 1419.07   3
   0  -6 -17 4983.54 702.187   2
   0   6 -17 5261.58 714.028   2
   0   6 -17 5691.84 977.327   3
   0   6 -18 752.437 358.499   2
   0  -6 -18-8.21865 204.154   2
   0   6 -18 393.192 364.982   3
   0  -6 -19 9591.03 1050.08   2
   0   6 -19 9427.05 1034.75   2
   0   6 -19 8676.91 1174.27   3
   0  -6 -20 1531.53 492.949   2
   0   6 -20 1941.90 543.754   2
   0   6 -20 1783.57 549.065   3
   0  -6 -21 810.311 404.908   2
   0   6 -21-11.6750 344.505   2
   0   6 -21 67.6218 403.429   3
   0  -6 -22 1534.54 561.097   2
   0   6 -22 924.773 483.463   2
   0   6 -22 688.256 441.041   3
   0  -6 -23 6701.63 1003.83   2
   0   6 -23 5624.61 938.107   2
   0   6 -23 4506.68 915.380   3
   0   6 -24 1960.44 578.785   2
   0  -6 -24 1290.54 484.393   2
   0   6 -24 1341.11 549.562   3
   0  -6 -25 105.165 255.078   2
   0   6 -25 503.835 452.485   2
   0   6 -25 1374.34 577.628   3
   0   6 -26 246.073 338.278   2
   0  -6 -26 36.6966 367.819   2
   0   6 -26 883.687 577.778   3
   0  -6 -27 3655.13 794.469   2
   0   6 -27 3914.38 821.467   2
   0   6 -28 915.679 517.293   2
   0  -6 -28-128.414 381.944   2
   0  -6 -29-85.6625 334.630   2
   0   6 -29 119.501 340.152   2
   0   6 -30-287.851 393.666   2
   0  -6 -30 78.1253 329.150   2
   0   6 -31 2175.84 743.241   2
   0  -6 -31 2772.47 771.181   2
   0  -6 -32-349.893 431.872   2
   0   6 -32 720.336 623.228   2
   0  -6 -33-131.565 434.419   2
   0   6 -33 877.118 602.393   2
   0  -7   0-239.057 371.570   1
   0  -7   1-483.135 492.393   1
   0  -7  -1 127.942 269.223   1
   0  -7   2 300.056 311.405   1
   0  -7  -2 428.467 341.842   1
   0  -7  -3-175.023 425.580   1
   0  -7   3-121.367 335.837   1
   0  -7   4-338.197 369.463   1
   0  -7  -4 188.870 283.412   1
   0  -7   5-381.032 462.992   1
   0  -7  -5-159.811 407.195   1
   0  -7  -6 44.2035 63.7653   2
   0   7  -6 37.7916 47.3811   2
   0   7  -6-37.4211 69.0470   2
   0  -7  -6 28.0588 50.0149   2
   0  -7  -6-289.812 285.484   1
   0  -7   6 126.537 266.161   1
   0   7  -7 40.9260 72.8680   2
   0  -7  -7-20.7664 60.8041   2
   0   7  -7 444.299 347.134   3
   0  -7   7-115.870 327.985   1
   0  -7  -7-205.733 290.302   1
   0   7  -8 56.5182 90.6431   2
   0  -7  -8-264.769 124.404   2
   0   7  -8 329.553 362.060   3
   0  -7   8-148.197 326.513   1
   0   7  -9-206.858 147.031   2
   0  -7  -9-142.110 148.846   2
   0   7  -9 342.112 457.074   3
   0  -7   9 70.3494 301.382   1
   0  -7  -9 3.84408 363.057   1
   0  -7 -10-64.7232 122.603   2
   0   7 -10-5.77437 116.816   2
   0  -7 -10-323.512 395.743   1
   0  -7  10-314.969 351.923   1
   0  -7 -11 152.941 173.458   2
   0   7 -11 111.482 112.058   2
   0   7 -11-299.564 355.120   3
   0  -7 -11-29.1942 305.739   1
   0   7 -12 473.116 225.223   2
   0  -7 -12 267.767 202.009   2
   0   7 -12 385.231 367.396   3
   0  -7 -13-72.1511 155.214   2
   0   7 -13 373.161 242.459   2
   0   7 -13 439.409 411.867   3
   0  -7 -14-10.8839 198.910   2
   0   7 -14 306.817 237.984   2
   0   7 -14 122.983 289.078   3
   0  -7 -15 253.334 294.193   2
   0   7 -15 384.534 266.254   2
   0   7 -15 83.3441 320.712   3
   0   7 -16 103.963 221.836   2
   0  -7 -16 333.695 228.298   2
   0   7 -16 530.120 463.948   3
   0   7 -17 1.21071 274.714   2
   0  -7 -17-98.5790 200.074   2
   0   7 -17-214.867 303.195   3
   0   7 -18-296.382 333.466   2
   0  -7 -18-187.107 247.632   2
   0   7 -18-804.228 603.113   3
   0  -7 -19-337.079 362.230   2
   0   7 -19-472.837 390.476   2
   0   7 -19-296.330 529.904   3
   0  -7 -20-384.215 355.645   2
   0   7 -20-153.623 219.373   2
   0   7 -20-980.377 674.401   3
   0  -7 -21-685.793 423.994   2
   0   7 -21-72.6381 260.120   2
   0   7 -21-1259.72 642.154   3
   0  -7 -22 33.7454 263.874   2
   0   7 -22-421.626 347.523   2
   0   7 -22-500.523 521.582   3
   0  -7 -23 25.7588 294.521   2
   0   7 -23 405.414 350.836   2
   0   7 -23-141.009 343.804   3
   0   7 -24-274.353 415.220   2
   0  -7 -24-290.235 442.514   2
   0   7 -24 106.426 385.268   3
   0  -7 -25 195.925 287.941   2
   0   7 -25-252.577 381.749   2
   0   7 -25-204.662 396.241   3
   0   7 -26-311.391 419.460   2
   0  -7 -26-521.280 462.756   2
   0   7 -27 338.446 524.096   2
   0  -7 -27-579.226 478.633   2
   0   7 -27 81.8594 399.461   3
   0  -7 -28 211.182 318.540   2
   0   7 -28-597.508 528.650   2
   0   7 -29-362.232 559.437   2
   0  -7 -29-65.5143 421.089   2
   0  -7 -30 813.315 566.815   2
   0   7 -30 219.586 538.819   2
   0  -7 -31 258.265 411.490   2
   0   7 -31 302.568 378.735   2
   0  -7 -32 287.963 427.109   2
   0   7 -32 105.052 431.414   2
   0  -7 -33-805.297 493.170   2
   0  -8   0 976.300 363.752   1
   0  -8   1 6007.45 1029.80   1
   0  -8  -1 6572.36 1103.26   1
   0  -8  -2 15741.2 1673.83   1
   0  -8   2 16676.7 1704.78   1
   0  -8   3-101.432 361.574   1
   0  -8  -3 929.259 502.527   1
   0  -8  -4 1246.60 555.359   1
   0  -8   4 1821.32 626.702   1
   0   8  -5 1406.51 502.850   3
   0  -8   5 1843.77 593.688   1
   0  -8  -5 2615.28 718.327   1
   0   8  -6 6596.06 933.138   3
   0  -8   6 6247.65 1024.23   1
   0  -8  -6 4490.35 935.951   1
   0   8  -7 563.345 434.111   3
   0  -8  -7 906.280 552.841   1
   0  -8   7 342.389 312.337   1
   0  -8  -8 934.178 154.480   2
   0   8  -8 952.879 163.321   2
   0  -8  -8 823.998 361.296   1
   0  -8   8 1056.91 484.329   1
   0   8  -8 1546.13 569.506   3
   0   8  -8 773.913 131.732   2
   0  -8  -9 12723.1 1462.08   1
   0   8  -9 14586.7 1429.98   3
   0  -8  -9 11987.0 581.574   2
   0   8  -9 13191.5 642.102   2
   0  -8 -10 1179.05 227.941   2
   0   8 -10 975.869 217.397   2
   0   8 -10 1338.60 578.359   3
   0   8 -11 2717.51 368.418   2
   0  -8 -11 2451.77 346.060   2
   0   8 -11 3033.45 744.570   3
   0   8 -12 2016.48 360.398   2
   0  -8 -12 2072.03 344.458   2
   0   8 -12 3297.69 817.703   3
   0   8 -13 10207.8 1288.85   3
   0   8 -13 11755.1 840.619   2
   0  -8 -13 12364.9 866.435   2
   0   8 -14 2985.33 454.915   2
   0  -8 -14 2512.06 444.666   2
   0   8 -14 2893.03 832.587   3
   0  -8 -15-232.390 214.208   2
   0   8 -15 502.326 287.934   2
   0   8 -15 459.882 382.440   3
   0   8 -16-25.0177 194.301   2
   0  -8 -16 275.324 199.637   2
   0   8 -16 321.385 467.331   3
   0   8 -17 9523.09 1371.18   3
   0  -8 -17 10626.2 1009.05   2
   0   8 -17 8879.05 893.593   2
   0   8 -18 5408.22 738.857   2
   0  -8 -18 6865.72 852.998   2
   0   8 -18 4741.67 970.094   3
   0   8 -19 3611.14 658.705   2
   0  -8 -19 4182.80 712.132   2
   0   8 -19 3447.97 856.100   3
   0   8 -20 774.047 383.766   2
   0  -8 -20-673.639 412.853   2
   0   8 -20-133.799 401.559   3
   0   8 -21 1500.95 477.105   2
   0  -8 -21 2038.28 554.185   2
   0   8 -21 2577.39 776.106   3
   0   8 -22 5959.93 898.451   2
   0  -8 -22 5838.08 879.690   2
   0   8 -22 6400.52 1210.94   3
   0   8 -23 2963.73 672.902   2
   0  -8 -23 2005.37 564.313   2
   0   8 -23 2308.30 605.434   3
   0   8 -24-602.516 480.934   2
   0  -8 -24-396.562 312.588   2
   0   8 -24-254.097 506.828   3
   0   8 -25 2739.52 756.304   2
   0   8 -25 2789.11 851.159   3
   0   8 -26 1796.56 707.513   2
   0   8 -26 1660.24 797.414   3
   0   8 -27 774.819 489.395   2
   0   8 -27 673.345 550.123   3
   0   8 -28 300.184 424.053   2
   0   8 -29 2800.46 892.019   2
   0  -9   0-292.716 333.481   1
   0  -9  -1 137.967 435.909   1
   0  -9   1 249.859 415.054   1
   0  -9  -2 273.635 481.199   1
   0  -9   2-165.769 390.699   1
   0   9  -2 476.203 426.707   3
   0  -9   3 580.721 438.630   1
   0  -9  -3 540.494 467.948   1
   0   9  -3 352.071 451.974   3
   0  -9  -4 385.774 498.060   1
   0  -9   4-87.2978 298.842   1
   0   9  -4 527.246 414.107   3
   0  -9  -5 927.187 556.096   1
   0   9  -5 42.2041 332.500   3
   0   9  -6 197.535 408.299   3
   0   9  -7 619.381 557.868   3
   0   9  -8 376.093 629.076   3
   0   9  -9 377.140 553.294   3
   0   9 -10 683.249 505.533   3
   0   9 -11 924.750 526.535   3
   0   9 -12 830.229 589.294   3
   0   9 -13 289.841 412.642   3
   0   9 -14-245.241 331.082   3
   0   9 -15-712.581 476.976   3
   0   9 -16 168.321 457.444   3
   0   9 -17 912.941 644.566   3
   0   9 -18-118.223 487.064   3
   0   9 -19-851.393 689.045   3
   0   9 -20 46.6819 428.447   3
   0   9 -21-7.91850 377.265   3
   0   9 -22 225.594 382.595   3
   0   9 -23 108.237 414.745   3
   0   9 -24-1069.53 594.344   3
   0   9 -25 193.847 525.439   3
   0  10   0 1743.92 607.335   3
   0  10  -1 2587.76 757.540   3
   0  10   1 1728.87 585.451   3
   0  10  -2 2041.20 657.104   3
   0  10   2 1883.84 670.915   3
   0  10  -3 772.441 504.799   3
   0  10   3 1827.59 624.596   3
   0  10  -4 3754.20 838.907   3
   0  10  -5 974.658 472.384   3
   0  10  -6 648.312 434.665   3
   0  10  -7 4595.05 995.352   3
   0  10  -8 9556.92 1366.38   3
   0  10  -9 1673.77 708.630   3
   0  10 -10 1953.17 680.389   3
   0  10 -11 3811.09 965.408   3
   0  10 -12 7194.86 1282.21   3
   0  10 -13 2684.59 818.323   3
   0  10 -14 375.289 466.669   3
   0  10 -15 1640.99 734.917   3
   0  10 -16 3514.43 905.529   3
   0  10 -17 1426.77 646.211   3
   0  10 -18-482.647 564.158   3
   0  10 -19 87.2523 484.571   3
   0  10 -20 2325.85 863.735   3
   0  10 -21-974.248 688.159   3
   0  11   0 895.769 501.167   3
   0  11  -1 176.897 361.737   3
   0  11   1 243.932 522.612   3
   0  11   2 1288.81 608.567   3
   0  11  -2-109.448 346.004   3
   0  11   3 1060.14 609.265   3
   0  11  -3 1257.76 552.349   3
   0  11   4 956.152 518.528   3
   0  11  -4 132.979 406.069   3
   0  11   5 604.135 468.241   3
   0  11  -5 350.212 386.091   3
   0  11   6 461.737 339.443   3
   0  11  -6 190.364 446.127   3
   0  11  -7 475.255 361.969   3
   0  11   7 227.515 359.357   3
   0  11   8 188.605 275.271   3
   0  11  -8 181.941 424.517   3
   0  11  -9 707.158 589.517   3
   0  11 -10-577.980 552.456   3
   0  11 -11 853.586 604.945   3
   0  11 -12 310.490 403.855   3
   0  11 -13 25.6464 448.833   3
   0  11 -14 153.298 520.015   3
   0  11 -15-1860.27 937.929   3
   0  11 -16-871.317 783.617   3
   0  11 -17-137.484 422.247   3
   0  12   0 3206.45 933.443   3
   0  12  -1 2115.24 741.276   3
   0  12   1 1419.45 693.627   3
   0  12  -2 5057.84 1094.40   3
   0  12   2 4523.54 1018.88   3
   0  12   3 4069.92 922.333   3
   0  12  -3 2669.98 827.530   3
   0  12   4 3563.35 843.585   3
   0  12  -4 4631.29 1097.99   3
   0  12   5 561.946 476.886   3
   0  12  -5 682.081 572.818   3
   0  12  -6 1368.79 577.856   3
   0  12   6 2606.39 726.384   3
   0  12  -7 945.948 664.217   3
   0  12  -8 323.128 490.931   3
   0  12  -9 191.506 405.008   3
   0  12 -10 1315.54 685.742   3
   0  12 -11 1732.14 789.119   3
   0  12 -12 291.911 428.032   3
   0  12 -13-2012.83 941.326   3
   0  13   0-93.0914 418.714   3
   0  13  -1 242.213 326.765   3
   0  13   1 426.428 485.817   3
   0  13  -2-17.1106 420.204   3
   0  13   2 729.143 674.437   3
   0  13  -3 128.434 461.115   3
   0  13   3 1134.09 717.626   3
   0  13  -4-152.498 397.170   3
   0  13  -5-437.935 559.233   3
   0  13  -6-400.836 597.897   3
   0  13  -7-1025.44 820.696   3
   0  14  -1 419.290 380.159   3
  -1   0   0 23.9666 32.9450   2
   1   0   0 46.4002 42.6239   2
   1   0  -1 31.8881 46.2765   2
  -1   0   1 11.5858 48.5222   2
  -1   0  -1 39.4017 44.5640   2
   1   0   1-86.8411 47.5836   2
   1   0  -2 1013.31 125.208   2
  -1   0   2 952.684 124.992   2
   1   0  -3-58.3155 73.2773   2
  -1   0   3 95.2431 82.9172   2
   1   0  -4 3625.04 298.760   2
  -1   0   4 3452.01 275.235   2
  -1   0   5 151.319 152.827   2
   1   0  -5 271.479 181.225   2
  -1   0   6 12832.7 629.628   2
   1   0  -6 13258.1 640.914   2
   1   0  -7 1037.08 281.775   2
  -1   0   7 418.884 236.490   2
   1   0  -8 2861.14 396.275   2
  -1   0  -8 2893.84 281.365   3
   1   0  -9 302.249 277.192   2
  -1   0  -9 42.1124 109.393   3
  -1   0   9 286.362 207.832   3
   1   0 -10 42017.9 1550.14   2
  -1   0 -10 45750.7 1276.54   3
  -1   0  10 49176.1 1543.05   3
   1   0 -11 181.496 296.335   2
  -1   0  11 114.029 148.907   3
  -1   0 -11 56.9467 147.152   3
   1   0 -12 16245.8 1032.65   2
  -1   0  12 18481.6 1073.23   3
  -1   0 -12 18096.6 919.386   3
   1   0 -13-91.9275 222.731   2
  -1   0  13 21.2124 205.941   3
  -1   0 -13-45.1527 165.374   3
   1   0 -14 11676.1 957.236   2
  -1   0  14 14261.0 966.848   3
  -1   0 -14 14500.0 880.499   3
   1   0 -15 217.118 213.795   2
  -1   0  15 300.032 192.862   3
  -1   0 -15 204.931 209.829   3
   1   0 -16 44760.5 1972.12   2
  -1   0  16 49540.2 1863.73   3
   1   0 -17 144.762 331.806   2
  -1   0  17 207.766 217.170   3
   1   0 -18 28031.5 1696.36   2
  -1   0  18 30727.1 1499.41   3
   1   0 -19 475.022 359.069   2
   1   0 -20 8108.66 974.710   2
   1   0 -21 216.528 359.597   2
   1   0 -22 22562.7 1699.04   2
  -1   0 -22 22922.8 1632.14   2
   1   0 -23 718.534 445.173   2
  -1   0 -23 429.122 416.608   2
   1   0 -24 17450.7 1545.07   2
  -1   0 -24 16252.0 1445.74   2
   1   0 -25-213.145 357.133   2
  -1   0 -25-421.107 370.245   2
   1   0 -26 5340.05 930.100   2
  -1   0 -26 5206.49 865.294   2
   1   0 -27 822.350 505.062   2
  -1   0 -27 457.457 428.646   2
   1   0 -28 2846.03 733.689   2
  -1   0 -28 2382.15 650.428   2
   1   0 -29 131.238 295.318   2
  -1   0 -29 426.325 490.616   2
   1   0 -30-356.760 474.537   2
  -1   0 -30 1313.24 593.591   2
   1   0 -31 567.326 364.999   2
  -1   0 -31 595.084 449.996   2
   1   0 -32 2147.21 727.333   2
  -1   0 -32 2055.51 645.733   2
  -1   0 -33-383.886 372.274   2
   1   0 -33 19.7581 402.257   2
   1   0 -34 131.492 376.799   2
  -1   0 -34 610.541 540.941   2
  -1  -1   0 5710.50 330.316   3
  -1  -1   0 5681.37 236.016   2
   1  -1   0 5760.59 239.722   2
  -1   1   0 5740.59 239.316   2
   1   1   0 5742.89 237.116   2
  -1  -1  -1 46657.2 713.297   2
  -1  -1  -1 45813.8 805.604   3
   1   1   1 47536.8 718.215   2
  -1   1  -1 45596.1 707.573   2
   1  -1   1 45622.0 709.660   2
  -1  -1   1 46516.2 1054.39   3
   1   1  -1 46337.1 716.564   2
  -1   1   1 45663.9 734.164   2
   1  -1  -1 44526.1 717.140   2
  -1  -1   1 48736.6 738.872   2
  -1  -1   2 60669.4 1346.51   3
  -1   1   2 60990.7 923.454   2
   1  -1  -2 61080.8 924.853   2
   1   1  -2 61965.0 924.401   2
  -1  -1   2 61849.3 931.162   2
  -1  -1   3 76946.3 1135.40   2
  -1   1   3 77181.6 1136.82   2
  -1  -1   3 75943.8 1640.38   3
   1  -1  -3 76445.7 1143.73   2
   1   1  -3 78824.6 1152.51   2
  -1  -1   4 19316.9 643.225   2
   1  -1  -4 18447.0 632.125   2
   1   1  -4 19319.7 638.766   2
  -1   1   4 18495.0 637.704   2
  -1  -1   4 19153.6 893.314   3
   1  -1  -5 1385.26 220.319   2
   1   1  -5 1140.09 199.526   2
  -1  -1   5 1466.41 305.996   3
  -1   1   5 1407.04 216.013   2
  -1  -1   5 1714.85 219.863   2
   1   1  -6 71772.8 1480.46   2
  -1   1   6 71194.8 1454.03   2
   1  -1  -6 70418.4 1467.64   2
  -1  -1   6 71715.6 1465.01   2
  -1  -1   6 70071.6 1843.50   3
  -1   1   7 6726.17 500.426   2
   1  -1  -7 6782.12 516.096   2
   1   1  -7 6599.68 508.985   2
  -1  -1   7 7774.35 636.809   3
  -1  -1   7 6127.44 469.393   2
   1  -1  -8 19232.5 928.851   2
   1   1  -8 18830.8 925.054   2
  -1  -1   8 22573.9 1123.09   3
   1   1  -9 1328.22 303.383   2
   1  -1  -9 1486.11 324.914   2
  -1  -1   9 1502.61 347.857   3
   1   1   9 1427.99 201.024   1
   1  -1   9 1613.12 198.089   1
   1  -1 -10 3486.38 450.278   2
   1   1 -10 3263.40 478.456   2
  -1   1 -10 3984.42 433.264   3
  -1  -1  10 4439.72 547.136   3
   1  -1  10 3503.54 271.161   1
   1   1 -10 3683.10 305.152   1
   1  -1 -10 3741.47 295.882   1
   1   1  10 3296.39 276.207   1
   1  -1 -11 7432.13 692.355   2
   1   1 -11 5950.91 625.472   2
  -1  -1  11 9065.45 779.064   3
  -1   1 -11 7834.09 605.964   3
   1   1  11 7324.67 386.392   1
   1  -1 -11 7633.14 402.779   1
   1   1 -11 7922.92 420.529   1
   1  -1  11 8207.09 398.378   1
   1  -1 -12 904.012 346.046   2
   1   1 -12 350.644 209.904   2
  -1  -1  12 1071.32 284.566   3
  -1   1 -12 486.425 230.986   3
   1   1  12 801.382 139.964   1
   1  -1  12 763.719 125.458   1
   1  -1 -12 666.589 134.195   1
   1   1 -12 939.363 160.275   1
   1  -1 -13 10047.3 846.536   2
   1   1 -13 11828.7 897.857   2
  -1   1  13 15414.0 869.346   3
  -1   1 -13 14608.1 913.137   3
  -1  -1  13 16769.9 1074.95   3
   1  -1 -13 14186.7 519.888   1
   1  -1  13 14013.9 477.672   1
   1   1  13 13529.6 471.156   1
   1   1 -13 14809.0 528.096   1
   1   1 -14 4852.00 617.076   2
   1  -1 -14 3422.49 518.976   2
  -1  -1  14 5297.02 627.844   3
  -1   1  14 4465.38 492.032   3
  -1   1 -14 4746.56 559.532   3
   1  -1 -14 4346.81 270.113   1
   1   1  14 4516.93 248.861   1
   1   1 -14 4841.88 288.580   1
   1   1 -15 6578.90 782.293   2
   1  -1 -15 5894.37 737.281   2
  -1  -1  15 9222.37 838.394   3
  -1   1  15 7956.65 699.518   3
  -1   1 -15 7482.02 732.162   3
   1   1 -15 7811.98 327.762   1
   1  -1 -15 7718.77 335.237   1
   1  -1 -16 1815.58 484.099   2
   1   1 -16 641.435 360.414   2
  -1  -1  16 2006.61 451.249   3
  -1   1  16 1419.55 312.486   3
  -1   1 -16 1456.52 325.587   3
   1   1 -17 23900.6 1516.23   2
   1  -1 -17 23323.8 1503.07   2
  -1   1  17 23943.2 1277.27   3
  -1   1 -17 22615.1 1298.22   3
   1  -1 -18 819.199 460.871   2
   1   1 -18 300.669 373.962   2
  -1   1 -18 45.5367 171.163   3
  -1   1  18 200.885 190.051   3
   1  -1 -19 4664.49 806.183   2
   1   1 -19 5026.45 817.325   2
  -1   1 -19 5071.21 658.967   3
  -1   1  19 5660.07 640.546   3
   1  -1 -20 269.771 350.140   2
   1   1 -20 199.605 363.624   2
  -1   1  20 288.453 268.858   3
   1   1 -21 7380.18 1008.92   2
   1  -1 -21 7328.30 1014.61   2
  -1  -1 -22 5799.42 877.545   2
  -1   1 -22 6152.17 939.015   2
   1  -1 -22 6645.18 929.817   2
   1   1 -22 6442.92 937.310   2
  -1   1 -23 831.834 508.460   2
  -1  -1 -23 495.658 351.977   2
   1  -1 -23 734.959 390.001   2
   1   1 -23 916.377 435.187   2
  -1   1 -24 2771.23 663.810   2
  -1  -1 -24 1990.08 653.836   2
   1  -1 -24 3881.16 827.050   2
   1   1 -24 3197.64 732.467   2
  -1  -1 -25 3137.78 741.079   2
  -1   1 -25 3384.32 792.344   2
   1   1 -25 3621.03 763.183   2
   1  -1 -25 3896.20 825.939   2
  -1   1 -26 315.238 463.756   2
  -1  -1 -26-525.197 450.711   2
   1   1 -26 221.157 372.565   2
   1  -1 -26 1004.78 535.519   2
  -1  -1 -27 1633.51 540.081   2
  -1   1 -27 969.677 488.042   2
   1  -1 -27 1338.99 539.408   2
   1   1 -27 1339.65 565.361   2
  -1  -1 -28 731.023 565.087   2
  -1   1 -28 441.214 383.301   2
   1   1 -28 461.673 325.138   2
   1  -1 -28 23.3759 357.780   2
  -1   1 -29 1.17575 377.599   2
  -1  -1 -29 62.1004 358.675   2
   1   1 -29-117.188 302.710   2
   1  -1 -29 566.181 398.697   2
  -1   1 -30 509.672 494.005   2
  -1  -1 -30-29.8849 382.799   2
   1   1 -30 205.935 404.466   2
   1  -1 -30 1103.09 545.139   2
  -1   1 -31 852.625 583.949   2
   1  -1 -31 540.576 431.443   2
  -1  -1 -31 1070.16 509.496   2
   1   1 -31 492.692 387.670   2
   1   1 -32 1114.78 599.417   2
  -1  -1 -32 354.473 492.325   2
   1  -1 -32 983.523 561.120   2
  -1   1 -32 240.780 390.999   2
   1   1 -33 67.7991 478.740   2
  -1  -1 -33 357.395 492.457   2
  -1   1 -33 381.187 441.430   2
   1  -1 -33 229.130 441.874   2
   1   1 -34 154.011 384.812   2
  -1  -1 -34 1279.78 636.585   2
   1  -1 -34 1752.76 736.118   2
  -1   1 -34 570.708 359.107   2
   1  -2   0 77.4092 173.740   1
   1   2   0 73.0258 175.746   1
   1   2   0 164.063 147.852   3
   1  -2   0-10.8962 53.2100   2
  -1   2   0-9.50779 49.9885   2
   1   2   0-64.8388 54.9720   2
  -1  -2   0-42.6416 55.7292   2
   1   2  -1 9339.06 628.071   1
   1  -2   1 10344.6 678.939   1
   1   2   1 9624.78 658.342   1
   1  -2  -1 9065.11 634.506   1
   1  -2  -1 10860.9 353.403   2
  -1   2  -1 11330.5 358.504   2
   1  -2   1 10981.3 343.600   2
   1   2   1 11202.1 513.175   3
   1   2  -1 11638.2 362.450   2
  -1  -2  -1 11516.5 350.978   2
   1   2  -1 11942.9 623.800   3
  -1  -2   1 11784.5 367.679   2
  -1   2   1 10671.1 357.029   2
   1   2  -2 1730.72 165.387   2
  -1   2   2 1634.70 159.267   2
   1  -2  -2 1792.42 172.130   2
   1  -2  -2 1335.70 258.697   1
   1   2  -2 1341.67 267.378   1
   1   2   2 1868.31 328.399   1
   1  -2   2 1659.43 306.240   1
  -1   2  -2 1552.36 153.651   2
   1   2   2 1838.20 201.734   3
  -1  -2  -2 1284.06 139.548   2
   1   2  -2 1819.47 309.313   3
  -1  -2   2 1664.36 264.251   3
  -1  -2   2 1639.77 159.237   2
  -1  -2   3 9415.11 402.061   2
  -1   2   3 9749.46 405.526   2
   1   2   3 8737.68 627.696   1
   1  -2   3 9104.88 639.681   1
   1   2  -3 9052.10 635.894   1
   1  -2  -3 8470.98 623.962   1
   1   2  -3 8948.70 633.199   3
  -1  -2   3 9329.57 608.219   3
   1   2   3 8787.38 359.380   3
   1   2  -3 9288.91 403.503   2
   1  -2  -3 9263.29 400.097   2
  -1   2   4 132815. 1669.70   2
  -1  -2   4 135552. 1679.56   2
   1   2  -4 127459. 2347.04   1
   1   2   4 128932. 2331.71   1
   1  -2   4 131656. 2314.98   1
   1  -2  -4 127443. 2304.75   1
   1   2  -4 132653. 2515.84   3
  -1  -2   4 132361. 2386.62   3
   1   2  -4 132685. 1642.09   2
   1  -2  -4 132165. 1646.53   2
   1  -2  -5 43886.5 1055.27   2
  -1  -2   5 47011.0 1104.54   2
  -1   2   5 45909.6 1112.76   2
   1   2  -5 45699.1 1060.68   2
  -1  -2   5 40900.7 1406.09   3
   1   2  -5 43680.4 1530.38   3
   1  -2  -5 43426.7 1346.11   1
   1   2  -5 44445.6 1391.66   1
   1   2   5 46835.0 1387.89   1
   1  -2   5 46544.1 1370.82   1
  -1  -2   6 38171.7 1096.72   2
   1   2  -6 37063.6 1065.76   2
  -1   2   6 35860.5 1069.70   2
   1  -2  -6 37253.8 1089.03   2
  -1  -2   6 31002.1 1278.10   3
   1   2  -6 36108.7 1435.68   3
   1  -2   6 37872.2 1235.10   1
   1  -2  -6 37580.0 1241.42   1
   1   2   6 37181.9 1236.89   1
   1   2  -6 37689.2 1260.55   1
   1  -2  -7 4510.17 438.966   2
   1   2  -7 5359.81 450.507   2
   1   2  -7 5019.50 589.872   3
  -1  -2   7 4832.42 546.201   3
   1   2  -7 5256.00 477.341   1
   1  -2   7 5548.39 479.941   1
   1  -2  -7 4997.20 462.835   1
   1   2   7 4762.56 452.003   1
   1   2  -8 39481.5 1306.42   2
   1  -2  -8 38539.4 1304.77   2
  -1  -2   8 39631.8 1553.14   3
   1   2  -8 39759.4 1636.07   3
   1  -2   8 41192.4 1271.93   1
   1  -2  -8 41241.1 1277.45   1
   1   2   8 39822.5 1271.85   1
   1   2  -8 41758.1 1304.83   1
   1   2  -9 386.250 233.428   2
   1  -2  -9 267.311 234.787   2
  -1  -2   9 362.672 227.596   3
   1   2  -9 346.344 297.282   3
   1  -2   9 53.1439 132.556   1
   1   2   9 54.3765 109.748   1
   1   2  -9 304.474 163.868   1
   1  -2  -9 176.648 149.132   1
   1  -2 -10 42664.6 1543.10   2
   1   2 -10 41744.3 1525.77   2
   1   2 -10 45616.7 1860.01   3
  -1  -2  10 47277.9 1789.07   3
   1   2  10 44847.2 1297.46   1
   1  -2  10 46557.9 1316.45   1
   1  -2 -10 44700.6 1319.26   1
   1   2 -10 45120.5 1335.44   1
   1  -2 -11 605.678 289.505   2
   1   2 -11 783.927 298.474   2
  -1   2 -11 776.423 267.184   3
  -1  -2  11 1235.17 360.530   3
   1   2 -11 500.996 349.127   3
   1   2  11 759.133 202.024   1
   1   2 -11 695.475 204.628   1
   1  -2  11 514.066 161.089   1
   1  -2 -11 719.415 199.747   1
   1  -2 -12 17357.3 1088.50   2
   1   2 -12 18248.2 1090.47   2
  -1   2 -12 20588.8 1093.91   3
   1   2 -12 21500.2 1316.96   3
  -1  -2  12 22001.7 1284.65   3
   1   2  12 19314.7 832.581   1
   1  -2  12 19080.0 827.307   1
   1   2 -12 20184.9 869.455   1
   1  -2 -12 20200.3 873.204   1
   1   2 -13 1154.83 384.731   2
   1  -2 -13 1079.19 342.953   2
  -1   2 -13 1264.91 330.725   3
   1   2 -13 1073.39 381.728   3
  -1  -2  13 934.205 352.215   3
   1  -2  13 1164.20 230.543   1
   1   2  13 1174.67 218.540   1
   1   2 -13 967.474 220.560   1
   1  -2 -13 1066.15 223.714   1
   1   2 -14 6876.58 749.573   2
   1  -2 -14 7079.91 777.180   2
  -1   2 -14 10628.9 862.071   3
   1  -2 -14 9855.04 598.142   1
   1   2  14 9398.98 559.034   1
   1  -2  14 10151.3 581.397   1
   1   2 -14 10477.6 608.718   1
   1   2 -15 1708.82 401.641   2
   1  -2 -15 990.975 416.257   2
  -1   2 -15 2341.33 446.158   3
   1   2 -15 2289.08 288.676   1
   1  -2  15 2004.82 252.319   1
   1  -2 -15 2243.32 287.111   1
   1   2  15 2233.70 271.816   1
   1  -2 -16 9407.31 947.425   2
   1   2 -16 9760.99 956.156   2
  -1   2 -16 10148.8 922.924   3
   1   2 -16 10446.3 575.391   1
   1  -2 -16 9659.96 573.457   1
   1   2 -17 2369.50 469.294   2
   1  -2 -17 3478.72 630.435   2
  -1   2  17 2566.07 399.786   3
  -1   2 -17 1983.53 429.018   3
   1   2 -18 20513.3 1431.09   2
   1  -2 -18 19102.2 1365.06   2
  -1   2  18 17106.1 1043.54   3
  -1   2 -18 16908.8 1264.84   3
   1  -2 -19 1090.36 480.599   2
   1   2 -19 687.875 384.869   2
  -1   2 -19 175.377 236.595   3
  -1   2  19 582.969 221.735   3
   1   2 -20 13908.7 1278.74   2
   1  -2 -20 14746.6 1304.28   2
  -1   2  20 15127.3 1014.38   3
  -1   2 -20 14340.9 1198.27   3
   1   2 -21 704.548 431.762   2
   1  -2 -21 601.705 406.559   2
  -1   2 -21 627.285 345.496   3
  -1   2  21 758.592 269.801   3
  -1  -2 -21 931.773 487.703   2
  -1   2 -21 1493.56 529.160   2
  -1  -2 -22 8035.28 1054.32   2
   1   2 -22 9041.37 1084.47   2
   1  -2 -22 9159.58 1091.63   2
  -1   2 -22 8974.86 1065.25   2
  -1   2  22 9115.77 802.529   3
  -1   2 -22 8645.99 959.276   3
   1  -2 -23 953.557 447.143   2
   1   2 -23 1806.98 569.074   2
  -1   2  23 1073.10 307.488   3
  -1   2 -23 1782.14 572.505   2
  -1  -2 -23 1420.80 539.350   2
  -1  -2 -24 5513.22 868.793   2
  -1   2 -24 5581.12 865.224   2
   1  -2 -24 4953.64 803.624   2
   1   2 -24 5599.17 931.875   2
  -1  -2 -25 105.826 275.437   2
  -1   2 -25-49.9431 279.590   2
   1   2 -25 319.168 377.014   2
   1  -2 -25-280.238 329.247   2
  -1  -2 -26 3494.89 750.909   2
  -1   2 -26 2342.35 653.361   2
   1  -2 -26 2437.64 649.174   2
   1   2 -26 1864.86 542.889   2
  -1  -2 -27 1498.95 495.529   2
  -1   2 -27 118.994 266.634   2
   1  -2 -27 653.850 423.031   2
   1   2 -27 974.418 521.324   2
  -1   2 -28 8101.68 1229.57   2
  -1  -2 -28 8013.95 1148.90   2
   1   2 -28 7224.15 1111.40   2
   1  -2 -28 9028.88 1249.85   2
  -1   2 -29 675.223 514.482   2
  -1  -2 -29 108.962 303.379   2
   1   2 -29 271.068 493.204   2
   1  -2 -29 886.445 463.736   2
   1   2 -30 3475.66 861.296   2
   1  -2 -30 3587.55 797.909   2
  -1  -2 -30 2850.41 759.713   2
  -1   2 -30 2760.55 769.283   2
   1   2 -31 739.037 500.960   2
   1  -2 -31 1660.01 637.308   2
  -1   2 -31 1071.70 598.905   2
  -1  -2 -31 819.808 409.458   2
  -1  -2 -32 938.618 533.207   2
   1  -2 -32 343.693 403.643   2
   1   2 -32-289.821 478.482   2
   1  -2 -33 1266.01 646.152   2
  -1   2 -33 220.634 497.810   2
   1   2 -33-217.205 427.155   2
  -1  -2 -33 579.590 441.890   2
  -1  -2 -34-88.6721 380.951   2
  -1   2 -34 1333.45 687.720   2
   1   2 -34 1221.54 558.821   2
   1  -2 -34 1142.75 596.792   2
   1   3   0 26285.5 1284.69   1
   1  -3   0 27072.5 1282.15   1
   1  -3   0 31257.6 539.738   2
   1   3   0 31910.6 1070.47   3
  -1   3   0 31093.5 545.817   2
   1   3   1 6213.81 632.981   1
   1  -3  -1 6212.93 649.366   1
   1  -3   1 6362.70 672.224   1
   1   3  -1 5326.63 584.514   1
  -1   3  -1 6851.52 270.271   2
   1   3   1 7197.26 500.949   3
   1   3  -1 6614.98 261.780   2
   1  -3  -1 6754.03 265.211   2
  -1  -3  -1 6664.17 259.378   2
   1   3  -1 6549.04 513.623   3
  -1  -3   1 6542.81 265.866   2
  -1   3   1 6312.32 266.386   2
  -1  -3   2 22113.4 532.371   2
  -1   3   2 22234.3 542.967   2
   1   3   2 20733.3 1138.12   1
   1   3  -2 21200.1 1126.59   1
   1  -3   2 20694.1 1141.62   1
   1  -3  -2 21571.1 1147.29   1
  -1  -3  -2 23381.9 550.797   2
   1   3  -2 23266.4 1026.45   3
  -1   3  -2 24018.7 558.874   2
   1   3  -2 23140.9 553.515   2
   1  -3  -2 22812.8 563.229   2
  -1  -3   3 19067.0 561.799   2
  -1   3   3 19205.7 571.580   2
   1   3   3 18282.9 1040.15   1
   1  -3  -3 17019.0 1020.67   1
   1  -3   3 18696.0 1070.34   1
   1   3  -3 17486.7 1039.68   1
   1   3  -3 20244.4 994.132   3
   1  -3  -3 18408.1 575.922   2
   1   3  -3 18565.7 565.964   2
  -1  -3   4 11153.9 499.057   2
  -1   3   4 11224.0 493.793   2
   1   3   4 11938.8 854.700   1
   1  -3   4 10845.9 825.040   1
   1  -3  -4 10773.2 822.890   1
   1   3  -4 10926.1 824.343   1
   1   3  -4 12202.7 832.297   3
   1  -3  -4 11007.7 484.271   2
   1   3  -4 10782.6 475.217   2
  -1   3   5 4728.61 354.620   2
   1   3  -5 3875.61 510.788   1
   1  -3   5 4308.73 554.556   1
   1   3   5 4280.16 525.187   1
   1  -3  -5 4310.35 544.262   1
   1   3  -5 4717.81 558.431   3
   1   3  -5 4954.07 350.812   2
   1  -3  -5 4508.47 341.853   2
   1   3  -6 17121.1 716.521   2
   1  -3  -6 16553.8 711.247   2
   1   3  -6 18629.5 1115.82   3
   1  -3   6 17644.2 1036.10   1
   1   3   6 17726.2 1014.69   1
   1   3  -6 18151.4 1050.73   1
   1  -3  -6 18227.6 1041.11   1
   1   3  -7 23711.8 914.162   2
   1  -3  -7 24869.0 945.614   2
   1   3  -7 25867.0 1355.59   3
   1   3  -7 23401.6 1181.82   1
   1   3   7 23854.7 1186.50   1
   1  -3   7 24682.2 1199.76   1
   1  -3  -7 24591.2 1192.53   1
   1   3  -8 113673. 2142.20   2
   1  -3  -8 117606. 2177.56   2
   1   3  -8 114488. 2903.39   3
   1  -3  -8 112557. 2562.71   1
   1   3  -8 115977. 2607.34   1
   1   3   8 110263. 2519.88   1
   1  -3   8 112996. 2542.68   1
   1  -3  -9 6960.82 602.723   2
   1   3  -9 5909.04 530.637   2
   1   3  -9 6039.32 731.877   3
   1   3  -9 7125.74 651.742   1
   1   3   9 6408.71 610.439   1
   1  -3  -9 6782.46 631.291   1
   1  -3   9 6731.53 629.432   1
   1   3 -10 2223.38 373.317   2
   1  -3 -10 2007.81 378.685   2
   1   3 -10 1262.43 385.298   3
   1   3  10 2029.56 347.121   1
   1  -3  10 2020.36 375.970   1
   1  -3 -10 2368.54 410.033   1
   1   3 -10 2162.69 381.570   1
   1  -3 -11 39679.5 1547.47   2
   1   3 -11 40058.8 1527.75   2
   1   3 -11 37017.0 1819.78   3
   1  -3  11 40363.8 1481.68   1
   1  -3 -11 43245.8 1556.79   1
   1   3  11 41040.6 1493.80   1
   1   3 -11 42202.4 1545.66   1
   1   3 -12 34836.2 1498.72   2
   1  -3 -12 36512.5 1539.06   2
   1   3 -12 34961.6 1783.42   3
  -1   3 -12 34293.5 1540.80   3
   1   3 -12 36750.1 1427.20   1
   1   3  12 36445.1 1401.08   1
   1  -3  12 36076.3 1392.46   1
   1  -3 -12 36489.5 1425.48   1
   1   3 -13 5463.36 634.099   2
   1  -3 -13 5175.18 623.797   2
   1   3 -13 5220.13 727.341   3
  -1   3 -13 5767.11 665.203   3
   1  -3 -13 5713.98 574.903   1
   1   3  13 5396.99 536.473   1
   1   3 -13 6499.70 603.441   1
   1  -3  13 5635.76 561.104   1
   1  -3 -14 3355.37 503.136   2
   1   3 -14 3856.88 545.113   2
   1   3 -14 4120.95 652.487   3
  -1   3 -14 3854.57 598.198   3
   1   3  14 3937.38 457.517   1
   1  -3 -14 4556.85 517.033   1
   1   3 -14 4592.97 504.945   1
   1  -3  14 4632.99 505.678   1
   1   3 -15 4910.66 637.237   2
   1  -3 -15 4452.39 629.378   2
   1   3 -15 6663.72 854.576   3
  -1   3 -15 6341.26 773.318   3
   1   3 -15 6799.36 606.049   1
   1   3  15 6497.94 574.515   1
   1  -3 -15 5964.15 586.919   1
   1  -3  15 6293.99 582.398   1
   1  -3 -16 8959.20 911.395   2
   1   3 -16 10026.3 951.275   2
  -1   3 -16 11084.6 997.975   3
   1   3 -16 11077.4 1065.11   3
   1   3 -16 12147.5 788.843   1
   1   3  16 11527.8 748.773   1
   1  -3  16 10576.0 724.826   1
   1  -3 -16 11237.5 770.017   1
   1  -3 -17 290.218 285.967   2
   1   3 -17-325.447 208.842   2
  -1   3 -17-1.23233 193.572   3
   1   3 -17 507.500 348.610   3
   1  -3 -17-37.4052 130.787   1
   1   3 -17 60.9837 119.638   1
   1   3 -18 3117.93 602.801   2
   1  -3 -18 3023.14 597.023   2
  -1   3 -18 3138.85 601.995   3
   1   3 -19 4987.00 745.268   2
   1  -3 -19 5678.49 813.374   2
  -1   3  19 4714.32 516.784   3
  -1   3 -19 4540.70 720.816   3
  -1  -3 -19 4485.79 701.841   2
   1  -3 -20 1538.33 485.199   2
   1   3 -20 2333.96 535.248   2
  -1   3  20 1193.31 283.935   3
  -1   3 -20 771.510 286.802   3
  -1   3 -20 1777.52 473.328   2
  -1  -3 -20 1842.59 477.879   2
   1  -3 -21 211.444 319.706   2
   1   3 -21 796.201 428.545   2
  -1   3  21 266.029 146.170   3
  -1   3 -21-119.211 254.101   3
  -1  -3 -21 317.989 325.298   2
  -1   3 -21 749.919 352.564   2
   1   3 -22 581.875 357.270   2
   1  -3 -22 677.968 379.245   2
  -1   3  22 517.745 217.348   3
  -1   3 -22 484.545 272.842   3
  -1   3 -22 1171.48 472.860   2
  -1  -3 -22 611.795 349.836   2
   1  -3 -23 1259.43 454.259   2
   1   3 -23 585.789 349.046   2
  -1   3 -23 660.032 343.657   3
  -1   3 -23 872.327 412.386   2
  -1  -3 -23 926.260 417.328   2
   1  -3 -24 236.791 317.020   2
   1   3 -24 216.150 303.847   2
  -1   3 -24 579.532 397.981   3
  -1   3 -24 69.1097 325.314   2
  -1  -3 -24 237.293 380.051   2
   1  -3 -25 21.2551 294.574   2
   1   3 -25 271.811 446.791   2
  -1   3 -25-369.371 343.880   3
  -1   3 -25 47.0033 353.089   2
  -1  -3 -25 537.451 472.930   2
   1  -3 -26 545.651 263.519   2
   1   3 -26 1500.97 567.514   2
  -1  -3 -26 675.591 451.780   2
  -1   3 -26 1045.28 530.632   2
   1   3 -27 2380.57 626.446   2
   1  -3 -27 1302.66 567.705   2
  -1   3 -27 1478.47 549.504   2
  -1  -3 -27 1408.76 533.910   2
   1  -3 -28 154.231 315.206   2
   1   3 -28 62.4914 283.531   2
  -1   3 -28 869.860 555.688   2
  -1  -3 -28 447.183 455.400   2
  -1  -3 -29 691.400 387.590   2
   1   3 -29-194.871 359.171   2
   1  -3 -29 628.582 374.616   2
  -1   3 -29 268.319 285.451   2
   1  -3 -30 2182.33 793.430   2
  -1  -3 -30 3320.71 818.202   2
  -1   3 -30 2094.72 651.323   2
   1   3 -30 2210.92 750.897   2
   1  -3 -31 1912.57 601.408   2
  -1  -3 -31 1879.70 646.464   2
  -1   3 -31 1015.07 586.240   2
   1   3 -31 1919.32 665.979   2
   1  -3 -32 3.72013 398.092   2
  -1  -3 -32 128.803 346.179   2
   1   3 -32 131.318 420.967   2
  -1   3 -32-519.496 478.436   2
   1   3 -33 613.769 391.602   2
   1  -3 -33 449.274 474.697   2
  -1   3 -33 699.541 521.019   2
  -1  -3 -33 738.263 502.887   2
   1   3 -34 1344.60 627.649   2
  -1   3 -34 1438.87 679.090   2
  -1  -3 -34 1083.31 566.983   2
   1  -3 -34 588.558 465.643   2
   1  -4   0-234.881 237.458   1
   1   4   0 208.016 150.591   1
   1   4  -1 1749.29 386.184   1
   1   4   1 1587.95 398.450   1
   1  -4  -1 2574.80 505.100   1
   1  -4   1 2113.99 438.586   1
   1   4  -1 2917.77 408.956   3
  -1   4   2 204.049 68.8058   2
   1   4  -2 273.162 276.222   1
   1  -4  -2 308.088 280.355   1
   1   4   2 319.903 258.486   1
  -1  -4   2 217.239 61.0619   2
   1  -4   2 135.899 244.661   1
   1   4  -2 316.392 157.174   3
  -1  -4  -2 211.588 61.1740   2
   1  -4  -2 196.616 63.4960   2
   1   4  -2 177.592 70.2378   2
  -1   4  -2 215.190 72.5045   2
   1   4  -3 28827.0 1508.21   1
   1  -4  -3 28125.3 1513.54   1
   1   4   3 28848.1 1520.41   1
   1  -4   3 29695.5 1537.74   1
  -1  -4  -3 29925.2 676.412   2
   1   4  -3 30213.9 1321.70   3
  -1   4  -3 29398.2 674.111   2
   1   4  -3 31210.0 704.104   2
   1  -4  -3 30572.9 705.928   2
   1   4   4 3521.57 572.266   1
   1  -4  -4 3297.21 528.686   1
   1   4  -4 3414.55 560.307   1
   1  -4   4 3815.15 582.546   1
   1   4  -4 3784.07 543.943   3
   1  -4  -4 3442.04 266.458   2
   1   4  -4 3710.89 278.521   2
   1   4  -5 2270.08 239.844   2
   1  -4  -5 2422.79 472.231   1
   1   4  -5 2411.11 507.590   1
   1   4   5 2326.34 462.308   1
   1  -4   5 2542.06 475.568   1
   1   4  -5 2498.69 463.977   3
   1  -4  -5 2372.93 260.304   2
   1   4  -6 10133.3 917.560   1
   1  -4   6 9856.57 897.757   1
   1  -4  -6 10015.3 899.346   1
   1   4   6 9948.61 872.839   1
   1   4  -6 11534.9 915.566   3
   1  -4  -6 9961.17 539.810   2
   1   4  -6 10392.7 543.066   2
   1  -4  -7 666.704 175.047   2
   1   4  -7 601.479 159.219   2
   1   4  -7 1202.47 410.644   3
   1   4  -7 971.809 328.332   1
   1   4   7 312.593 215.385   1
   1  -4   7 470.770 283.796   1
   1  -4  -7 772.688 339.160   1
   1   4  -8 2126.38 313.507   2
   1  -4  -8 2901.38 376.413   2
   1   4  -8 3029.57 561.529   3
   1  -4  -8 3222.77 519.828   1
   1   4   8 1841.19 391.251   1
   1   4  -8 2759.18 519.156   1
   1  -4   8 2357.52 424.215   1
   1  -4  -9 22554.8 1029.29   2
   1   4  -9 22305.7 997.610   2
   1   4  -9 23079.9 1438.15   3
   1  -4   9 23846.6 1360.22   1
   1   4   9 23078.3 1317.02   1
   1   4  -9 25118.0 1390.85   1
   1  -4  -9 22550.7 1310.55   1
   1   4 -10 19067.7 978.253   2
   1  -4 -10 18443.8 984.859   2
   1   4 -10 16157.2 1223.41   3
   1  -4  10 18426.6 1181.87   1
   1   4  10 17286.3 1137.08   1
   1   4 -10 18743.1 1190.92   1
   1  -4 -10 16955.8 1127.35   1
   1  -4 -11 282.313 221.882   2
   1   4 -11 322.131 239.102   2
   1   4 -11-24.1346 314.972   3
   1   4  11 151.441 142.136   1
   1  -4  11 483.619 264.236   1
   1   4 -11 837.403 298.966   1
   1  -4 -11 331.334 219.120   1
   1  -4 -12 347.436 244.293   2
   1   4 -12 541.432 257.314   2
   1   4 -12-232.991 333.832   3
   1   4 -12 705.173 318.745   1
   1   4  12 407.099 271.307   1
   1  -4 -12 621.914 299.593   1
   1  -4  12 712.182 298.627   1
   1   4 -13 9643.61 851.081   2
   1  -4 -13 10927.6 908.017   2
   1   4 -13 9964.67 1075.49   3
  -1   4 -13 10674.9 989.870   3
   1  -4  13 10719.3 889.832   1
   1   4 -13 11392.5 914.135   1
   1   4  13 10845.4 886.543   1
   1  -4 -13 10539.2 899.464   1
   1   4 -14 16332.7 1091.59   2
   1  -4 -14 17035.4 1168.30   2
   1   4 -14 14205.6 1273.94   3
  -1   4 -14 17269.3 1250.30   3
   1  -4  14 16015.6 1073.80   1
   1  -4 -14 16119.6 1101.41   1
   1   4  14 16544.3 1071.73   1
   1   4 -14 16446.9 1097.65   1
   1   4 -15 53.6730 235.118   2
   1  -4 -15-275.421 186.575   2
   1   4 -15 281.080 312.561   3
  -1   4 -15 569.538 365.475   3
   1   4  15 103.092 161.804   1
   1  -4 -15-318.269 246.235   1
   1   4 -15 157.316 214.164   1
   1  -4  15 3.57529 146.917   1
   1   4 -16 8923.84 895.824   2
   1  -4 -16 9206.04 910.817   2
   1   4 -16 12059.5 1205.50   3
  -1   4 -16 11581.8 1083.80   3
   1  -4 -16 12121.9 949.380   1
   1  -4  16 11969.0 921.067   1
   1   4 -16 12253.6 933.998   1
   1   4  16 11904.3 893.487   1
   1   4 -17 814.257 315.867   2
   1  -4 -17 815.618 262.010   2
  -1   4 -17 861.494 347.867   3
   1   4 -17 1417.85 505.156   3
  -1   4 -17 1288.99 425.324   2
   1   4 -17 1086.71 328.882   1
   1   4  17 1072.20 294.738   1
   1  -4  17 702.096 239.625   1
  -1  -4 -17 828.703 382.944   2
   1  -4 -17 1272.31 351.386   1
   1   4 -18 5081.76 732.832   2
   1  -4 -18 5289.13 738.925   2
  -1   4 -18 5982.18 862.172   3
   1   4 -18 6322.23 898.612   3
   1   4 -18 6682.52 671.289   1
   1  -4 -18 7519.11 735.564   1
  -1  -4 -18 6155.84 783.916   2
  -1   4 -18 6640.71 843.579   2
   1  -4 -19 158.121 261.008   2
   1   4 -19 249.203 254.175   2
  -1   4 -19-137.673 296.040   3
   1   4 -19 408.817 385.127   3
  -1   4 -19-84.7137 224.745   2
  -1  -4 -19 442.456 355.286   2
   1  -4 -20 3332.04 617.922   2
   1   4 -20 3401.30 639.093   2
  -1   4 -20 3743.36 720.687   3
   1   4 -20 4906.99 815.342   3
  -1  -4 -20 4963.49 798.176   2
  -1   4 -20 3866.60 748.629   2
   1  -4 -21 901.478 435.387   2
   1   4 -21 92.9830 260.577   2
  -1   4 -21 193.804 258.978   3
  -1  -4 -21 766.124 349.740   2
  -1   4 -21 734.188 397.070   2
  -1   4 -22 9981.60 1238.06   2
  -1  -4 -22 9782.42 1184.70   2
   1   4 -22 8588.61 1072.68   2
   1  -4 -22 8733.66 1095.56   2
  -1   4 -22 8127.45 1067.51   3
   1  -4 -23 1282.20 482.249   2
   1   4 -23 233.368 333.847   2
  -1   4 -23 1476.95 554.900   2
  -1  -4 -23 739.556 513.577   2
   1   4 -24 511.141 360.024   2
   1  -4 -24 1622.42 528.423   2
  -1   4 -24 601.115 314.171   3
  -1  -4 -24 1908.75 553.975   2
  -1   4 -24 1287.27 493.807   2
   1   4 -25 2469.01 631.088   2
   1  -4 -25 1702.41 561.895   2
  -1   4 -25 1909.28 574.971   3
  -1   4 -25 2831.48 733.728   2
  -1  -4 -25 2375.68 615.419   2
   1   4 -26 5861.88 1013.02   2
   1  -4 -26 6437.03 1029.18   2
  -1   4 -26 6373.43 1011.34   3
  -1   4 -26 5999.61 1022.48   2
  -1  -4 -26 5243.17 904.827   2
   1  -4 -27 1914.83 609.649   2
  -1   4 -27 1956.38 650.204   2
  -1  -4 -27 1536.07 545.151   2
   1   4 -27 2472.77 687.568   2
  -1   4 -28 1906.74 778.905   2
   1  -4 -28 2740.76 728.596   2
   1   4 -28 1160.98 527.647   2
  -1  -4 -28 2634.93 673.090   2
  -1   4 -29 1138.10 617.067   2
   1  -4 -29 634.206 365.890   2
  -1  -4 -29-351.303 392.774   2
   1   4 -29 581.219 353.630   2
  -1  -4 -30 1081.82 479.578   2
   1  -4 -30 1682.62 587.454   2
   1   4 -30 3431.14 856.908   2
  -1   4 -30 3296.51 896.669   2
  -1  -4 -31 2433.51 693.008   2
  -1   4 -31 1206.77 552.949   2
   1   4 -31 1416.15 643.430   2
   1  -4 -31 2506.41 754.875   2
   1  -4 -32 1933.50 726.991   2
   1   4 -32 2471.87 742.055   2
  -1   4 -32 1000.50 575.290   2
  -1  -4 -32 1289.87 540.515   2
   1   4 -33 620.861 590.039   2
  -1  -4 -33 259.841 384.471   2
  -1   4 -33 1254.84 561.944   2
   1  -4 -33 1305.43 784.117   2
  -1  -4 -34 146.845 370.552   2
  -1   4 -34 785.861 557.886   2
   1   4 -34 1031.55 609.060   2
   1  -4 -34 1025.37 619.052   2
   1  -5   0 1184.75 420.920   1
   1   5  -1 304.525 267.038   3
   1  -5   1 14.6860 317.680   1
   1  -5  -1 233.860 293.415   1
   1   5  -2 42539.0 1694.35   3
   1  -5  -2 39884.5 2029.01   1
   1  -5   2 41584.4 2065.58   1
   1  -5  -3 1799.84 159.246   2
   1   5  -3 1795.45 152.900   2
   1   5  -3 1828.01 419.634   3
  -1  -5  -3 1782.54 156.036   2
  -1   5  -3 1759.84 158.608   2
   1  -5  -3 1387.94 465.719   1
   1  -5   3 2021.03 488.833   1
   1   5  -4 380.726 101.718   2
   1  -5  -4 376.654 106.306   2
  -1   5  -4 415.549 108.362   2
  -1  -5  -4 480.536 98.2029   2
   1   5  -4 129.962 264.751   3
   1  -5  -4 674.929 389.466   1
   1  -5   4 582.855 340.607   1
   1  -5  -5 1321.85 195.858   2
   1   5  -5 1229.89 186.142   2
   1  -5   5 1243.22 454.352   1
   1  -5  -5 1415.76 429.688   1
   1   5  -5 1536.35 423.167   3
   1  -5  -6 36537.3 1906.42   1
   1  -5   6 36126.5 1880.98   1
   1   5  -6 35204.2 1709.71   3
   1   5  -6 33911.6 979.834   2
   1  -5  -6 33960.4 979.033   2
   1   5  -7 1398.65 228.713   2
   1  -5  -7 1209.28 220.080   2
   1   5  -7 1868.48 454.733   3
   1  -5  -7 1584.63 495.662   1
   1  -5   7 1390.22 396.713   1
   1   5  -8-20.4153 132.444   2
   1  -5  -8 39.0715 102.497   2
   1  -5  -8 107.566 222.785   1
   1  -5   8-21.1545 233.031   1
   1   5  -8 602.960 326.617   3
   1  -5  -9 9380.39 948.576   1
   1  -5   9 8935.23 960.850   1
   1   5  -9 8395.89 924.897   3
   1  -5  -9 8780.08 621.456   2
   1   5  -9 8996.58 619.087   2
   1  -5 -10 22456.1 1056.65   2
   1   5 -10 21878.0 1025.48   2
   1   5 -10 19698.0 1455.99   3
   1  -5  10 21192.6 1433.45   1
   1  -5 -10 21115.7 1414.18   1
   1   5 -11 4405.55 538.588   2
   1  -5 -11 5551.18 603.202   2
   1   5 -11 4680.48 758.430   3
   1  -5 -11 4551.49 702.106   1
   1  -5  11 4205.12 662.229   1
   1   5 -12 15869.9 992.320   2
   1  -5 -12 16383.6 1035.78   2
   1   5 -12 15039.4 1337.15   3
  -1  -5 -12 15323.4 1008.39   2
   1  -5  12 15611.0 1199.15   1
   1  -5 -12 16436.4 1269.35   1
   1   5 -13 152.341 263.764   2
   1  -5 -13 88.9369 235.305   2
   1   5 -13 93.1320 332.762   3
  -1   5 -13 704.946 363.305   3
  -1  -5 -13 456.694 262.334   2
   1  -5 -13 151.371 261.594   1
   1  -5  13 256.973 228.943   1
  -1   5 -13 365.117 268.267   2
   1   5 -14 28216.6 1443.78   2
  -1   5 -14 31584.8 1547.97   2
  -1  -5 -14 27302.3 1477.20   2
   1  -5 -14 29302.2 1500.26   2
   1   5 -14 24566.5 1793.30   3
  -1   5 -14 28967.9 1733.54   3
   1  -5 -14 28193.1 1624.41   1
   1  -5  14 28538.4 1611.73   1
   1   5 -15 4990.43 654.522   2
   1  -5 -15 4177.01 633.829   2
   1   5 -15 3551.23 675.514   3
  -1   5 -15 5171.22 776.865   3
   1  -5  15 4341.89 650.883   1
  -1   5 -15 4173.73 634.208   2
   1  -5 -15 3992.89 616.978   1
  -1  -5 -15 4847.14 664.598   2
   1   5 -16 1575.16 401.275   2
   1  -5 -16 1710.35 442.972   2
   1   5 -16 799.840 379.824   3
  -1   5 -16 1765.34 497.169   3
   1  -5 -16 1194.98 376.060   1
   1  -5  16 1225.02 349.177   1
  -1   5 -16 1390.57 439.840   2
  -1  -5 -16 1324.29 428.307   2
   1   5 -17 2001.08 485.835   2
   1  -5 -17 2094.03 473.921   2
  -1   5 -17 2920.08 633.069   3
   1   5 -17 2320.25 643.575   3
  -1  -5 -17 2177.66 516.799   2
   1  -5  17 2849.00 528.581   1
  -1   5 -17 3402.44 579.779   2
   1  -5 -17 2381.90 510.002   1
   1  -5 -18 2173.97 536.236   2
   1   5 -18 2462.00 524.127   2
  -1   5 -18 3445.36 684.163   3
   1   5 -18 2692.14 620.724   3
   1  -5 -18 3389.43 576.722   1
  -1   5 -18 3256.00 654.379   2
  -1  -5 -18 3527.86 631.155   2
   1   5 -19 221.007 249.504   2
   1  -5 -19 367.971 249.127   2
  -1   5 -19-311.750 391.003   3
   1   5 -19 885.924 435.233   3
  -1  -5 -19 173.954 305.104   2
   1  -5 -20-64.0264 292.186   2
   1   5 -20 50.2030 248.219   2
   1   5 -20-108.554 315.763   3
  -1   5 -20 284.347 272.812   3
  -1   5 -20 171.916 332.534   2
  -1  -5 -20 570.826 355.343   2
   1   5 -21 2791.22 574.633   2
   1  -5 -21 3678.23 702.393   2
  -1   5 -21 3273.41 760.265   3
   1   5 -21 4145.27 809.995   3
  -1  -5 -21 4834.30 840.185   2
  -1   5 -21 4955.99 850.090   2
   1  -5 -22 4388.04 789.939   2
   1   5 -22 4895.11 796.904   2
  -1   5 -22 4328.44 854.751   3
  -1   5 -22 5810.40 922.448   2
  -1  -5 -22 5848.44 931.623   2
   1  -5 -23-219.937 290.235   2
   1   5 -23 285.346 323.362   2
  -1  -5 -23 196.715 256.292   2
  -1   5 -23-56.3721 324.272   2
   1   5 -24 2437.24 661.158   2
   1  -5 -24 1046.37 409.331   2
  -1  -5 -24 1388.69 502.484   2
  -1   5 -24 1058.70 466.944   3
  -1   5 -24 2417.46 680.765   2
   1   5 -25 938.219 459.974   2
  -1  -5 -25 1470.74 570.621   2
  -1   5 -25 1452.61 602.131   2
   1  -5 -25 1031.95 475.085   2
  -1   5 -25 1019.58 529.055   3
  -1   5 -26 1031.57 500.296   2
   1   5 -26 1947.82 651.328   2
  -1  -5 -26 1456.58 586.984   2
   1  -5 -26 1143.22 465.861   2
  -1   5 -26 420.662 370.773   3
  -1  -5 -27 164.770 281.860   2
  -1   5 -27 415.285 420.940   2
   1  -5 -27 268.193 371.135   2
   1   5 -27 595.534 376.038   2
  -1   5 -27 147.374 362.064   3
   1  -5 -28 457.361 457.710   2
  -1  -5 -28 2106.53 653.526   2
   1   5 -28 1141.48 527.020   2
  -1   5 -28 1387.50 645.149   2
  -1   5 -28 2267.72 694.855   3
   1   5 -29-106.049 292.385   2
  -1  -5 -29 135.279 346.504   2
   1  -5 -29-399.905 480.688   2
  -1   5 -29 554.355 517.521   2
  -1  -5 -30 553.693 401.374   2
  -1   5 -30 621.112 420.363   2
   1   5 -30 929.833 566.620   2
   1  -5 -30 1935.89 685.375   2
   1  -5 -31 494.878 421.538   2
  -1   5 -31 774.201 449.520   2
  -1  -5 -31-226.363 368.484   2
   1   5 -31 634.337 517.444   2
   1   5 -32-271.581 518.432   2
  -1   5 -32-752.147 533.052   2
  -1  -5 -32 425.111 437.663   2
   1  -5 -32 160.969 398.387   2
   1  -5 -33 30.3598 328.644   2
   1   5 -33 25.0480 404.331   2
  -1  -5 -33 844.192 516.833   2
  -1   5 -33-232.118 444.674   2
   1   6   0 392.072 313.162   3
   1  -6   0-284.973 300.953   1
   1   6  -1 6139.43 717.233   3
   1  -6   1 4885.75 801.804   1
   1  -6  -1 5202.06 801.131   1
   1   6  -2 1247.78 358.730   3
   1  -6  -2 725.469 418.406   1
   1  -6   2 445.332 265.428   1
   1   6  -3 9747.19 921.717   3
   1  -6  -3 9258.57 1095.09   1
   1  -6   3 8973.72 1066.80   1
  -1  -6  -4 2025.22 167.571   2
  -1   6  -4 1829.24 163.503   2
   1  -6   4 2068.73 590.351   1
   1  -6  -4 816.481 309.417   1
   1   6  -4 1868.85 161.049   2
  -1  -6  -4 1646.33 151.477   2
  -1   6  -4 1758.62 156.205   2
   1   6  -4 1577.31 421.105   3
   1  -6  -4 1742.77 156.999   2
  -1  -6  -5 9763.17 455.909   2
  -1   6  -5 9328.12 436.664   2
   1  -6   5 8984.68 1072.99   1
   1  -6  -5 9133.41 1037.91   1
  -1  -6  -5 9008.67 412.497   2
  -1   6  -5 8778.10 409.878   2
   1   6  -5 9162.11 952.837   3
   1   6  -5 9345.17 429.159   2
   1  -6  -5 9107.70 424.557   2
  -1   6  -6 1249.04 197.243   2
  -1  -6  -6 872.161 173.236   2
   1   6  -6 1103.72 183.069   2
   1  -6  -6 1179.97 187.833   2
   1  -6   6 911.535 371.268   1
   1  -6  -6 1421.57 514.114   1
  -1   6  -6 1385.01 196.695   2
   1   6  -6 1223.68 449.451   3
  -1  -6  -6 1063.62 161.344   2
  -1  -6  -7 7138.77 515.437   2
  -1   6  -7 6126.46 466.832   2
   1  -6   7 6677.03 941.363   1
   1  -6  -7 6934.93 929.099   1
   1   6  -7 6614.13 866.716   3
   1  -6  -7 6447.06 445.326   2
   1   6  -7 6685.02 458.710   2
   1   6  -8 2372.49 307.588   2
  -1   6  -8 1874.42 287.318   2
  -1  -6  -8 2508.81 334.779   2
   1  -6  -8 2340.25 557.350   1
   1  -6   8 2852.20 641.695   1
   1   6  -8 2402.92 597.999   3
   1  -6  -8 2622.83 319.736   2
  -1   6  -9 5950.08 522.684   2
  -1  -6  -9 5913.92 551.333   2
   1  -6   9 7152.35 960.368   1
   1  -6  -9 7361.04 968.801   1
   1   6  -9 6891.13 880.201   3
   1  -6  -9 7066.76 549.461   2
   1   6  -9 6913.52 552.647   2
   1  -6 -10 225.075 151.217   2
   1   6 -10-4.46621 135.077   2
   1   6 -10 338.676 365.443   3
  -1  -6 -10-83.9141 189.552   2
  -1   6 -10 0.15627 143.956   2
   1  -6  10 172.326 304.482   1
   1  -6 -10 149.490 294.561   1
   1   6 -11 1099.43 263.079   2
   1  -6 -11 1668.74 312.913   2
   1   6 -11 1099.96 435.633   3
   1  -6  11 1237.68 429.930   1
   1  -6 -11 1357.24 400.898   1
  -1   6 -11 1206.17 241.321   2
  -1  -6 -11 536.525 156.550   2
   1   6 -12 3149.39 469.683   2
   1  -6 -12 4088.30 515.017   2
  -1   6 -12 5009.35 773.501   3
   1   6 -12 3493.53 709.946   3
   1  -6  12 3946.90 669.486   1
  -1  -6 -12 3247.99 475.038   2
   1  -6 -12 4264.27 735.866   1
  -1   6 -12 3860.55 498.587   2
   1  -6 -13-132.785 191.270   2
   1   6 -13 358.239 192.372   2
   1   6 -13-403.050 429.423   3
  -1   6 -13 42.3988 262.101   3
   1  -6  13-81.1004 194.517   1
  -1   6 -13-52.6846 167.000   2
  -1  -6 -13 61.0290 181.416   2
   1   6 -14 2419.59 445.140   2
   1  -6 -14 3325.42 537.980   2
  -1   6 -14 2805.37 687.989   3
   1   6 -14 1389.03 477.557   3
   1  -6  14 2440.74 557.702   1
  -1   6 -14 2024.83 403.886   2
  -1  -6 -14 2493.80 498.848   2
   1  -6 -14 2465.64 551.315   1
   1   6 -15 8357.31 818.192   2
   1  -6 -15 9048.38 874.961   2
  -1  -6 -15 8325.21 879.649   2
  -1   6 -15 9154.04 913.273   2
   1   6  15 8999.99 401.367   3
   1   6 -15 5973.00 938.989   3
  -1   6 -15 8485.00 1038.75   3
   1  -6 -15 7494.98 931.067   1
   1  -6  15 6974.23 911.515   1
   1  -6 -16 3885.90 621.741   2
   1   6 -16 4064.57 600.923   2
  -1   6 -16 3669.28 731.712   3
   1   6 -16 3173.75 719.776   3
  -1   6 -16 4573.59 692.821   2
   1  -6 -16 3662.70 675.953   1
   1  -6  16 3413.60 640.763   1
  -1  -6 -16 2933.87 550.532   2
   1  -6 -17 7728.91 898.390   2
  -1  -6 -17 7075.62 865.159   2
   1   6 -17 7176.29 850.233   2
  -1   6 -17 7455.32 861.579   2
  -1   6 -17 9165.84 1136.59   3
   1   6 -17 6217.77 975.079   3
   1  -6 -17 7977.24 974.276   1
   1   6 -18 330.776 263.210   2
   1  -6 -18 951.778 399.426   2
   1   6 -18 798.274 502.325   3
  -1   6 -18 702.010 454.912   3
  -1  -6 -18 760.429 341.823   2
   1  -6 -18 392.773 295.994   1
  -1   6 -18 1224.96 388.952   2
   1  -6 -19 902.530 357.822   2
  -1  -6 -19 2725.62 601.097   2
   1   6 -19 2221.41 488.955   2
  -1   6 -19 1441.55 448.218   3
   1   6 -19 1262.65 539.743   3
  -1   6 -19 2465.23 562.820   2
   1   6 -20 1638.41 423.740   2
  -1  -6 -20 2363.19 578.192   2
   1  -6 -20 1075.76 408.062   2
  -1   6 -20 2516.58 604.699   2
   1   6 -20 1833.27 587.346   3
  -1   6 -20 2505.86 678.489   3
   1   6 -21 437.920 273.599   2
  -1   6 -21 1046.10 458.108   2
  -1  -6 -21 1012.53 434.735   2
   1  -6 -21-613.966 463.919   2
  -1   6 -21 331.915 384.464   3
   1   6 -21-25.8956 383.912   3
  -1  -6 -22 5420.78 867.475   2
   1  -6 -22 3714.97 730.751   2
   1   6 -22 3994.57 698.374   2
  -1   6 -22 5704.52 899.076   2
  -1   6 -22 3779.02 802.704   3
   1   6 -22 4236.14 892.062   3
  -1  -6 -23 1428.60 481.238   2
   1  -6 -23 936.687 395.458   2
   1   6 -23 2088.66 542.662   2
  -1   6 -23 1417.99 560.611   2
  -1   6 -23 777.691 454.727   3
   1   6 -23 1895.43 625.808   3
   1  -6 -24 1167.47 355.036   2
  -1  -6 -24 1570.94 496.471   2
  -1   6 -24 2224.16 679.279   2
   1   6 -24 1246.05 536.298   2
  -1   6 -24 1101.73 435.584   3
  -1   6 -25 1328.42 544.754   2
   1  -6 -25 479.906 309.890   2
  -1  -6 -25 1205.96 511.375   2
   1   6 -25 970.376 444.898   2
  -1   6 -25 947.421 548.307   3
   1   6 -26 1806.38 572.170   2
  -1   6 -26 2507.89 788.705   2
   1  -6 -26 2213.57 644.255   2
  -1  -6 -26 2148.52 625.962   2
  -1   6 -26 878.849 576.192   3
   1  -6 -27 1726.37 574.981   2
   1   6 -27 2927.45 823.087   2
  -1  -6 -27 2311.86 648.767   2
  -1   6 -27 1431.95 502.537   2
  -1   6 -27 2046.05 707.563   3
  -1   6 -28 1753.03 520.308   2
   1  -6 -28 2078.30 696.395   2
   1   6 -28 1759.88 718.030   2
  -1  -6 -28 2347.15 624.629   2
  -1   6 -28 1086.16 556.247   3
   1  -6 -29 1541.80 624.482   2
   1   6 -29 1343.45 626.765   2
  -1  -6 -29 2188.81 767.375   2
  -1   6 -29 1372.09 806.204   2
  -1   6 -29 1270.12 650.219   3
  -1   6 -30 1126.03 661.969   2
  -1  -6 -30 264.813 407.667   2
   1   6 -30 1354.41 576.839   2
   1  -6 -30 558.279 415.017   2
  -1   6 -31 1263.78 702.196   2
  -1  -6 -31 1278.39 620.106   2
   1  -6 -31 699.895 595.761   2
   1   6 -31 705.103 622.871   2
  -1   6 -32 1693.51 688.466   2
  -1  -6 -32 540.374 449.889   2
   1   6 -32 2012.47 808.108   2
   1  -6 -32 1086.73 497.473   2
  -1   6 -33 1897.95 784.703   2
   1   6 -33 4039.15 1159.42   2
  -1  -6 -33 2146.58 722.734   2
   1  -6 -33 1885.46 720.030   2
   1  -7   0 25203.7 1961.01   1
   1   7   0 28790.4 1612.77   3
   1  -7   1 4471.52 885.667   1
   1  -7  -1 3591.73 829.284   1
   1   7   1 5163.85 709.119   3
   1   7  -1 5192.88 745.659   3
   1  -7  -2 4070.69 887.172   1
   1  -7   2 3323.98 720.673   1
   1   7  -2 5023.71 716.510   3
   1   7   2 5559.63 716.062   3
   1  -7   3 3245.96 796.328   1
   1  -7  -3 3485.64 802.978   1
   1   7  -3 4333.89 729.523   3
   1  -7  -4 10266.8 1280.47   1
   1  -7   4 13743.6 1457.86   1
   1   7  -4 11836.4 1128.08   3
   1  -7   5 6798.94 1036.11   1
   1  -7  -5 7110.91 1048.86   1
   1  -7  -5 5922.94 254.480   2
  -1   7  -5 5857.64 254.838   2
   1   7  -5 6373.25 863.237   3
  -1   7  -5 5572.28 251.714   2
  -1   7  -6 244.921 85.6488   2
  -1  -7  -6 404.789 104.694   2
   1  -7   6 497.589 413.374   1
   1  -7  -6 800.093 485.616   1
   1   7  -6 338.271 349.077   3
   1  -7  -6 198.196 75.8216   2
   1   7  -6 266.198 83.6756   2
  -1   7  -6 155.535 65.9182   2
  -1  -7  -6 327.600 88.0761   2
   1  -7  -7 204.684 90.7166   2
  -1   7  -7 387.161 128.827   2
  -1  -7  -7 416.693 146.197   2
   1   7  -7 364.583 108.894   2
   1  -7  -7 96.3425 358.198   1
   1  -7   7-151.600 275.179   1
  -1  -7  -7 395.385 120.901   2
  -1   7  -7 337.737 118.868   2
   1   7  -7 807.801 463.914   3
  -1  -7  -8 9639.28 587.593   2
  -1   7  -8 9390.44 566.083   2
   1  -7   8 9137.85 1154.10   1
   1  -7  -8 9769.17 1208.38   1
   1   7  -8 9669.43 1151.26   3
  -1  -7  -8 8432.48 507.579   2
  -1   7  -8 9111.30 538.035   2
   1   7  -8 9304.78 558.092   2
   1  -7  -8 8789.29 533.491   2
  -1   7  -9 9638.22 639.823   2
  -1  -7  -9 10547.5 681.265   2
   1  -7  -9 9808.29 1166.72   1
   1  -7   9 9548.90 1166.47   1
   1   7  -9 10303.6 1157.93   3
   1   7  -9 10018.5 642.118   2
   1  -7  -9 8889.36 593.246   2
   1  -7 -10 72.8052 125.292   2
  -1   7 -10 237.759 186.202   2
  -1  -7 -10 278.061 206.555   2
   1   7 -10 113.818 143.383   2
   1   7 -10 114.007 431.483   3
   1  -7  10 19.3766 283.043   1
   1  -7 -10 575.566 429.961   1
   1   7 -11 1576.32 295.965   2
   1  -7 -11 1525.44 295.298   2
  -1   7 -11 1454.76 314.264   2
  -1  -7 -11 1331.65 294.533   2
   1   7 -11 1160.25 441.279   3
   1  -7 -11 1429.14 484.716   1
   1  -7  11 1768.51 560.094   1
  -1  -7 -12 2514.02 412.588   2
   1   7 -12 3127.74 440.250   2
   1  -7 -12 2848.67 423.439   2
  -1   7 -12 2707.56 421.883   2
   1   7 -12 2966.24 699.704   3
  -1   7 -12 3767.22 753.861   3
   1  -7  12 2282.78 544.220   1
   1  -7 -12 2797.07 647.153   1
   1   7 -13 414.026 156.407   2
   1  -7 -13 876.665 247.750   2
  -1  -7 -13 727.076 224.735   2
  -1   7 -13 592.175 213.963   2
   1   7  13 994.883 232.294   3
  -1   7 -13 1373.58 566.870   3
   1   7 -13 489.029 310.585   3
   1  -7  13 493.606 397.145   1
   1  -7 -13 781.092 449.535   1
  -1   7 -14 119.489 171.928   2
   1   7 -14 523.971 199.581   2
  -1  -7 -14 198.591 185.191   2
   1  -7 -14 70.6092 155.811   2
  -1   7 -14 915.208 460.291   3
   1   7  14 343.012 157.114   3
   1   7 -14 588.151 324.479   3
   1  -7  14 212.206 257.247   1
   1  -7 -14 505.692 355.419   1
   1   7 -15 1213.76 338.801   2
  -1   7 -15 430.286 221.542   2
  -1  -7 -15 299.675 177.457   2
   1  -7 -15 856.982 315.901   2
   1  -7 -15 984.997 413.603   1
   1  -7  15 1292.62 524.946   1
   1   7  15 938.315 182.611   3
  -1   7 -15 508.102 377.219   3
   1   7 -15 868.642 430.432   3
  -1  -7 -16 13465.8 1130.59   2
  -1   7 -16 13597.1 1145.14   2
   1  -7 -16 13801.8 1384.00   1
   1  -7  16 12760.9 1303.48   1
  -1   7 -16 15160.4 1475.41   3
   1   7 -16 11432.4 1409.46   3
   1  -7 -16 14365.1 1124.56   2
   1   7 -16 14889.6 1108.73   2
   1   7 -17 5481.15 724.200   2
  -1   7 -17 5247.13 793.311   2
   1  -7 -17 5257.91 725.781   2
  -1  -7 -17 4243.43 651.168   2
  -1   7 -17 5986.07 989.991   3
   1   7 -17 2594.36 691.333   3
   1  -7 -17 4762.78 811.780   1
  -1  -7 -18 3379.72 599.447   2
   1  -7 -18 2694.53 546.808   2
   1   7 -18 2629.59 538.746   2
  -1   7 -18 4134.86 684.005   2
  -1   7 -18 3525.98 792.713   3
   1   7 -18 3619.07 879.247   3
  -1   7 -19 816.244 340.090   2
   1   7 -19 797.809 338.943   2
  -1  -7 -19 1199.95 450.876   2
   1  -7 -19 383.748 262.666   2
  -1   7 -19 1458.88 574.974   3
   1   7 -19 581.521 389.630   3
   1  -7 -20 4625.57 757.176   2
  -1   7 -20 5818.22 892.282   2
  -1  -7 -20 6117.44 879.868   2
   1   7 -20 4357.79 736.628   2
   1   7 -20 3203.80 749.272   3
  -1   7 -20 4470.81 917.309   3
  -1   7 -21 6798.54 971.466   2
  -1  -7 -21 6196.17 898.987   2
   1   7 -21 4598.78 759.393   2
   1  -7 -21 4349.19 810.295   2
  -1   7 -21 5213.06 1010.57   3
   1   7 -21 5458.39 1022.95   3
   1   7 -22-50.2353 314.195   2
  -1  -7 -22 1189.57 497.283   2
   1  -7 -22-164.696 411.638   2
  -1   7 -22 768.943 465.800   2
   1   7 -22 129.315 323.862   3
  -1   7 -22 436.599 329.971   3
  -1  -7 -23-334.041 373.054   2
   1  -7 -23-646.052 487.278   2
   1   7 -23 37.9225 339.629   2
  -1   7 -23 318.477 289.399   2
  -1   7 -23-849.778 558.660   3
   1   7 -23 189.032 346.816   3
   1  -7 -24-672.092 539.566   2
   1   7 -24 158.489 320.573   2
  -1  -7 -24 784.889 421.480   2
  -1   7 -24-51.5816 498.295   3
  -1  -7 -25 1646.65 570.674   2
   1  -7 -25 1596.06 583.707   2
   1   7 -25 1194.57 481.490   2
  -1   7 -25 2283.67 664.754   2
  -1   7 -25 114.315 392.860   3
  -1   7 -26-70.7598 331.898   2
  -1  -7 -26-429.361 264.832   2
   1  -7 -26 0.95840 345.161   2
   1   7 -26 508.616 423.092   2
  -1   7 -26 34.4410 453.671   3
   1   7 -27 445.376 465.169   2
  -1  -7 -27-442.857 352.205   2
  -1   7 -27 581.704 475.678   2
   1  -7 -27-257.523 382.849   2
  -1   7 -27 451.955 480.065   3
  -1  -7 -28 843.944 368.291   2
  -1   7 -28 762.864 496.985   2
   1  -7 -28 2442.55 786.831   2
   1   7 -28 1307.44 628.961   2
  -1   7 -28 409.714 521.683   3
   1   7 -29 278.988 355.147   2
   1  -7 -29 1369.82 715.250   2
  -1  -7 -29 230.001 314.805   2
  -1   7 -29 514.256 550.948   3
   1   7 -30 670.556 610.939   2
  -1   7 -30 800.190 467.673   2
   1  -7 -30 300.285 474.802   2
  -1  -7 -30 1251.72 571.925   2
  -1  -7 -31 253.479 440.392   2
  -1   7 -31 891.893 645.044   2
   1  -7 -31 166.110 480.640   2
   1   7 -31 1354.52 692.588   2
   1  -7 -32 1251.84 573.265   2
   1   7 -32-154.229 428.205   2
  -1   7 -32 1979.29 808.280   2
  -1  -7 -32 8.44774 382.380   2
   1  -7 -33 1662.96 675.746   2
  -1  -7 -33 1008.07 531.478   2
   1  -8   0 384.967 424.497   1
   1   8   0 694.920 405.783   3
   1  -8   1 6962.57 1170.19   1
   1  -8  -1 5892.86 1050.21   1
   1   8   1 7443.40 920.755   3
   1   8  -1 6969.80 909.987   3
   1  -8   2 204.040 354.776   1
   1  -8  -2-45.9651 383.363   1
   1   8   2 1011.30 440.097   3
   1   8  -2 665.671 381.896   3
   1  -8  -3 4242.03 913.678   1
   1  -8   3 3727.21 862.341   1
   1   8  -3 5089.04 810.711   3
   1   8   3 5060.42 742.402   3
   1  -8   4 522.776 448.907   1
   1  -8  -4 1147.97 551.665   1
   1   8   4 987.703 447.237   3
   1   8  -4 162.161 344.467   3
   1  -8   5 6237.17 1036.70   1
   1  -8  -5 7082.12 1169.50   1
   1   8   5 6649.97 787.799   3
   1   8  -5 7276.10 1004.80   3
   1  -8  -6-40.9258 331.479   1
   1  -8   6 903.842 525.855   1
   1   8  -6 594.540 405.010   3
   1   8   6 62.5290 191.741   3
   1  -8   7 3593.24 864.854   1
   1  -8  -7 2097.62 668.106   1
  -1   8  -7 2362.14 191.871   2
   1   8   7 2016.12 447.679   3
   1  -8  -7 2245.53 186.076   2
   1   8  -7 2314.65 185.980   2
   1   8  -7 2164.71 602.411   3
  -1   8  -7 2109.73 186.148   2
  -1  -8  -7 1997.90 173.621   2
  -1   8  -8 280.050 97.3715   2
  -1  -8  -8 125.940 82.1231   2
   1  -8  -8 485.320 432.085   1
   1  -8   8 40.5616 288.739   1
   1   8   8 100.300 215.056   3
   1   8  -8 679.860 422.708   3
   1  -8  -8 70.9077 73.2839   2
  -1   8  -8 173.334 80.6585   2
   1   8  -8 261.584 97.9489   2
  -1   8  -9 2203.25 268.615   2
   1  -8  -9 2192.47 269.510   2
   1   8  -9 2702.75 302.883   2
   1  -8  -9 2395.76 687.904   1
   1  -8   9 2659.65 695.298   1
   1   8   9 2522.70 460.470   3
   1   8  -9 3389.85 790.165   3
  -1  -8  -9 2766.14 298.849   2
  -1   8 -10 968.489 220.250   2
   1   8 -10 913.295 217.285   2
   1  -8 -10 931.692 207.854   2
  -1  -8 -10 674.698 192.239   2
  -1   8 -10 1543.29 536.393   3
   1   8  10 1128.78 314.844   3
   1   8 -10 1965.82 650.606   3
   1  -8 -10 1307.67 575.468   1
   1  -8  10 1132.33 534.726   1
  -1   8 -11 458.456 215.663   2
  -1  -8 -11 338.755 171.771   2
   1   8 -11 174.729 166.575   2
   1  -8 -11 281.345 180.737   2
  -1   8 -11 901.643 517.627   3
   1   8 -11 543.277 376.883   3
   1   8  11 346.422 234.673   3
   1  -8  11 315.885 371.539   1
   1  -8 -11 210.606 347.830   1
   1   8 -12 743.274 252.689   2
  -1  -8 -12 411.378 214.863   2
  -1   8 -12 896.596 264.549   2
   1  -8 -12 459.585 199.922   2
   1  -8  12 570.239 495.020   1
   1  -8 -12 539.395 341.755   1
   1   8  12 645.468 235.658   3
  -1   8 -12 1138.76 518.178   3
   1   8 -12 746.029 433.127   3
  -1  -8 -13 5292.82 618.762   2
  -1   8 -13 5652.66 617.789   2
   1  -8  13 4630.95 925.414   1
   1  -8 -13 4270.37 855.655   1
   1   8  13 5314.60 549.566   3
   1   8 -13 3970.65 884.668   3
  -1   8 -13 5617.29 962.102   3
   1  -8 -13 5295.25 545.955   2
   1   8 -13 4803.85 566.410   2
   1   8 -14 376.557 253.476   2
  -1  -8 -14 363.424 258.812   2
   1  -8 -14 415.272 222.799   2
  -1   8 -14 749.725 334.006   2
  -1   8 -14 1041.46 551.755   3
   1   8  14 671.993 213.682   3
   1   8 -14-10.7164 354.723   3
   1  -8 -14 161.650 316.892   1
   1  -8  14 74.1291 254.765   1
   1  -8 -15 316.039 245.427   2
   1   8 -15-35.0029 171.692   2
  -1   8 -15 268.051 200.757   2
  -1  -8 -15 496.873 273.808   2
  -1   8 -15 632.901 508.595   3
   1  -8 -15 20.9881 343.858   1
   1  -8 -16 291.870 199.171   2
  -1  -8 -16 186.398 214.246   2
   1   8 -16 632.208 287.526   2
  -1   8 -16 571.592 283.734   2
  -1   8 -16 1061.55 563.406   3
   1   8 -16 624.535 427.147   3
   1  -8 -16 735.817 431.292   1
  -1  -8 -17-101.168 233.570   2
   1  -8 -17 50.9902 205.085   2
   1   8 -17 82.0304 201.552   2
  -1   8 -17 403.256 288.840   2
   1   8 -17-130.084 422.941   3
  -1   8 -17-292.762 334.915   3
   1   8 -18 239.073 261.789   2
  -1  -8 -18-339.700 320.553   2
  -1   8 -18 413.595 260.870   2
   1  -8 -18 722.922 303.068   2
  -1   8 -18 849.338 565.101   3
   1   8 -18-9.26572 386.121   3
   1  -8 -19 400.191 255.424   2
  -1  -8 -19-552.627 341.435   2
  -1   8 -19 31.8622 269.482   2
   1   8 -19-789.522 407.552   2
   1   8 -19 17.6431 360.521   3
  -1   8 -19 161.765 433.814   3
   1   8 -20 906.263 346.851   2
  -1   8 -20 1596.49 494.980   2
   1  -8 -20 1030.31 402.866   2
  -1  -8 -20 1425.78 412.300   2
   1   8 -20 831.206 461.811   3
  -1   8 -20 1145.15 533.393   3
  -1  -8 -21-45.6237 302.822   2
   1   8 -21-515.786 396.676   2
   1  -8 -21-194.549 293.146   2
  -1   8 -21-27.5413 295.553   2
  -1   8 -21-105.987 415.037   3
   1   8 -21 478.873 459.529   3
  -1  -8 -22 3.92450 275.174   2
   1  -8 -22-163.739 318.815   2
   1   8 -22-101.460 300.435   2
  -1   8 -22 326.487 328.982   2
   1   8 -22 1101.05 644.966   3
  -1   8 -22-929.582 607.638   3
   1  -8 -23 299.190 289.439   2
   1   8 -23-49.7528 269.410   2
  -1   8 -23 258.003 363.251   2
  -1  -8 -23 973.010 428.459   2
  -1   8 -23-160.572 480.313   3
   1   8 -23 947.858 625.702   3
  -1  -8 -24 2032.59 606.819   2
  -1   8 -24 2854.34 740.951   2
   1   8 -24 2275.84 583.581   2
   1  -8 -24 766.911 399.913   2
   1   8 -24 2081.91 775.348   3
  -1   8 -24 1304.06 652.711   3
  -1   8 -25 292.555 508.650   2
   1   8 -25 80.7973 283.004   2
  -1   8 -26-472.958 447.016   2
   1   8 -26 156.440 305.893   2
  -1   8 -26-673.438 579.346   3
   1   8 -27 357.097 377.420   2
  -1   8 -27 1063.52 536.259   2
  -1   8 -27 275.222 350.096   3
  -1   8 -28 1188.64 707.607   2
   1   8 -28 400.269 330.570   2
  -1   8 -28 886.941 612.090   3
  -1   8 -29 1328.95 560.482   2
   1   8 -29 405.798 419.415   2
   1  -9   0 1973.40 750.621   1
   1   9   0 2206.79 587.010   3
   1  -9   1 2078.58 737.286   1
   1  -9  -1 1656.59 642.898   1
   1   9   1 2557.51 660.315   3
   1   9  -1 2492.14 630.405   3
   1  -9  -2 1795.32 679.758   1
   1  -9   2 1909.48 695.090   1
   1   9  -2 1488.48 516.328   3
   1   9   2 2152.69 592.619   3
   1  -9  -3 6197.39 1177.58   1
   1  -9   3 6748.12 1198.11   1
   1   9   3 7955.91 975.349   3
   1   9  -3 7696.81 1067.37   3
   1  -9  -4-415.725 500.322   1
   1  -9   4 26.2476 404.353   1
   1   9  -4 294.568 374.631   3
   1   9   4 616.485 358.683   3
   1  -9  -5 2195.79 739.523   1
   1  -9   5 1993.90 719.105   1
   1   9  -5 2530.78 675.924   3
   1   9   5 2481.37 545.136   3
   1  -9  -6 721.347 472.099   1
   1  -9   6 670.350 513.818   1
   1   9   6 919.354 352.396   3
   1   9  -6 950.979 475.085   3
   1  -9   7 3007.31 820.423   1
   1  -9  -7 3176.96 863.790   1
   1   9   7 3199.10 588.546   3
   1   9  -7 4144.66 864.215   3
   1  -9  -8 616.969 460.794   1
   1  -9   8-173.434 429.723   1
   1   9  -8 215.337 420.899   3
   1   9   8 446.724 331.203   3
   1  -9   9 2395.19 738.106   1
   1  -9  -9 2284.72 719.304   1
  -1   9  -9 2803.36 749.873   3
   1   9  -9 3046.24 772.213   3
   1   9   9 2817.89 530.204   3
   1  -9 -10 3490.10 856.900   1
   1  -9  10 3746.55 928.777   1
   1   9 -10 4837.17 965.895   3
  -1   9 -10 4510.76 937.908   3
   1   9  10 4341.20 645.495   3
   1  -9 -11 7150.16 1168.46   1
   1  -9  11 7703.32 1239.47   1
  -1   9 -11 8182.29 1226.76   3
   1   9 -11 7352.04 1187.52   3
   1   9  11 7416.38 776.506   3
   1  -9 -12 1421.72 552.999   1
   1  -9  12 1029.49 501.725   1
   1   9 -12 809.643 517.543   3
  -1   9 -12 1105.10 566.387   3
   1   9  12 1338.15 384.894   3
   1  -9 -13 959.395 493.628   1
   1   9 -13 651.097 491.876   3
  -1   9 -13 754.635 557.184   3
   1  -9 -14 2211.21 719.360   1
   1   9 -14 1634.28 645.762   3
  -1   9 -14 2166.52 766.478   3
  -1   9 -15 6765.58 1236.51   3
   1   9 -15 5828.84 1070.14   3
   1   9 -16-994.732 693.869   3
  -1   9 -16 94.8188 328.205   3
  -1   9 -17 1449.59 658.454   3
   1   9 -17 867.842 523.177   3
  -1   9 -18 1664.48 676.406   3
   1   9 -18 1088.58 557.201   3
   1   9 -19 1358.03 582.316   3
  -1   9 -19 2715.96 820.507   3
  -1   9 -20-355.874 497.812   3
   1   9 -20 434.825 405.673   3
  -1   9 -21-87.9091 484.448   3
   1   9 -21 777.122 513.252   3
   1   9 -22 1012.17 607.003   3
  -1   9 -22-850.457 670.556   3
   1   9 -23 4891.06 1153.80   3
  -1   9 -23 2048.20 833.062   3
   1   9 -24 846.599 597.659   3
  -1   9 -24 631.468 514.283   3
  -1   9 -25-50.2495 528.181   3
   1 -10   0 36.3159 431.189   1
   1  10   0 903.641 518.687   3
   1 -10   1 5175.27 1139.47   1
   1 -10  -1 4099.87 1058.12   1
   1  10  -1 6543.73 1013.20   3
   1  10   1 5762.84 949.258   3
   1 -10   2 753.040 499.005   1
   1 -10  -2 563.062 500.373   1
   1  10   2 625.040 488.715   3
   1  10  -2 538.598 424.650   3
   1 -10   3 777.314 461.757   1
   1 -10  -3 1009.54 549.569   1
   1  10  -3 1610.44 568.574   3
   1  10   3 1357.21 583.550   3
   1 -10  -4 331.394 623.157   1
   1 -10   4 2112.17 878.874   1
   1  10  -4 639.099 490.476   3
   1  10   4 872.817 487.197   3
   1 -10  -5 870.692 692.508   1
   1 -10   5 992.768 628.998   1
   1  10   5 915.494 445.976   3
   1  10  -5-110.230 284.325   3
   1 -10  -6 2646.77 829.928   1
   1 -10   6 2392.91 837.616   1
  -1  10  -6 3727.46 865.532   3
   1  10   6 1377.79 464.112   3
   1  10  -6 2175.05 738.742   3
   1 -10  -7 2034.97 714.177   1
   1 -10   7 3751.86 994.792   1
  -1  10  -7 4351.51 927.141   3
   1  10  -7 835.749 523.502   3
   1  10   7 2371.87 606.876   3
   1 -10   8 796.275 514.250   1
   1 -10  -8 1786.14 709.599   1
  -1  10  -8 1996.91 756.980   3
   1  10   8 1001.31 421.982   3
   1  10  -8 675.380 400.321   3
   1 -10   9 2938.19 922.264   1
   1 -10  -9 609.240 520.705   1
  -1  10  -9 1844.26 728.154   3
   1  10   9 1001.15 385.122   3
   1  10  -9 1085.26 664.206   3
   1 -10 -10 54.6872 491.298   1
   1  10  10-78.2451 237.291   3
  -1  10 -10 593.544 609.262   3
   1  10 -10-439.635 554.085   3
   1 -10 -11 86.0878 283.879   1
   1  10 -11 900.910 412.035   3
   1  10 -12 20.7146 388.663   3
  -1  10 -12 579.672 572.439   3
   1  10 -13-402.501 413.947   3
  -1  10 -13 1157.85 666.473   3
  -1  10 -14 1164.12 679.749   3
   1  10 -14-104.908 570.955   3
   1  10 -15 313.488 395.654   3
  -1  10 -15-80.5335 521.312   3
   1  10 -16-868.596 650.502   3
  -1  10 -16 903.541 720.885   3
  -1  10 -17 1148.50 713.490   3
   1  10 -17-242.792 579.987   3
   1  10 -18 416.195 522.506   3
  -1  10 -18 120.496 556.587   3
  -1  10 -19-552.656 667.347   3
   1  10 -19-781.501 713.087   3
   1  10 -20-23.3624 513.240   3
  -1  10 -20-114.398 544.368   3
   1  10 -21-39.9038 394.990   3
  -1  10 -21-1145.78 790.162   3
   1 -11   0 54.3828 492.425   1
   1  11   0 2146.65 690.729   3
   1 -11  -1 1381.10 746.445   1
   1 -11   1 1260.74 786.757   1
   1  11  -1 1001.09 534.841   3
   1  11   1 527.212 404.265   3
   1 -11   2 319.629 515.462   1
   1 -11  -2 296.572 554.825   1
  -1  11  -2 1457.05 639.801   3
   1  11  -2 179.972 310.931   3
   1  11   2 307.037 289.578   3
   1 -11   3 1189.44 709.342   1
   1 -11  -3 2227.70 881.766   1
   1  11   3 584.870 396.401   3
   1  11  -3 1077.64 568.405   3
  -1  11  -3 2163.90 747.582   3
   1 -11  -4 481.544 474.591   1
   1  11  -4 845.516 612.664   3
  -1  11  -4 808.188 578.211   3
   1  11   4 323.927 382.536   3
   1 -11  -5 3455.45 1032.51   1
  -1  11  -5 3837.03 959.150   3
   1  11  -5 3872.58 971.010   3
   1  11   5 2752.48 688.922   3
   1  11  -6-500.240 552.190   3
   1  11   6 395.306 341.924   3
  -1  11  -7 2699.67 865.659   3
   1  11   7 2715.27 699.425   3
   1  11  -7 1991.56 620.562   3
  -1  11  -8-76.0604 418.992   3
   1  11  -8-80.8095 377.714   3
   1  11  -9 5866.05 1221.02   3
  -1  11  -9 7208.63 1340.47   3
  -1  11 -10 1389.22 723.573   3
   1  11 -10 78.8873 411.533   3
   1  11 -11-398.865 583.088   3
  -1  11 -11 1821.79 842.939   3
   1  11 -12 393.452 421.135   3
  -1  11 -12 379.624 526.948   3
  -1  11 -13 4158.02 1146.51   3
   1  11 -13 966.416 514.287   3
  -1  11 -14 1992.49 861.013   3
   1  11 -14 811.157 529.321   3
   1  11 -15-406.484 552.779   3
  -1  11 -15 1365.60 745.412   3
   1  11 -16-1082.55 854.038   3
  -1  11 -16-51.9489 476.932   3
  -1  11 -17 1964.20 831.935   3
   1  11 -17-1089.90 698.706   3
   1  12   0-127.360 402.846   3
  -1  12   0 878.495 569.028   3
  -1  12  -1 310.745 537.843   3
  -1  12   1 603.453 512.251   3
   1  12   1 274.382 294.693   3
   1  12  -1 500.103 465.918   3
  -1  12  -2 874.874 581.551   3
  -1  12   2 1408.98 733.614   3
   1  12  -2-136.637 328.360   3
   1  12   2 480.750 500.518   3
  -1  12  -3 1387.77 638.595   3
   1  12   3 548.180 519.248   3
   1  12  -3 578.420 445.385   3
  -1  12  -4 467.659 501.491   3
   1  12  -4-215.344 410.478   3
   1  12   4 300.588 376.116   3
  -1  12  -5 2545.29 839.047   3
   1  12   5 1209.83 567.161   3
   1  12  -5 1027.54 548.015   3
  -1  12   5 1348.66 630.612   3
   1  12  -6 6.31800 391.091   3
  -1  12   6 552.885 439.008   3
  -1  12  -6 922.923 635.148   3
   1  12  -7 626.405 500.192   3
  -1  12  -7 668.516 719.620   3
   1  12  -8-378.691 638.185   3
  -1  12  -8 628.402 577.913   3
  -1  12  -9 501.333 605.191   3
   1  12  -9-95.7743 443.924   3
   1  12 -10-395.299 614.163   3
  -1  12 -10 1000.94 680.615   3
   1  12 -11-284.274 620.472   3
  -1  12 -11 1160.04 756.215   3
  -1  12 -12 1528.78 914.492   3
   1  12 -12-1234.55 784.962   3
   1  12 -13-568.317 851.411   3
   1  13   0 585.798 487.090   3
  -1  13   0 3555.94 1036.73   3
  -1  13   1 1914.91 825.876   3
   1  13  -1 319.749 537.106   3
  -1  13  -1 1136.19 716.552   3
   1  13   1 361.854 379.332   3
  -1  13   2 1689.08 794.537   3
   1  13   2-434.100 560.448   3
   1  13  -2-256.321 471.283   3
  -1  13  -2 2419.62 882.965   3
   1  13  -3 210.990 471.238   3
  -1  13  -3 596.623 651.429   3
  -1  13   3 1592.59 731.448   3
  -1  13   4 1357.41 721.712   3
   1  13  -4-73.6298 598.469   3
  -1  13  -4 1196.14 719.103   3
   1  13  -5-844.739 745.601   3
  -1  13  -5-114.746 431.145   3
   1  13  -6 415.792 406.588   3
  -1  13  -6 839.015 491.335   3
  -1  13  -7 2045.75 978.170   3
   1  13  -7-364.649 643.383   3
   1  13  -8 80.5127 540.000   3
  -1  14   0 748.679 697.007   3
   1  14  -2-907.551 714.053   3
  -2   0   0 3103.29 265.407   2
   2   0   0 3266.61 278.217   2
  -2   0  -1 96.0904 80.3810   2
   2   0   1 3.97099 89.1032   2
   2   0  -1 44.0851 96.8665   2
  -2   0   1 78.2261 89.3961   2
  -2   0  -2 43507.7 983.901   2
   2   0   2 42837.6 978.630   2
  -2   0   2 43480.5 1000.58   2
   2   0  -2 42508.4 986.975   2
  -2   0   3-72.6409 117.001   2
   2   0  -3-62.9939 89.7865   2
  -2   0  -3-60.6220 94.6377   2
   2   0  -4 19734.9 753.379   2
  -2   0   4 19170.3 740.426   2
   2   0  -5-6.18058 132.080   2
  -2   0   5-14.3533 93.2831   2
  -2   0   6 4718.04 402.809   2
   2   0  -6 4686.22 431.989   2
  -2   0   7 340.520 197.683   2
   2   0  -7 298.702 210.686   2
   2   0  -8 6853.63 563.218   2
  -2   0   8 6707.63 567.049   2
   2   0  -9 549.560 316.033   2
  -2   0   9 540.703 230.130   2
  -2   0  10 56827.4 1709.86   2
   2   0 -10 56709.3 1731.88   2
   2   0 -11 437.893 287.153   2
  -2   0  11 64.6562 210.263   2
   2   0 -12 874.541 317.867   2
  -2   0 -12 1487.58 259.109   3
  -2   0  12 2002.50 372.299   2
   2   0 -13-245.077 226.124   2
  -2   0  13 221.215 195.957   3
  -2   0 -13 95.3620 143.398   3
   2   0 -14 9257.11 877.689   2
  -2   0 -14 9288.12 639.692   3
  -2   0  14 9407.76 801.443   3
   2   0 -15-211.026 254.460   2
  -2   0 -15-2.31372 139.614   3
  -2   0  15-183.895 183.564   3
   2   0 -16 525.618 262.614   2
  -2   0  16-16.4688 186.812   3
  -2   0 -16 25.4992 188.065   3
   2   0 -17 204.438 270.192   2
  -2   0 -17-384.343 205.584   3
   2   0 -18 6591.97 822.107   2
  -2   0 -18 8886.51 739.574   3
   2   0 -19-93.4652 277.646   2
  -2   0 -19 357.627 213.935   3
   2   0 -20 2385.26 494.761   2
   2   0 -21-244.528 311.529   2
   2   0 -22 2069.79 551.416   2
   2   0 -23 114.699 319.996   2
   2   0 -24 9289.69 1174.75   2
   2   0 -25 66.1317 300.730   2
   2   0 -26 1437.91 524.848   2
  -2   0 -27 297.123 334.352   2
   2   0 -27 284.938 388.575   2
  -2   0 -28 627.692 467.718   2
   2   0 -28 569.004 483.997   2
  -2   0 -29-41.4427 368.643   2
   2   0 -29 200.185 359.756   2
  -2   0 -30-117.721 453.545   2
   2   0 -30 571.195 494.941   2
  -2   0 -31 134.319 339.631   2
   2   0 -31 547.052 463.870   2
  -2   0 -32 2662.14 808.280   2
   2   0 -32 3178.56 819.236   2
  -2   0 -33-589.774 540.728   2
   2   0 -33-503.069 486.592   2
  -2   0 -34 2160.44 781.302   2
   2   0 -34 1122.38 553.959   2
   2  -1   0 50.7622 98.8572   2
   2   1   0 3.10910 84.2212   2
  -2  -1   0-94.8246 91.7311   2
  -2   1   0-130.208 90.0168   2
  -2  -1  -1 107368. 1487.88   2
   2   1   1 108274. 1489.53   2
   2  -1   1 105692. 1472.95   2
  -2   1  -1 106371. 1490.10   2
   2   1  -1 107431. 1478.27   2
   2  -1  -1 109396. 1491.42   2
  -2   1   1 107900. 1481.97   2
  -2  -1   1 107269. 1471.92   2
  -2  -1  -2 25235.9 752.458   2
   2   1   2 24332.9 744.120   2
  -2   1  -2 25147.4 752.224   2
   2  -1   2 24242.6 748.101   2
   2  -1  -2 25025.2 760.295   2
  -2  -1   2 25362.9 762.272   2
   2   1  -2 26068.0 765.577   2
  -2   1   2 23762.8 752.777   2
   2   1  -3 53.2354 133.790   2
   2  -1  -3-37.1133 101.600   2
  -2   1   3 263.960 135.964   2
  -2  -1   3-40.9650 87.2502   2
  -2   1  -3 54.7333 109.452   2
  -2  -1  -3 61.0535 100.763   2
   2  -1  -4 38783.7 1046.97   2
  -2   1   4 40006.2 1066.17   2
   2   1  -4 41252.2 1070.29   2
  -2  -1   4 41300.6 1075.55   2
  -2  -1   5 10471.8 588.690   2
  -2   1   5 10275.5 584.128   2
   2  -1  -5 10926.2 609.257   2
   2   1  -5 10615.6 615.552   2
  -2  -1   6 24670.8 932.228   2
  -2   1   6 26124.1 949.598   2
   2  -1  -6 25870.2 962.947   2
   2   1  -6 26192.2 960.479   2
  -2   1   7 599.020 188.871   2
  -2  -1   7 878.124 217.820   2
   2   1  -7 878.634 293.567   2
   2  -1  -7 963.536 254.093   2
  -2   1   8 25302.3 1028.32   2
  -2  -1   8 25508.3 1037.47   2
  -2  -1   8 27082.2 1226.60   3
   2  -1  -8 24932.4 1058.52   2
   2   1  -8 24639.6 1037.90   2
   2  -1  -9 225.420 230.873   2
   2   1  -9 246.950 238.918   2
  -2  -1   9 118.882 193.755   3
  -2  -1   9 63.3798 146.372   2
  -2   1   9 148.072 178.873   2
  -2   1  10 9686.32 713.976   2
  -2  -1  10 9634.27 727.909   2
   2   1 -10 9517.56 740.812   2
   2  -1 -10 9305.86 726.018   2
  -2  -1  10 8540.68 765.694   3
  -2  -1 -10 9172.83 405.721   3
   2  -1 -11 424.417 264.460   2
   2   1 -11 142.739 258.691   2
  -2  -1 -11 3.73782 88.0424   3
  -2  -1  11-35.3321 216.595   3
  -2   1  11 154.377 212.630   2
  -2  -1  11-3.17985 138.556   2
   2   1 -12 20551.7 1150.90   2
   2  -1 -12 21146.9 1196.86   2
  -2  -1 -12 18778.8 739.222   3
  -2  -1  12 20021.2 1250.48   3
  -2   1  12 20058.2 1113.36   2
  -2  -1  12 20529.5 1122.12   2
   2   1 -13 1229.67 402.467   2
   2  -1 -13 1391.97 425.883   2
  -2  -1  13 759.377 267.656   3
  -2  -1 -13 732.370 172.780   3
   2  -1 -14 19891.0 1285.32   2
   2   1 -14 19697.2 1256.45   2
  -2  -1  14 21598.4 1360.52   3
  -2   1 -14 19371.3 996.154   3
  -2  -1 -14 22115.5 883.152   3
   2  -1 -15 2891.39 561.993   2
   2   1 -15 2398.53 502.097   2
  -2   1 -15 2493.93 399.842   3
   2   1  15 2249.14 252.969   1
   2  -1  15 2428.69 248.036   1
   2   1 -16 39640.6 1861.16   2
   2  -1 -16 39525.5 1885.29   2
  -2   1 -16 41097.4 1586.92   3
   2  -1  16 42800.8 958.251   1
   2   1 -16 41780.5 1060.74   1
   2  -1 -16 41516.7 1060.36   1
   2   1  16 40393.4 969.629   1
   2  -1 -17 1863.99 509.827   2
   2   1 -17 1563.94 432.782   2
  -2   1  17 2023.79 395.875   3
  -2   1 -17 1559.84 359.905   3
   2   1  17 1506.27 175.508   1
   2   1 -17 1845.32 224.805   1
   2  -1 -17 1612.17 209.198   1
   2  -1  17 1694.68 180.071   1
   2   1 -18 7759.23 907.846   2
   2  -1 -18 7628.78 881.227   2
  -2   1 -18 8044.12 791.996   3
  -2   1  18 8495.80 819.502   3
   2   1  18 8263.23 340.306   1
   2  -1  18 7960.51 333.392   1
   2  -1 -18 8565.97 431.131   1
   2   1 -18 9427.52 444.820   1
   2  -1 -19 2463.62 565.101   2
   2   1 -19 3071.56 624.948   2
  -2   1 -19 3394.80 550.856   3
   2  -1 -19 3108.20 226.363   1
   2   1 -19 3250.32 231.409   1
   2   1 -20 15632.4 1317.44   2
   2  -1 -20 13664.8 1250.14   2
  -2   1 -20 14592.0 1124.78   3
   2  -1 -21 139.485 395.906   2
   2   1 -21 684.652 397.736   2
  -2   1 -21-6.30185 190.341   3
   2  -1 -22 15758.4 1396.68   2
   2   1 -22 17818.7 1517.53   2
  -2   1 -22 16770.1 1202.56   3
   2  -1 -23 351.329 328.951   2
   2   1 -23 544.182 418.944   2
  -2   1 -23 918.184 363.267   3
   2   1 -24 9960.40 1191.49   2
   2  -1 -24 10362.0 1204.78   2
   2  -1 -25 2002.50 631.852   2
   2   1 -25 1693.72 601.174   2
   2  -1 -26 3649.73 811.535   2
   2   1 -26 2963.83 798.459   2
  -2  -1 -26 3356.61 723.441   2
  -2   1 -26 3128.89 708.304   2
   2   1 -27 1413.43 631.374   2
   2  -1 -27 388.753 361.653   2
  -2  -1 -27 643.009 416.511   2
  -2   1 -27 594.105 441.729   2
   2  -1 -28 3259.32 777.613   2
   2   1 -28 2188.59 619.691   2
  -2  -1 -28 3102.68 732.417   2
  -2   1 -28 1523.30 470.943   2
   2   1 -29 457.064 475.559   2
   2  -1 -29 489.752 414.546   2
  -2  -1 -29 592.576 505.066   2
  -2   1 -29 639.670 525.322   2
   2  -1 -30 4349.69 921.547   2
   2   1 -30 4292.39 926.242   2
  -2   1 -30 4032.03 863.769   2
  -2  -1 -30 6466.72 1060.90   2
   2   1 -31 1278.01 621.827   2
   2  -1 -31 1925.70 703.667   2
  -2   1 -31 2051.82 740.894   2
  -2  -1 -31 1835.41 667.254   2
   2   1 -32 632.525 478.485   2
   2  -1 -32 790.883 473.586   2
  -2  -1 -32 482.317 448.024   2
  -2   1 -32 162.831 421.151   2
   2  -1 -33-24.0972 359.550   2
   2   1 -33 662.998 567.503   2
  -2  -1 -33 44.9397 368.282   2
  -2   1 -33-114.783 367.673   2
   2  -1 -34 434.999 347.094   2
   2   1 -34 1722.35 703.407   2
  -2  -1 -34 1049.88 546.376   2
  -2   1 -34 1133.40 621.325   2
   2  -2   0 8478.09 421.670   2
  -2   2   0 8710.83 419.357   2
  -2  -2   0 8099.48 578.725   3
  -2  -2   0 9146.55 430.432   2
   2   2   0 9267.02 429.910   2
  -2   2  -1 4826.68 323.951   2
   2   2  -1 5368.62 336.838   2
   2  -2  -1 4789.72 324.348   2
   2   2   1 5755.83 351.797   2
  -2  -2  -1 5765.96 348.092   2
  -2  -2  -1 4105.54 392.669   3
   2  -2   1 5061.17 334.781   2
  -2  -2   1 4723.48 491.276   3
  -2   2   1 5251.58 335.566   2
  -2  -2   1 5487.51 347.595   2
  -2   2  -2 20540.1 672.034   2
   2  -2   2 20060.9 667.102   2
   2   2   2 20971.9 677.168   2
  -2  -2  -2 20999.1 678.200   2
  -2  -2  -2 18290.9 745.284   3
  -2  -2   2 19598.2 1007.93   3
  -2  -2   2 21565.3 695.637   2
   2   2  -2 20725.2 686.697   2
  -2   2   2 20952.1 699.748   2
   2  -2  -2 19499.6 679.181   2
  -2  -2   3 7890.64 676.387   3
  -2  -2  -3 8904.90 462.485   2
  -2   2  -3 8564.33 457.550   2
  -2  -2  -3 7716.37 467.228   3
  -2   2   3 8266.56 478.054   2
   2   2  -3 8631.02 480.800   2
   2  -2  -3 8462.79 483.486   2
  -2  -2   3 8550.25 479.262   2
  -2  -2  -4 105494. 1458.80   3
  -2  -2   4 104634. 2518.47   3
  -2   2  -4 107066. 1681.90   2
  -2  -2  -4 107415. 1661.48   2
  -2  -2   4 107847. 1725.41   2
   2  -2  -4 106497. 1727.50   2
  -2   2   4 109549. 1727.75   2
   2   2  -4 108111. 1729.78   2
  -2   2   5 172.147 132.274   2
  -2  -2   5 571.194 186.015   2
   2  -2  -5 373.425 217.480   2
   2   2  -5 463.773 186.779   2
  -2  -2   5 551.284 342.043   3
  -2   2   6 1255.58 251.136   2
   2  -2  -6 1007.86 229.438   2
   2   2  -6 1101.06 240.910   2
  -2  -2   6 1015.55 196.638   2
  -2  -2   6 1051.55 312.167   3
  -2   2   7 1188.99 252.883   2
   2   2  -7 1199.27 270.164   2
   2  -2  -7 990.695 237.681   2
  -2  -2   7 864.808 221.801   2
  -2  -2   7 906.740 328.795   3
  -2   2   8 19118.8 891.971   2
  -2  -2   8 20274.1 920.705   2
  -2  -2   8 20974.9 1268.48   3
   2   2  -8 19670.4 905.870   2
   2  -2  -8 18422.6 906.314   2
  -2  -2   9 3691.19 428.216   2
   2  -2  -9 3398.95 447.617   2
   2   2  -9 3274.93 422.845   2
  -2   2   9 3799.97 442.901   2
  -2  -2   9 4519.74 628.604   3
   2  -2 -10 465.597 268.282   2
   2   2 -10 26.9670 207.930   2
  -2  -2  10-28.7969 148.353   3
  -2   2  10-215.739 203.453   2
  -2  -2  10 63.6743 134.018   2
   2   2 -11 6397.69 636.471   2
   2  -2 -11 6632.08 643.237   2
  -2  -2  11 8057.56 824.457   3
  -2  -2  11 6539.77 618.194   2
  -2   2  11 7057.48 633.211   2
   2  -2 -12 26011.2 1304.98   2
   2   2 -12 25825.8 1285.53   2
  -2  -2  12 28625.0 1561.42   3
   2  -2  12 25048.9 1033.69   1
   2   2  12 26469.7 1112.22   1
   2   2 -13 1058.75 334.124   2
   2  -2 -13 1385.56 393.338   2
   2  -2  13 1289.79 237.835   1
   2   2  13 1064.57 228.036   1
   2  -2 -13 1092.48 247.049   1
   2   2 -13 1107.31 262.401   1
   2   2 -14 1937.54 444.897   2
   2  -2 -14 2823.26 514.962   2
   2   2 -14 1629.77 279.210   1
   2  -2 -14 2101.20 320.390   1
   2   2  14 2089.66 310.485   1
   2  -2  14 1953.68 297.276   1
   2   2 -15 431.712 239.739   2
   2  -2 -15 575.166 291.784   2
  -2   2 -15 623.106 296.567   3
   2  -2  15 445.356 171.490   1
   2   2  15 257.384 138.809   1
   2   2 -15 658.595 208.862   1
   2  -2 -15 29.5576 115.388   1
   2  -2 -16 9338.41 933.033   2
   2   2 -16 10209.2 960.656   2
  -2   2 -16 11144.7 903.456   3
   2  -2  16 10259.5 621.380   1
   2  -2 -16 10790.3 676.753   1
   2   2  16 10728.3 642.715   1
   2   2 -16 11083.5 687.831   1
   2  -2 -17 1456.84 398.094   2
   2   2 -17 719.815 304.983   2
  -2   2 -17 1566.07 398.158   3
   2  -2 -17 1462.80 266.914   1
   2   2  17 1244.37 231.692   1
   2  -2  17 1449.94 243.552   1
   2   2 -17 1621.59 260.375   1
   2  -2 -18 1893.76 447.942   2
   2   2 -18 3071.21 588.409   2
  -2   2 -18 3953.88 589.555   3
   2  -2 -18 3266.39 359.979   1
   2  -2  18 3419.36 348.499   1
   2   2 -18 3521.83 369.966   1
   2   2  18 3485.15 346.662   1
   2  -2 -19 500.270 287.287   2
   2   2 -19 534.407 291.170   2
  -2   2  19 1042.64 325.639   3
  -2   2 -19 1079.22 318.538   3
   2   2 -19 898.980 193.846   1
   2   2  19 661.199 147.201   1
   2  -2  19 759.649 169.307   1
   2  -2 -19 645.400 164.890   1
   2  -2 -20 2703.81 605.719   2
   2   2 -20 2019.26 494.675   2
  -2   2 -20 2842.71 575.753   3
  -2   2  20 3061.41 502.846   3
   2  -2 -20 2675.98 302.401   1
   2   2 -20 3115.80 314.169   1
   2  -2 -21 4222.05 725.800   2
   2   2 -21 2984.69 640.504   2
  -2   2 -21 2791.87 590.897   3
   2   2 -22 33.7619 269.025   2
   2  -2 -22-352.254 386.275   2
  -2   2 -22-280.486 325.362   3
   2  -2 -23 513.641 298.530   2
   2   2 -23 359.990 271.968   2
  -2   2 -23 66.8653 327.103   3
   2  -2 -24 1778.86 560.804   2
   2   2 -24 807.356 450.728   2
  -2   2 -24 1088.67 387.695   3
   2  -2 -25 2154.15 598.003   2
   2   2 -25 1269.37 545.229   2
  -2   2 -25 1774.99 477.624   3
  -2   2 -26 1863.36 700.179   2
  -2  -2 -26 1061.78 514.684   2
   2  -2 -26 1852.91 545.853   2
   2   2 -26 651.871 387.670   2
  -2  -2 -27 732.017 423.501   2
  -2   2 -27 307.906 360.194   2
   2  -2 -27 805.530 447.638   2
   2   2 -27 959.104 492.264   2
  -2   2 -28 2267.23 635.955   2
  -2  -2 -28 2005.30 572.707   2
   2   2 -28 1662.68 606.366   2
   2  -2 -28 1811.21 643.155   2
  -2  -2 -29 572.928 479.476   2
  -2   2 -29 720.683 436.605   2
   2  -2 -29 290.528 334.876   2
   2   2 -29 1026.28 478.493   2
  -2   2 -30 7535.44 1178.58   2
  -2  -2 -30 5673.89 984.533   2
   2  -2 -30 7457.73 1230.11   2
   2   2 -30 7484.66 1170.91   2
  -2  -2 -31 910.506 515.612   2
  -2   2 -31 959.169 527.466   2
   2  -2 -31 459.843 386.013   2
   2   2 -31-174.319 306.997   2
  -2  -2 -32 476.757 364.800   2
  -2   2 -32-57.1678 505.938   2
   2  -2 -32 995.005 456.288   2
   2   2 -32 926.082 539.665   2
  -2  -2 -33-138.819 364.827   2
  -2   2 -33 577.723 548.944   2
   2  -2 -33 846.513 555.089   2
   2   2 -33-44.3659 384.972   2
  -2  -2 -34 1309.60 641.768   2
  -2   2 -34 1201.99 565.767   2
   2  -2 -34 987.698 590.456   2
   2   2 -34 2132.84 797.971   2
  -2  -3   0 257.684 208.079   3
   2   3   0-253.452 236.615   3
  -2  -3   0-150.951 100.673   2
  -2   3   0-51.4197 86.4673   2
   2   3   0 119.777 94.1628   2
   2  -3   0-2.53739 83.1960   2
  -2  -3  -1 26139.7 965.559   3
   2  -3   1 24222.0 708.831   2
   2   3  -1 18909.9 1026.20   3
   2   3   1 25427.2 718.722   2
   2   3  -1 24255.3 696.672   2
   2   3   1 22368.3 983.121   3
  -2  -3  -1 23614.6 687.579   2
   2  -3  -1 23688.2 698.944   2
  -2  -3   1 25752.7 1097.43   3
  -2   3  -1 23346.7 701.078   2
  -2  -3   1 25327.3 733.898   2
  -2   3   1 23593.4 718.338   2
   2   3  -2 5531.87 625.732   3
  -2  -3   2 6367.01 613.115   3
   2   3   2 6560.64 522.600   3
  -2  -3  -2 6498.59 376.988   2
   2   3  -2 6429.06 378.132   2
   2  -3  -2 5884.10 380.007   2
  -2   3  -2 5938.21 370.735   2
  -2   3   2 5746.47 388.120   2
  -2  -3   2 6386.18 389.199   2
  -2   3   3 163.322 109.471   2
  -2  -3   3 114.141 97.9940   2
  -2  -3   3 428.388 240.865   3
   2   3   3 195.520 158.694   3
   2   3  -3 358.928 267.059   3
  -2   3  -3 166.385 106.303   2
  -2  -3  -3 146.212 100.651   2
   2  -3  -3 208.106 118.226   2
   2   3  -3 25.5453 101.763   2
  -2  -3   4 4888.63 357.064   2
  -2   3   4 3931.07 329.675   2
  -2   3  -4 4563.03 357.640   2
   2   3  -4 3340.76 482.524   3
  -2  -3  -4 4829.87 363.076   2
  -2  -3   4 4320.75 529.584   3
   2   3  -4 4732.19 373.349   2
   2  -3  -4 4690.30 387.782   2
  -2  -3   5 1164.91 201.649   2
  -2   3   5 1156.24 208.488   2
   2  -3  -5 928.466 213.083   2
   2   3  -5 1011.28 203.057   2
   2  -3   5 1089.13 353.221   1
   2   3   5 1458.38 401.693   1
   2   3  -5 831.619 324.187   3
  -2  -3   5 778.030 261.285   3
  -2  -3   6 24546.2 912.822   2
  -2   3   6 25179.4 941.637   2
   2  -3   6 25538.2 1303.05   1
   2   3  -6 26414.7 1340.57   1
   2   3   6 26149.8 1364.46   1
   2  -3  -6 25214.7 1311.69   1
  -2  -3   6 22487.1 1278.96   3
   2   3  -6 25548.7 1386.40   3
   2   3  -6 25364.0 938.701   2
   2  -3  -6 24419.3 933.728   2
  -2  -3   7 26862.0 1017.24   2
  -2   3   7 27130.2 1035.30   2
   2  -3  -7 28215.6 1373.44   1
   2  -3   7 28091.3 1325.53   1
   2   3   7 28889.8 1402.61   1
   2   3  -7 27304.3 1364.73   1
  -2  -3   7 26798.3 1431.15   3
   2   3  -7 28288.5 1488.38   3
   2   3  -7 27925.6 1038.08   2
   2  -3  -7 25237.0 995.122   2
  -2  -3   8 22027.4 987.158   2
  -2   3   8 21594.4 980.577   2
   2  -3   8 20616.2 1149.31   1
   2  -3  -8 22159.2 1203.26   1
   2   3  -8 21222.3 1197.47   1
   2   3   8 24165.3 1296.15   1
   2   3  -8 24309.1 1412.52   3
  -2  -3   8 21981.2 1308.70   3
   2   3  -8 21431.6 949.852   2
   2  -3  -8 21737.1 971.954   2
   2  -3  -9 258.630 165.238   2
   2   3  -9 29.3124 179.676   2
   2   3   9-62.0460 216.236   1
  -2   3   9 235.998 186.313   2
   2  -3  -9 129.731 194.512   1
   2  -3   9 75.9915 170.808   1
  -2  -3   9 387.289 178.358   2
   2   3  -9 212.355 155.912   1
  -2  -3   9 296.301 247.781   3
   2   3  -9-250.101 274.841   3
  -2   3  10 12436.3 815.653   2
  -2  -3  10 11220.2 785.063   2
   2  -3  10 12550.1 886.937   1
   2   3  10 12577.5 914.129   1
   2   3 -10 12428.4 896.630   1
   2  -3 -10 12708.0 884.010   1
   2   3 -10 12921.0 1075.73   3
   2  -3 -10 11858.6 812.535   2
   2   3 -10 11809.6 786.345   2
   2  -3 -11 615.402 279.815   2
   2   3 -11 1153.50 316.633   2
   2   3 -11 1098.34 309.697   1
   2   3  11 1148.83 284.834   1
   2  -3 -11 1508.30 361.415   1
   2  -3  11 679.401 238.543   1
   2  -3 -12 2162.98 430.576   2
   2   3 -12 1973.36 434.634   2
   2  -3  12 2006.71 362.127   1
   2  -3 -12 2238.17 399.460   1
   2   3  12 2574.39 415.726   1
   2   3 -12 1909.96 343.229   1
   2  -3 -13 1145.16 352.518   2
   2   3 -13 1255.85 357.183   2
   2  -3 -13 1032.52 296.304   1
   2   3  13 682.498 227.208   1
   2  -3  13 1212.15 312.170   1
   2   3 -13 1067.71 301.204   1
   2   3 -14 22755.0 1304.82   2
   2  -3 -14 23833.8 1364.74   2
   2   3  14 22336.7 1144.48   1
   2  -3  14 22864.5 1147.72   1
   2   3 -14 23221.4 1187.49   1
   2  -3 -14 23427.0 1188.33   1
   2  -3 -15 192.278 233.821   2
   2   3 -15 508.745 314.198   2
   2  -3 -15 608.359 232.949   1
   2  -3  15 389.135 161.241   1
   2   3  15 339.516 171.795   1
   2   3 -15 515.366 221.600   1
   2  -3 -16 17572.3 1263.14   2
   2   3 -16 17034.6 1229.62   2
  -2   3 -16 17203.3 1202.06   3
   2   3  16 17113.9 959.202   1
   2  -3  16 16856.7 956.930   1
   2   3 -16 18360.2 1030.50   1
   2  -3 -16 18248.5 1029.22   1
   2   3 -17 292.401 190.579   2
   2  -3 -17 442.525 318.528   2
  -2   3 -17-172.299 213.312   3
   2   3  17 26.6814 119.636   1
   2   3 -17 286.513 189.624   1
   2  -3 -17-33.9521 150.090   1
   2  -3  17 183.087 187.314   1
   2  -3 -18 4061.99 665.914   2
   2   3 -18 4808.39 727.750   2
  -2   3 -18 5048.16 731.610   3
   2  -3  18 5098.99 528.067   1
   2   3 -18 5477.25 562.568   1
   2  -3 -18 5097.71 543.889   1
   2   3  18 5153.63 516.494   1
   2  -3 -19 1701.52 499.494   2
   2   3 -19 1102.22 430.520   2
  -2   3 -19 1699.93 423.580   3
   2   3 -19 1533.83 308.525   1
   2  -3 -19 1789.78 337.818   1
   2   3  19 1323.66 262.937   1
   2  -3  19 1046.25 234.331   1
   2  -3 -20 2319.88 589.543   2
   2   3 -20 1619.12 426.257   2
  -2   3 -20 2777.77 589.392   3
   2  -3 -20 3215.47 435.299   1
   2  -3  20 3257.46 410.551   1
   2   3 -20 3039.33 403.937   1
   2   3  20 3596.59 410.071   1
   2  -3 -21 752.131 362.299   2
   2   3 -21 601.730 349.841   2
  -2   3 -21 248.263 238.212   3
  -2   3  21 468.618 249.044   3
   2  -3 -21 491.008 191.948   1
   2   3 -21 548.984 202.569   1
   2  -3 -22 6155.72 921.521   2
   2   3 -22 6796.81 927.879   2
  -2   3 -22 6471.27 913.560   3
   2  -3 -23-203.613 329.813   2
   2   3 -23 57.0650 230.046   2
  -2   3 -23-639.147 415.880   3
   2   3 -24 4551.76 793.367   2
   2  -3 -24 6616.95 968.493   2
  -2   3 -24 5428.12 869.348   3
   2  -3 -25 4667.77 871.360   2
   2   3 -25 5916.81 976.828   2
  -2   3 -25 4227.09 851.221   3
  -2   3 -25 4698.41 912.545   2
  -2  -3 -25 4880.31 864.711   2
   2   3 -26 7788.63 1117.35   2
   2  -3 -26 7291.20 1082.02   2
  -2   3 -26 6808.55 1000.60   3
  -2  -3 -26 6023.69 931.610   2
  -2   3 -26 8141.96 1127.27   2
   2   3 -27-99.6824 308.390   2
   2  -3 -27 192.395 388.589   2
  -2   3 -27 1268.06 527.895   3
  -2  -3 -27 873.875 421.205   2
  -2   3 -27 241.551 298.288   2
   2   3 -28 1483.85 599.412   2
   2  -3 -28 1613.24 632.492   2
  -2  -3 -28 2662.82 699.792   2
  -2   3 -28 1474.42 591.671   2
   2  -3 -29 3819.52 867.782   2
   2   3 -29 4220.67 942.099   2
  -2   3 -29 4062.29 937.762   2
  -2  -3 -29 3751.81 888.725   2
   2  -3 -30 1636.48 672.675   2
   2   3 -30 2955.72 806.222   2
  -2  -3 -30 2751.70 759.947   2
  -2   3 -30 2958.78 791.826   2
   2  -3 -31 292.618 295.222   2
   2   3 -31 655.705 516.627   2
  -2   3 -31 546.233 431.896   2
  -2  -3 -31 599.787 406.718   2
   2  -3 -32 2715.95 782.209   2
   2   3 -32 3944.56 952.662   2
  -2   3 -32 3699.34 899.445   2
  -2  -3 -32 3355.53 847.042   2
  -2   3 -33 213.540 395.134   2
  -2  -3 -33-187.927 292.818   2
   2  -3 -33 612.082 503.075   2
   2   3 -33 305.392 458.866   2
  -2  -3 -34 738.993 469.168   2
  -2   3 -34 1038.24 533.645   2
   2  -3 -34 1424.31 624.727   2
   2   3 -34 1726.89 744.300   2
  -2  -4   0 115.203 82.7582   2
  -2   4   0 108.637 89.9279   2
   2   4   0 174.098 206.457   1
   2  -4   0 465.601 331.128   1
   2   4   0 268.332 151.049   3
   2  -4   0 146.954 89.3908   2
   2   4   0 74.3407 73.6524   2
   2   4   1 5540.79 727.319   1
   2  -4  -1 5536.53 732.939   1
   2  -4   1 6696.92 822.308   1
   2   4  -1 4584.55 644.188   1
   2   4  -1 6844.36 367.475   2
   2  -4  -1 6579.51 364.420   2
   2   4   1 4311.04 496.158   3
   2   4  -1 5037.46 580.324   3
  -2  -4  -1 6798.99 366.068   2
  -2   4  -1 6409.70 362.666   2
  -2   4   1 6562.32 369.447   2
  -2  -4   1 6570.09 373.235   2
   2  -4  -2 7211.21 814.705   1
   2  -4   2 8606.61 882.346   1
   2   4  -2 7507.04 814.855   1
   2   4   2 8019.89 863.941   1
   2   4  -2 7990.69 773.054   3
  -2  -4  -2 8094.69 417.735   2
   2   4   2 7552.07 636.296   3
  -2   4  -2 8455.42 424.077   2
   2   4  -2 8268.38 420.853   2
   2  -4  -2 8721.07 437.189   2
  -2  -4   2 8465.01 429.266   2
  -2   4   2 8210.06 426.324   2
   2  -4   3 15722.9 1191.08   1
   2  -4  -3 15475.5 1171.30   1
   2   4   3 16612.5 1219.27   1
   2   4  -3 15060.0 1141.84   1
  -2   4  -3 16788.9 636.477   2
   2  -4  -3 16001.0 632.733   2
  -2  -4  -3 16936.2 629.949   2
   2   4  -3 14327.6 1045.47   3
   2   4   3 14058.6 849.615   3
   2   4  -3 16687.2 632.934   2
  -2   4   3 15803.0 615.050   2
  -2  -4   3 16490.9 615.994   2
  -2   4   4 232.855 116.341   2
  -2  -4   4 235.248 114.080   2
   2   4   4 557.379 251.695   1
   2  -4   4 324.785 323.103   1
   2   4  -4 290.729 181.805   1
   2  -4  -4 186.231 316.739   1
  -2  -4  -4 302.071 129.119   2
   2   4   4 113.253 142.354   3
   2   4  -4 187.918 209.073   3
  -2   4  -4 370.896 126.720   2
   2   4  -4 325.556 125.639   2
   2  -4  -4 190.000 107.890   2
  -2   4   5 420.821 148.280   2
   2   4  -5 243.700 138.001   2
  -2  -4   5 438.181 131.331   2
   2  -4  -5 405.792 142.546   2
   2   4  -5 454.218 259.291   1
   2  -4  -5 551.841 349.021   1
   2   4   5 644.697 308.335   1
   2  -4   5 739.925 357.011   1
   2   4  -5-78.6609 250.708   3
   2   4   5 358.107 154.846   3
  -2  -4  -5 522.986 148.412   2
  -2   4  -5 366.224 128.071   2
  -2  -4   6 23123.0 887.042   2
  -2   4   6 23000.9 899.105   2
   2  -4   6 25101.5 1464.11   1
   2   4  -6 23528.8 1436.77   1
   2  -4  -6 22736.6 1372.75   1
   2   4   6 25142.7 1493.29   1
   2   4   6 22844.1 868.157   3
   2   4  -6 20308.7 1375.14   3
   2  -4  -6 22884.1 893.771   2
   2   4  -6 23153.7 891.590   2
  -2   4   7 9586.00 615.176   2
  -2  -4   7 9040.37 604.336   2
   2  -4  -7 10357.6 946.360   1
   2   4   7 11093.1 991.850   1
   2   4  -7 11149.0 991.155   1
   2  -4   7 10343.9 959.205   1
   2   4   7 10072.9 521.664   3
   2   4  -7 10284.5 995.675   3
   2  -4  -7 9256.30 596.851   2
   2   4  -7 10257.4 632.990   2
   2  -4  -8 547.327 200.611   2
   2   4  -8 1289.31 255.935   2
   2  -4  -8 836.915 361.983   1
   2  -4   8 1012.30 358.399   1
  -2  -4   8 744.687 204.116   2
  -2   4   8 754.538 199.827   2
   2   4   8 690.635 295.899   1
   2   4  -8 825.224 268.422   1
   2   4  -8 357.029 263.757   3
   2  -4  -9 11339.4 988.478   1
   2   4   9 11220.6 974.324   1
   2   4  -9 10789.3 957.821   1
   2  -4   9 10865.2 951.948   1
   2   4  -9 11247.6 1098.45   3
   2   4  -9 12052.4 758.172   2
   2  -4  -9 9822.36 704.676   2
   2   4  10 48230.1 1990.76   1
   2   4 -10 48532.8 2018.20   1
   2  -4 -10 48157.9 1983.05   1
   2  -4  10 45396.1 1915.94   1
   2   4 -10 46416.5 2201.22   3
   2   4 -10 45007.5 1521.37   2
   2  -4 -10 45381.7 1547.65   2
   2  -4  11 14051.9 1052.26   1
   2  -4 -11 14594.8 1090.26   1
   2   4  11 14368.8 1080.59   1
   2   4 -11 14657.6 1091.11   1
   2   4 -11 14301.4 1229.98   3
   2  -4 -11 13241.1 888.264   2
   2   4 -11 13883.9 907.930   2
   2  -4 -12 432.883 186.105   2
   2   4 -12 705.091 265.395   2
   2   4 -12 593.190 346.006   3
   2   4 -12 855.838 319.611   1
   2  -4  12 552.845 238.400   1
   2   4  12 718.314 304.055   1
   2  -4 -12 1165.24 355.911   1
   2  -4 -13 817.509 321.698   2
   2   4 -13 344.706 168.421   2
   2   4 -13 444.639 330.901   3
   2   4  13 959.298 323.562   1
   2  -4 -13 1199.33 345.702   1
   2  -4  13 597.367 240.348   1
   2   4 -13 919.812 325.598   1
   2  -4 -14 4401.91 621.431   2
   2   4 -14 4273.52 596.664   2
   2   4 -14 5668.65 843.140   3
   2  -4 -14 4598.19 614.688   1
   2   4  14 4925.58 606.870   1
   2  -4  14 4656.37 608.643   1
   2   4 -14 4851.52 630.440   1
   2  -4 -15 11175.6 983.060   2
   2   4 -15 11209.5 965.530   2
   2   4 -15 11222.1 935.488   1
   2  -4 -15 11198.7 945.881   1
   2   4  15 10339.6 884.543   1
   2  -4  15 13235.2 984.157   1
   2  -4 -16 244.665 205.305   2
   2   4 -16 752.413 378.227   2
  -2   4 -16 419.769 342.772   3
   2  -4  16 195.096 216.565   1
   2   4 -16 37.9373 137.346   1
   2   4  16 112.026 199.062   1
   2  -4 -16 361.980 264.436   1
   2  -4 -17 54.0797 254.889   2
   2   4 -17 248.819 337.234   2
  -2   4 -17 345.200 325.720   3
   2   4  17 246.780 183.675   1
   2   4 -17 501.651 235.504   1
   2  -4  17 355.057 246.003   1
   2  -4 -17 263.611 194.250   1
   2  -4 -18 3644.40 656.336   2
   2   4 -18 3746.42 637.161   2
  -2   4 -18 4776.17 720.106   3
   2  -4  18 4214.57 554.267   1
   2   4 -18 3721.02 532.270   1
   2   4  18 4143.91 546.076   1
   2  -4 -18 4584.82 610.935   1
   2  -4 -19 8040.23 989.798   2
   2   4 -19 7470.19 936.377   2
  -2   4 -19 9472.85 1051.92   3
   2   4  19 8086.37 738.250   1
   2   4 -19 9092.13 816.134   1
   2  -4 -19 8794.78 814.375   1
   2  -4  19 8462.27 751.326   1
   2   4 -20-33.0170 261.127   2
   2  -4 -20 245.679 301.782   2
  -2   4 -20 370.720 262.341   3
   2  -4  20 12.8513 149.080   1
   2   4  20 241.597 168.894   1
   2   4 -20 239.442 201.842   1
   2  -4 -20 36.7675 185.804   1
   2   4 -21 1356.03 535.302   2
   2  -4 -21 514.395 266.634   2
  -2   4 -21 2471.64 653.424   3
   2   4 -21 2648.32 445.068   1
   2  -4 -21 1758.38 377.332   1
   2  -4 -22 595.840 356.124   2
   2   4 -22-20.4333 308.682   2
  -2   4 -22 52.3050 286.088   3
   2  -4 -22 730.378 287.662   1
   2  -4 -23 8392.29 1070.07   2
   2   4 -23 6320.76 954.622   2
  -2   4 -23 7345.92 1068.22   3
  -2   4 -23 9049.37 1114.78   2
  -2  -4 -23 8803.96 1070.26   2
   2  -4 -24 2180.03 584.879   2
   2   4 -24 1475.82 444.345   2
  -2   4 -24 1723.71 544.896   3
  -2   4 -24 2897.95 708.384   2
  -2  -4 -24 2615.65 639.077   2
   2  -4 -25 2842.47 716.064   2
   2   4 -25 2591.91 691.784   2
  -2   4 -25 2006.31 609.076   3
  -2  -4 -25 1849.57 576.414   2
  -2   4 -25 3937.22 839.313   2
   2  -4 -26 136.707 416.240   2
  -2   4 -26 1087.25 470.945   3
  -2  -4 -26 761.080 409.296   2
  -2   4 -26 1518.78 592.224   2
   2  -4 -27 2420.24 660.339   2
   2   4 -27 3095.80 736.633   2
  -2   4 -27 3180.72 745.735   3
  -2  -4 -27 2047.53 624.348   2
  -2   4 -27 3145.51 805.282   2
   2  -4 -28 622.632 306.340   2
   2   4 -28 995.632 500.513   2
  -2   4 -28 526.498 290.666   3
  -2  -4 -28 938.400 511.184   2
  -2   4 -28 829.611 503.066   2
   2   4 -29-109.008 339.188   2
   2  -4 -29 245.894 446.383   2
  -2   4 -29 522.802 515.838   3
  -2  -4 -29 1016.42 618.002   2
  -2   4 -29 535.166 630.541   2
   2   4 -30 57.4763 350.154   2
   2  -4 -30-43.2036 396.072   2
  -2   4 -30 218.258 454.464   2
  -2  -4 -30 315.642 458.110   2
   2  -4 -31 2095.82 753.502   2
   2   4 -31 709.240 607.257   2
  -2  -4 -31 1479.63 559.587   2
  -2   4 -31 360.186 435.676   2
  -2  -4 -32 182.964 397.280   2
  -2   4 -32-244.377 377.712   2
   2  -4 -32 746.259 495.948   2
   2   4 -32 642.847 525.085   2
  -2  -4 -33 1875.91 584.024   2
  -2   4 -33 1519.28 587.934   2
   2  -4 -33 2113.21 847.546   2
   2   4 -33 1915.19 772.872   2
   2  -4 -34 870.732 540.664   2
  -2  -4 -34-11.2682 381.749   2
  -2   5   0 87.1737 81.1866   2
  -2  -5   0-2.99139 55.5250   2
   2  -5   0 234.884 310.384   1
   2   5   0 309.056 236.756   3
   2  -5  -1 5065.25 779.126   1
   2  -5   1 5943.18 832.490   1
   2   5  -1 6457.70 335.618   2
   2   5   1 5806.35 650.090   3
   2  -5  -1 6636.62 345.219   2
   2   5  -1 5539.70 668.109   3
  -2  -5  -1 6444.62 342.296   2
  -2  -5   1 6252.73 334.372   2
  -2   5   1 6495.57 347.095   2
  -2   5  -1 6606.06 351.393   2
  -2   5   2 3364.88 263.426   2
  -2  -5   2 2963.09 241.773   2
   2  -5  -2 3225.49 259.366   2
   2   5  -2 3458.01 257.855   2
   2   5  -2 3364.81 509.700   3
  -2   5  -2 3417.77 265.755   2
  -2  -5  -2 3082.76 251.440   2
   2   5   2 2961.43 461.453   3
   2  -5  -2 2810.88 593.534   1
   2  -5   2 2684.34 618.052   1
  -2   5   3 6570.74 392.296   2
  -2  -5   3 6564.71 388.071   2
   2   5   3 6079.64 629.966   3
  -2   5  -3 6904.27 395.306   2
   2  -5  -3 7066.34 405.212   2
  -2  -5  -3 6765.71 392.012   2
   2   5  -3 6619.87 385.207   2
   2   5  -3 6606.53 780.239   3
   2  -5  -3 6108.94 832.517   1
   2  -5   3 7148.57 909.828   1
  -2   5   4 2470.58 256.197   2
  -2  -5   4 2838.10 271.173   2
   2  -5  -4 3356.02 628.798   1
   2  -5   4 3099.47 621.341   1
   2  -5  -4 2775.10 277.203   2
  -2  -5  -4 2673.84 266.336   2
   2   5  -4 2242.74 466.020   3
   2   5   4 2307.37 362.834   3
   2   5  -4 2684.40 273.480   2
  -2   5  -4 2574.60 269.058   2
   2  -5  -5 398.016 323.218   1
  -2  -5   5 623.827 150.246   2
   2  -5   5 1134.50 448.838   1
  -2   5   5 544.216 160.776   2
   2   5  -5 958.486 356.346   3
  -2  -5  -5 647.053 151.885   2
  -2   5  -5 769.986 167.231   2
   2   5   5 685.216 249.722   3
   2  -5  -5 735.066 176.543   2
   2   5  -5 529.353 139.645   2
   2   5  -6 206.336 161.953   2
   2  -5  -6-55.9518 105.656   2
  -2  -5   6-35.2094 100.981   2
   2  -5  -6-338.334 352.450   1
  -2   5   6-14.1551 97.3960   2
   2  -5   6 395.201 394.833   1
   2   5  -6-337.523 306.176   3
  -2   5  -6-20.5170 90.1041   2
  -2  -5  -6 57.4952 82.1475   2
   2   5   6 35.7759 152.266   3
   2  -5  -7 42276.8 2128.14   1
   2  -5   7 40144.7 2063.01   1
   2   5   7 40827.7 1331.91   3
  -2  -5  -7 39955.7 1182.77   2
  -2   5  -7 41176.4 1219.83   2
   2   5  -7 40636.6 2070.69   3
   2   5  -7 39742.6 1218.01   2
   2  -5  -7 40441.6 1240.82   2
   2  -5  -8 1100.64 241.814   2
   2   5  -8 1241.94 268.837   2
   2   5  -8 511.576 269.168   3
   2   5   8 921.696 203.998   3
   2  -5  -8 1464.98 480.470   1
   2  -5   8 1295.53 435.381   1
   2  -5  -9 2935.06 394.755   2
   2   5  -9 2741.10 365.809   2
   2  -5   9 2560.72 523.626   1
   2  -5  -9 3084.83 580.017   1
   2   5  -9 2161.87 508.033   3
   2   5   9 2673.78 292.072   3
   2  -5 -10 4662.11 719.405   1
   2  -5  10 4651.40 684.647   1
   2   5 -10 3928.11 703.542   3
   2   5 -10 4431.34 501.522   2
   2  -5 -10 4048.23 475.351   2
   2  -5 -11-85.8125 143.197   2
   2   5 -11 78.9727 183.503   2
   2  -5 -11 70.2257 213.897   1
   2  -5  11 252.288 267.179   1
   2   5 -11-459.526 435.097   3
   2   5 -12 4536.65 545.311   2
   2  -5 -12 5482.41 767.997   1
   2  -5  12 5652.11 744.221   1
   2   5 -12 4431.44 783.417   3
   2  -5 -12 4975.57 574.057   2
   2   5 -13 533.185 266.289   2
   2  -5 -13 1581.84 314.071   2
   2   5 -13 1175.04 415.650   3
   2  -5 -13 1602.25 487.053   1
   2  -5  13 1726.70 441.312   1
   2  -5 -14 1562.75 372.575   2
   2   5 -14 2084.46 407.059   2
   2   5 -14 2837.61 608.430   3
   2  -5  14 2354.09 484.830   1
   2  -5 -14 1773.67 450.370   1
   2   5 -15 420.017 267.653   2
   2  -5 -15 391.403 252.241   2
   2  -5  15 243.708 244.643   1
   2  -5 -15 287.258 276.875   1
   2   5 -15-133.589 342.733   3
   2  -5 -16 9826.49 968.787   1
   2  -5  16 9192.65 915.418   1
   2   5 -16 11441.1 1244.57   3
  -2   5 -16 10410.7 1082.58   3
   2  -5 -16 9921.03 977.911   2
   2   5 -16 9782.97 940.972   2
   2  -5 -17 569.566 287.116   2
   2   5 -17 590.501 299.548   2
  -2   5 -17 1378.89 468.235   3
   2   5 -17 864.867 384.179   3
   2  -5  17 1270.87 421.716   1
   2  -5 -17 1244.83 405.858   1
   2  -5 -18 3829.57 669.652   2
   2   5 -18 3117.01 596.343   2
  -2   5 -18 5117.20 829.011   3
   2  -5 -18 3917.85 643.839   1
   2  -5  18 3122.74 537.578   1
   2  -5 -19 395.904 313.984   2
   2   5 -19 547.612 295.832   2
  -2   5 -19 523.868 456.415   3
   2  -5 -19 182.799 196.469   1
   2  -5  19 302.383 191.202   1
   2   5 -20 12226.4 1167.52   2
   2  -5 -20 12659.3 1217.28   2
  -2   5 -20 14671.0 1405.06   3
   2  -5 -20 14916.7 1185.49   1
   2  -5  20 13094.7 1078.98   1
   2  -5 -21-232.110 367.166   2
   2   5 -21-594.630 406.016   2
  -2   5 -21 57.7573 254.124   3
  -2   5 -21 136.265 344.932   2
  -2  -5 -21 405.204 299.674   2
   2  -5 -21 594.372 251.311   1
   2  -5 -22-223.912 480.697   2
   2   5 -22-142.921 377.794   2
  -2   5 -22 454.979 398.934   3
  -2  -5 -22 123.166 282.163   2
  -2   5 -22 328.219 380.410   2
   2  -5 -22 644.862 290.818   1
   2  -5 -23 2289.28 603.467   2
   2   5 -23 2167.22 618.227   2
  -2   5 -23 2973.01 735.861   3
  -2  -5 -23 2708.01 614.981   2
  -2   5 -23 3760.08 824.582   2
   2   5 -24 4435.61 809.194   2
   2  -5 -24 3700.94 748.579   2
  -2   5 -24 3056.38 783.987   3
  -2   5 -24 5428.19 961.758   2
  -2  -5 -24 3992.75 788.598   2
   2  -5 -25 2172.77 604.944   2
   2   5 -25 1288.42 450.724   2
  -2   5 -25 574.084 333.152   3
  -2  -5 -25 2019.01 609.133   2
  -2   5 -25 2043.54 653.814   2
   2  -5 -26 2336.76 647.093   2
   2   5 -26 2910.65 716.034   2
  -2   5 -26 1638.97 636.564   3
  -2  -5 -26 3503.82 775.587   2
  -2   5 -26 4264.18 893.326   2
   2  -5 -27 576.828 303.881   2
   2   5 -27 918.088 517.025   2
  -2   5 -27 472.260 475.053   3
  -2   5 -27 1618.03 725.331   2
  -2  -5 -27 734.815 491.589   2
   2  -5 -28 2369.45 722.102   2
   2   5 -28 2326.33 681.590   2
  -2   5 -28 1835.41 535.936   3
  -2   5 -28 3167.27 860.094   2
  -2  -5 -28 2065.40 624.911   2
   2  -5 -29 2404.23 730.779   2
   2   5 -29 2520.10 776.886   2
  -2   5 -29 1972.70 703.993   3
  -2   5 -29 1916.24 740.359   2
  -2  -5 -29 1045.64 468.347   2
  -2   5 -30 2880.36 858.793   2
  -2  -5 -30 3301.42 808.987   2
   2  -5 -30 4668.31 1000.65   2
   2   5 -30 2770.88 796.188   2
  -2   5 -30 3151.91 887.274   3
  -2  -5 -31 1129.83 574.732   2
  -2   5 -31 268.971 539.038   2
   2  -5 -31 350.388 474.580   2
   2   5 -31 886.477 550.854   2
  -2  -5 -32 479.410 400.402   2
  -2   5 -32 1567.18 698.085   2
   2  -5 -32-4.31915 408.555   2
   2   5 -32 1157.51 651.099   2
  -2  -5 -33 989.062 491.826   2
  -2   5 -33 1063.53 596.984   2
   2  -5 -33 225.917 385.148   2
   2   5 -33 1519.07 685.720   2
  -2   6   0 62.0612 43.3311   2
  -2  -6   0 44.9987 47.4778   2
   2  -6   0 449.078 495.164   1
   2   6   0 141.126 234.557   3
  -2   6   1 23467.5 557.592   2
  -2  -6   1 23549.0 538.071   2
   2  -6  -1 21492.8 1676.87   1
   2  -6   1 20622.5 1691.27   1
   2   6   1 19996.7 1281.12   3
   2   6  -1 23101.3 1457.90   3
  -2   6  -1 21624.3 551.614   2
  -2  -6  -1 21965.2 519.311   2
  -2   6   2 5981.87 315.910   2
  -2  -6   2 6163.59 313.276   2
   2  -6  -2 6029.84 957.155   1
   2  -6   2 5016.72 862.165   1
   2  -6  -2 6118.87 303.775   2
   2   6   2 5903.77 701.794   3
   2   6  -2 6184.70 816.357   3
   2   6  -2 6234.71 301.106   2
  -2   6  -2 5849.97 307.153   2
  -2  -6  -2 6227.92 311.028   2
   2  -6   3 14008.8 1381.41   1
   2  -6  -3 12376.6 1290.62   1
  -2   6  -3 14117.3 517.851   2
   2   6  -3 14915.3 1235.82   3
   2   6  -3 14971.9 520.107   2
   2  -6  -3 15002.5 530.072   2
  -2  -6  -3 13714.9 506.598   2
   2   6   3 11875.0 928.954   3
   2  -6  -4 6402.31 948.651   1
   2  -6   4 5603.53 866.742   1
   2  -6  -4 5628.06 360.957   2
  -2  -6  -4 5594.59 360.463   2
  -2   6  -4 5461.31 354.811   2
   2   6  -4 5526.51 805.115   3
   2   6  -4 5584.43 354.516   2
   2   6   4 4961.23 597.162   3
   2  -6  -5 23330.9 1731.80   1
   2  -6   5 21315.2 1667.10   1
   2   6  -5 22408.6 1569.71   3
   2   6  -5 23308.0 790.033   2
  -2  -6  -5 22464.1 769.519   2
   2   6   5 21086.2 1184.70   3
  -2   6  -5 22500.9 769.584   2
   2  -6  -5 23146.6 798.044   2
   2  -6  -6 2841.58 643.979   1
   2  -6   6 2809.60 632.652   1
   2   6  -6 3279.26 654.884   3
  -2   6  -6 3005.15 315.095   2
   2   6   6 2994.78 468.266   3
  -2  -6  -6 3107.93 313.374   2
   2  -6  -6 2996.66 317.881   2
   2   6  -6 3017.98 321.325   2
   2   6  -7 85.3948 118.569   2
   2  -6  -7 34.8191 87.0453   2
  -2  -6  -7 38.0447 92.7109   2
  -2   6  -7 115.881 113.855   2
   2   6  -7 497.788 381.117   3
   2   6   7 2.70307 159.910   3
   2  -6  -7-446.157 397.457   1
   2  -6   7 132.346 270.711   1
   2   6  -8 409.699 174.285   2
   2  -6  -8 5.29344 113.797   2
   2  -6  -8 186.299 346.693   1
   2  -6   8-184.557 207.792   1
  -2  -6  -8 158.946 102.709   2
  -2   6  -8 146.162 119.961   2
   2   6  -8-166.948 268.896   3
   2   6   8 61.9679 163.678   3
   2  -6   9 6303.37 895.350   1
   2  -6  -9 7280.98 970.949   1
  -2   6  -9 6168.21 535.766   2
   2   6   9 6227.23 551.014   3
   2   6  -9 4506.86 765.147   3
   2   6  -9 5938.88 528.706   2
   2  -6  -9 6279.97 541.068   2
   2  -6 -10 1494.54 288.762   2
   2   6 -10 1609.07 304.702   2
   2   6  10 1491.63 252.155   3
   2   6 -10 1080.65 272.207   3
   2  -6 -10 1246.89 451.889   1
   2  -6  10 1576.01 505.324   1
   2  -6 -11 293.104 179.438   2
   2   6 -11 140.770 159.566   2
   2   6 -11 171.848 403.733   3
   2   6  11-21.2473 112.537   3
   2  -6 -11 132.533 232.597   1
   2  -6  11 365.259 281.536   1
   2  -6 -12 172.927 170.119   2
   2   6 -12 288.864 187.728   2
   2  -6  12 685.537 331.975   1
   2  -6 -12 379.014 279.430   1
   2   6 -12-423.300 447.539   3
   2  -6 -13 14786.5 1321.84   1
   2  -6  13 15437.1 1351.60   1
   2   6 -13 11119.7 1261.72   3
   2  -6 -13 15473.4 1028.86   2
   2   6 -13 13167.1 955.307   2
   2  -6 -14 2897.21 507.163   2
   2   6 -14 2975.00 492.337   2
   2   6 -14 1757.45 585.440   3
   2  -6  14 2701.00 561.678   1
   2  -6 -14 3339.12 666.497   1
   2  -6 -15 3160.37 567.818   2
   2   6 -15 3709.32 561.998   2
   2   6 -15 3761.33 814.375   3
   2  -6 -15 3934.76 708.656   1
   2  -6  15 3104.75 615.565   1
   2  -6 -16 141.855 259.815   2
   2   6 -16 541.037 263.342   2
   2  -6  16 249.996 265.133   1
   2  -6 -16 301.472 269.640   1
  -2   6 -16 1007.72 476.647   3
   2   6 -16 185.880 391.853   3
  -2  -6 -17 20655.3 1408.98   2
   2  -6 -17 20315.5 1555.39   1
   2  -6  17 20189.9 1501.06   1
  -2   6 -17 19402.0 1579.39   3
   2   6 -17 20168.3 1750.71   3
   2  -6 -17 21107.9 1450.84   2
   2   6 -17 21276.3 1407.77   2
   2  -6 -18 2116.95 495.690   2
   2   6 -18 1856.96 504.952   2
  -2   6 -18 1454.68 487.559   3
   2   6 -18 2186.54 670.441   3
   2  -6  18 1873.71 492.223   1
  -2   6 -18 1634.59 518.809   2
  -2  -6 -18 2029.54 502.171   2
   2  -6 -18 2170.80 556.190   1
   2  -6 -19 5181.79 767.055   2
   2   6 -19 5540.59 793.350   2
  -2   6 -19 4497.82 806.407   3
   2  -6  19 3846.92 653.996   1
  -2   6 -19 4732.61 810.568   2
   2  -6 -19 4286.66 736.397   1
  -2  -6 -19 4648.27 719.554   2
   2  -6 -20 22.8450 301.717   2
   2   6 -20 501.632 335.167   2
  -2   6 -20 412.565 372.888   3
  -2   6 -20 835.352 454.521   2
   2  -6 -20 1044.28 350.533   1
  -2  -6 -20 819.554 384.019   2
   2  -6  20 690.684 306.343   1
  -2  -6 -21 7694.65 1014.65   2
  -2   6 -21 9140.14 1180.51   2
   2   6 -21 6850.91 913.368   2
   2  -6 -21 7850.85 1041.41   2
  -2   6 -21 8801.43 1200.58   3
   2  -6 -21 8055.68 1002.68   1
   2  -6 -22-553.161 577.802   2
   2   6 -22 224.329 257.693   2
  -2   6 -22 48.0482 303.175   3
  -2   6 -22 904.465 499.959   2
  -2  -6 -22 382.062 360.849   2
   2  -6 -23-657.881 508.326   2
   2   6 -23-434.884 444.105   2
  -2   6 -23 154.681 397.395   3
  -2  -6 -23 614.679 413.799   2
  -2   6 -23 740.776 523.620   2
   2  -6 -24-629.504 539.851   2
   2   6 -24 29.3372 276.120   2
  -2   6 -24 279.185 342.415   3
  -2   6 -24 177.362 320.547   2
  -2  -6 -24 687.223 469.637   2
   2  -6 -25 2417.40 590.494   2
   2   6 -25 3308.35 738.927   2
  -2   6 -25 1286.20 547.443   3
  -2   6 -25 3778.69 872.572   2
  -2  -6 -25 4013.41 806.107   2
   2  -6 -26-152.434 388.649   2
   2   6 -26-57.1461 465.949   2
  -2   6 -26 707.859 429.921   3
  -2   6 -26-235.328 390.272   2
  -2  -6 -26 486.065 451.727   2
  -2  -6 -27-125.019 295.284   2
   2  -6 -27 854.360 540.849   2
   2   6 -27 263.407 417.946   2
  -2   6 -27 815.567 495.799   2
  -2   6 -27-182.292 494.283   3
  -2  -6 -28 139.888 406.619   2
   2  -6 -28 266.121 471.634   2
   2   6 -28 88.7916 385.690   2
  -2   6 -28 716.084 505.846   2
  -2   6 -28-85.8446 386.512   3
  -2   6 -29 3249.20 910.020   2
   2  -6 -29 4365.71 945.771   2
   2   6 -29 2418.47 757.965   2
  -2  -6 -29 1899.13 591.655   2
  -2   6 -29 2207.17 748.425   3
   2  -6 -30 1056.13 646.329   2
   2   6 -30 1459.26 679.785   2
  -2  -6 -30 82.2171 337.102   2
  -2   6 -30 1295.02 655.042   2
  -2   6 -30 461.179 379.660   3
   2  -6 -31 2008.93 801.244   2
   2   6 -31 847.175 619.069   2
  -2  -6 -31 27.5866 413.858   2
  -2   6 -31 1683.12 760.477   2
  -2   6 -31 212.179 390.405   3
   2  -6 -32 584.656 566.559   2
  -2  -6 -32-68.7768 429.925   2
  -2   6 -32-632.560 483.666   2
   2   6 -32 568.436 568.962   2
  -2  -6 -33 965.291 552.336   2
  -2   6 -33 1618.45 680.125   2
   2  -6 -33 1054.32 611.237   2
   2   6 -33 1965.08 832.067   2
   2  -7   0 160.700 413.094   1
   2   7   0 38.8155 210.719   3
   2  -7  -1 11759.6 1367.12   1
   2  -7   1 10543.1 1290.03   1
   2   7   1 10585.0 1021.49   3
   2   7  -1 11803.9 1107.04   3
   2  -7  -2 82.6746 391.338   1
   2  -7   2-507.877 448.363   1
   2   7  -2 206.893 325.481   3
   2   7   2 486.693 343.639   3
   2  -7  -3 4517.60 873.502   1
   2  -7   3 3925.76 885.533   1
   2   7  -3 3373.19 666.406   3
   2   7   3 3720.66 606.863   3
  -2  -7  -4-90.2017 76.2592   2
   2  -7  -4 249.293 349.083   1
   2  -7   4 98.8126 324.090   1
   2   7  -4-20.3944 242.608   3
   2   7   4 91.1976 237.939   3
   2   7  -4 80.3664 62.9196   2
  -2   7  -4 84.2415 68.3831   2
   2  -7  -4 54.2749 48.3389   2
  -2  -7  -4 17.3646 55.1844   2
  -2  -7  -5 1122.47 164.531   2
   2  -7  -5 1188.91 389.276   1
   2  -7   5 1488.51 598.167   1
   2   7   5 1292.03 395.035   3
   2   7  -5 813.505 407.192   3
  -2  -7  -5 1232.45 168.601   2
  -2   7  -5 1396.62 181.877   2
   2   7  -5 1413.53 183.465   2
   2  -7  -5 1472.73 192.134   2
   2  -7  -6 792.873 390.991   1
   2  -7   6 1984.60 684.031   1
   2   7  -6 70.6732 346.649   3
   2   7   6 505.525 254.502   3
  -2  -7  -6 431.911 131.552   2
   2  -7  -6 678.287 152.090   2
  -2   7  -6 656.298 153.348   2
   2   7  -6 777.447 160.178   2
   2  -7  -7 6398.47 1010.15   1
   2  -7   7 6695.87 1048.18   1
   2   7   7 6484.83 681.290   3
  -2   7  -7 6518.85 453.228   2
  -2  -7  -7 6831.84 464.282   2
   2   7  -7 6901.99 986.210   3
   2   7  -7 6878.16 484.659   2
   2  -7  -7 6809.11 473.832   2
   2  -7   8 1725.76 608.562   1
   2  -7  -8 1135.68 391.517   1
   2   7   8 1827.20 379.940   3
  -2  -7  -8 1366.12 228.899   2
  -2   7  -8 1545.26 257.019   2
   2   7  -8 1313.06 444.384   3
   2   7  -8 1576.87 254.854   2
   2  -7  -8 1367.71 241.570   2
   2  -7  -9 4694.42 851.110   1
  -2  -7  -9 3305.04 407.417   2
   2  -7   9 5291.55 934.780   1
  -2  -7  -9 3832.01 398.176   2
   2   7  -9 3653.82 705.350   3
   2   7   9 4396.02 530.202   3
  -2   7  -9 4686.25 452.703   2
   2   7  -9 4300.72 449.493   2
   2  -7  -9 4187.80 437.780   2
   2  -7 -10 1100.84 250.408   2
   2   7 -10 1395.30 293.182   2
   2   7  10 1177.73 289.860   3
   2   7 -10 1387.29 428.396   3
  -2   7 -10 1265.35 265.012   2
  -2  -7 -10 1037.51 233.864   2
   2  -7 -10 1732.92 594.232   1
  -2  -7 -10 1015.02 234.081   2
   2  -7  10 1215.67 498.810   1
  -2   7 -10 1164.06 289.017   2
   2  -7 -11 1227.63 280.755   2
   2   7 -11 936.131 252.339   2
   2   7 -11 23.9556 377.799   3
   2   7  11 1014.09 231.355   3
  -2  -7 -11 1086.03 274.470   2
  -2   7 -11 1357.72 303.609   2
   2  -7 -11 1660.32 535.997   1
   2  -7  11 1485.68 510.379   1
  -2   7 -11 1070.96 277.755   2
  -2  -7 -11 1281.12 316.907   2
   2   7 -12 1700.84 358.809   2
   2  -7 -12 1695.64 342.448   2
   2   7 -12 1408.32 422.352   3
   2   7  12 1496.89 260.755   3
  -2  -7 -12 1175.60 306.973   2
  -2   7 -12 2040.13 425.029   2
   2  -7  12 1958.08 572.163   1
   2  -7 -12 1777.74 541.923   1
   2  -7 -13 2479.92 410.250   2
   2   7 -13 3087.98 478.608   2
   2   7 -13 2462.30 706.662   3
  -2  -7 -13 2413.16 475.904   2
  -2   7 -13 3276.51 525.046   2
   2  -7  13 2490.59 613.647   1
   2  -7 -13 4033.15 832.463   1
   2  -7 -14 1302.67 332.564   2
   2   7 -14 1148.62 294.540   2
   2   7 -14 314.074 447.238   3
  -2  -7 -14 1584.65 413.651   2
   2  -7 -14 807.218 384.659   1
  -2   7 -14 1414.47 409.458   2
   2  -7  14 1122.13 531.658   1
   2  -7 -15 1.94977 172.934   2
   2   7 -15 76.7512 212.617   2
  -2   7 -15 165.542 328.782   3
   2   7 -15 210.831 387.484   3
  -2   7 -15 364.917 342.921   2
  -2  -7 -15 95.6888 188.058   2
   2  -7 -15-368.510 318.973   1
   2  -7  15-243.266 307.906   1
   2  -7 -16 972.600 339.164   2
   2   7 -16 1611.12 404.026   2
  -2   7 -16 1655.14 576.641   3
   2   7 -16 1421.31 593.699   3
   2  -7  16 1493.57 507.663   1
  -2   7 -16 2013.34 491.561   2
  -2  -7 -16 1802.61 464.127   2
   2  -7 -16 1045.58 454.213   1
   2  -7 -17 1025.81 349.161   2
   2   7 -17 1045.77 379.607   2
  -2   7 -17 1223.65 482.808   2
  -2  -7 -17 418.903 249.352   2
   2  -7  17 783.685 381.760   1
   2  -7 -17 710.117 407.035   1
   2   7 -17 528.000 534.811   3
  -2   7 -17 1224.68 593.782   3
  -2  -7 -18 10440.2 1112.04   2
  -2   7 -18 12030.5 1188.17   2
   2  -7 -18 8652.38 1121.76   1
   2  -7  18 9488.53 1119.27   1
   2   7 -18 9013.87 1271.22   3
  -2   7 -18 9227.76 1217.57   3
   2   7 -18 9785.03 1002.09   2
   2  -7 -18 9825.79 1007.73   2
   2   7 -19 522.769 304.348   2
   2  -7 -19 1373.62 499.850   2
   2   7 -19 701.934 492.996   3
  -2   7 -19 1400.65 548.955   3
  -2  -7 -19 718.689 333.661   2
  -2   7 -19 751.526 411.674   2
   2  -7 -19 1068.08 441.189   1
   2  -7  19 357.181 268.306   1
   2  -7 -20 377.415 303.664   2
   2   7 -20 279.978 298.225   2
  -2   7 -20 1155.65 552.214   3
  -2   7 -20 753.927 446.801   2
  -2  -7 -20 514.178 390.129   2
   2  -7 -20-96.5745 331.065   1
   2  -7 -21 221.869 309.485   2
   2   7 -21 966.743 391.980   2
  -2   7 -21 1125.77 572.756   3
   2  -7 -21 470.431 358.315   1
  -2   7 -21-73.0041 320.013   2
  -2  -7 -21 795.187 415.048   2
  -2  -7 -22 3406.37 746.126   2
   2  -7 -22 2856.79 640.409   2
   2   7 -22 1686.90 518.976   2
  -2   7 -22 2729.16 739.909   3
  -2   7 -22 3467.07 791.817   2
  -2   7 -23 509.884 448.556   2
   2   7 -23 343.095 277.751   2
  -2  -7 -23 714.274 416.527   2
   2  -7 -23-474.304 418.535   2
  -2   7 -23 187.450 369.867   3
   2  -7 -24 448.799 293.543   2
  -2   7 -24 2990.60 799.358   2
   2   7 -24 1241.02 489.146   2
  -2  -7 -24 2037.90 559.924   2
  -2   7 -24 1835.38 736.133   3
  -2   7 -25 1662.66 654.646   2
   2  -7 -25 664.916 298.930   2
   2   7 -25 5.47856 383.954   2
  -2  -7 -25 1027.93 472.842   2
  -2   7 -25 778.850 460.733   3
  -2  -7 -26 2285.29 709.671   2
   2  -7 -26 145.829 421.633   2
   2   7 -26 809.507 399.989   2
  -2   7 -26 1922.72 641.983   2
  -2   7 -26-195.002 552.940   3
  -2  -7 -27 306.238 387.222   2
  -2   7 -27 934.489 577.839   2
   2   7 -27-83.7975 346.202   2
   2  -7 -27-365.485 566.922   2
  -2   7 -27-240.926 567.186   3
   2  -7 -28 780.374 439.753   2
   2   7 -28 1329.58 655.805   2
  -2  -7 -28 740.378 452.164   2
  -2   7 -28 1937.76 713.687   2
  -2   7 -28-395.505 564.568   3
  -2   7 -29 2122.53 783.045   2
   2  -7 -29 1029.79 572.168   2
   2   7 -29 1536.45 652.882   2
  -2  -7 -29 1753.63 610.629   2
  -2   7 -29 680.059 529.878   3
  -2   7 -30 1272.25 615.490   2
   2  -7 -30 1010.26 571.384   2
   2   7 -30-61.3499 415.531   2
  -2  -7 -30 501.664 458.998   2
  -2   7 -30 662.285 584.245   3
  -2  -7 -31 694.198 451.842   2
   2  -7 -31 1103.96 590.204   2
   2   7 -31 742.724 607.209   2
  -2   7 -31 2342.50 859.615   2
  -2   7 -31 2067.20 860.926   3
  -2  -7 -32 1297.37 586.994   2
  -2   7 -32 791.549 651.069   2
   2  -7 -32 930.541 579.403   2
   2   7 -32 1319.54 740.160   2
   2  -8   0 4715.97 971.817   1
   2   8   0 3887.14 749.289   3
   2  -8  -1 3688.07 877.075   1
   2  -8   1 4386.13 933.895   1
   2   8  -1 4059.35 734.954   3
   2   8   1 3332.81 622.977   3
   2  -8  -2 357.581 501.678   1
   2   8  -2 417.734 337.539   3
   2   8   2 690.725 307.155   3
   2  -8   3 2684.50 786.157   1
   2  -8  -3 3232.80 841.171   1
   2   8  -3 2205.02 542.069   3
   2   8   3 2530.38 549.451   3
   2  -8  -4 6819.17 1136.52   1
   2  -8   4 7634.30 1190.91   1
   2   8  -4 7195.95 1004.60   3
   2   8   4 6647.65 838.624   3
   2  -8  -5 1627.72 607.744   1
   2  -8   5 1516.88 625.092   1
   2   8  -5 1900.44 609.326   3
   2   8   5 1630.95 407.502   3
  -2   8  -6 6578.50 332.754   2
   2  -8   6 7901.25 1177.88   1
   2  -8  -6 6756.06 1155.32   1
  -2   8  -6 6753.09 337.633   2
   2   8  -6 6635.38 314.556   2
   2   8  -6 6531.97 976.375   3
   2  -8  -6 7041.28 336.845   2
   2   8   6 7220.49 825.491   3
  -2  -8  -6 6575.90 327.992   2
  -2   8  -7 754.364 153.331   2
  -2  -8  -7 787.964 166.227   2
   2  -8   7 678.919 546.454   1
   2  -8  -7 728.556 546.878   1
   2   8   7 404.731 273.563   3
   2   8  -7 528.782 348.719   3
  -2   8  -7 751.495 155.055   2
   2   8  -7 604.076 130.052   2
   2  -8  -7 688.990 141.732   2
  -2  -8  -8 8316.36 535.742   2
  -2   8  -8 8059.51 529.584   2
   2  -8  -8 7330.62 1162.17   1
   2  -8   8 8963.04 1291.89   1
   2  -8  -8 7630.43 485.380   2
   2   8  -8 7605.43 490.011   2
   2   8   8 7468.35 817.052   3
   2   8  -8 6464.82 1016.42   3
  -2   8  -9 300.224 186.078   2
  -2  -8  -9 318.473 182.482   2
   2  -8  -9 684.605 562.695   1
   2  -8   9 831.845 505.509   1
   2   8  -9 188.756 343.289   3
   2   8   9 68.5060 198.248   3
   2  -8  -9 195.232 125.200   2
   2   8  -9 10.4939 93.8665   2
  -2   8 -10 1899.93 321.166   2
  -2  -8 -10 1438.77 297.472   2
   2  -8 -10 2277.46 747.122   1
   2  -8  10 1440.13 564.160   1
   2   8  10 1442.00 340.328   3
   2   8 -10 1130.51 510.103   3
   2  -8 -10 1598.68 278.904   2
   2   8 -10 1834.27 302.807   2
  -2  -8 -11 2529.06 409.730   2
   2   8 -11 2765.23 394.374   2
  -2   8 -11 2353.37 409.331   2
   2  -8 -11 2795.96 393.953   2
   2  -8 -11 2708.86 706.748   1
   2  -8  11 2743.21 746.614   1
   2   8 -11 1669.66 613.218   3
   2   8  11 1547.39 313.073   3
  -2   8 -12 7331.63 685.266   2
  -2  -8 -12 7324.99 706.097   2
   2  -8 -12 9112.04 1246.04   1
   2  -8  12 9625.18 1262.57   1
   2   8 -12 6473.99 1120.58   3
   2   8  12 8095.20 684.867   3
   2  -8 -12 8188.12 665.170   2
   2   8 -12 8217.76 700.733   2
  -2   8 -13 115.692 159.398   2
   2   8 -13 142.148 170.102   2
  -2  -8 -13 63.6405 179.778   2
   2  -8 -13 197.288 161.131   2
   2   8 -13-195.508 519.661   3
   2   8  13 304.707 180.184   3
   2  -8  13 250.301 289.090   1
   2  -8 -13 386.434 387.143   1
  -2   8 -14 108.406 165.253   2
   2  -8 -14 903.445 283.865   2
  -2  -8 -14 370.655 182.013   2
   2   8 -14 691.547 292.737   2
   2   8 -14-36.7774 476.158   3
   2  -8 -14 461.586 423.020   1
   2  -8  14 467.091 449.908   1
  -2   8 -15 3158.13 563.971   2
   2  -8 -15 3647.97 545.640   2
   2   8 -15 3402.34 589.601   2
  -2  -8 -15 3448.72 562.624   2
  -2   8 -15 4934.89 952.955   3
   2   8 -15 3627.32 851.015   3
   2  -8  15 2652.03 666.670   1
   2  -8 -15 3107.20 696.815   1
  -2   8 -16 2051.45 484.574   2
  -2  -8 -16 2504.01 530.941   2
   2  -8 -16 2848.41 482.585   2
   2   8 -16 2578.23 499.751   2
   2   8 -16 2742.60 746.961   3
  -2   8 -16 2282.34 708.263   3
   2  -8 -16 2358.11 657.809   1
   2  -8  16 2048.42 581.429   1
  -2  -8 -17 336.448 265.909   2
   2  -8 -17 64.1967 215.945   2
   2   8 -17 325.232 250.074   2
  -2   8 -17-4.97336 228.762   2
  -2   8 -17 707.949 603.823   3
   2   8 -17-213.278 312.015   3
   2  -8  17 532.417 335.083   1
   2  -8 -17 81.2316 284.869   1
  -2  -8 -18 249.277 248.530   2
  -2   8 -18 148.977 232.493   2
   2   8 -18-107.683 277.187   2
   2  -8 -18 183.722 278.009   1
   2  -8  18 519.499 392.807   1
   2   8 -18 1155.98 492.047   3
  -2   8 -18 1156.81 527.541   3
  -2   8 -19 7015.98 961.477   2
  -2  -8 -19 7347.91 943.233   2
   2  -8 -19 6147.79 1046.17   1
   2   8 -19 5781.18 1100.93   3
  -2   8 -19 7575.95 1197.58   3
   2  -8 -19 7460.09 947.342   2
   2   8 -19 6544.43 883.120   2
   2  -8 -20 3839.50 716.085   2
   2   8 -20 2452.46 546.413   2
  -2  -8 -20 4273.20 755.852   2
  -2   8 -20 4680.27 829.024   2
   2   8 -20 4776.61 1036.81   3
  -2   8 -20 3859.32 911.831   3
   2  -8 -20 2978.02 735.093   1
   2  -8 -21 10.0020 269.227   2
   2   8 -21-169.578 306.737   2
  -2  -8 -21-157.471 257.776   2
  -2   8 -21-24.2721 319.275   2
  -2   8 -21 520.530 402.771   3
   2  -8 -22 1705.90 528.014   2
   2   8 -22 2190.46 588.392   2
  -2   8 -22 2338.92 669.452   2
  -2  -8 -22 1582.24 536.258   2
  -2   8 -22 1155.33 622.151   3
   2  -8 -23 3363.06 740.584   2
   2   8 -23 3653.03 724.595   2
  -2  -8 -23 3206.41 696.304   2
  -2   8 -23 3961.24 877.691   2
  -2   8 -23 3223.47 904.825   3
   2   8 -24 2298.48 628.756   2
  -2   8 -24 3305.26 818.161   2
  -2   8 -24 3717.24 917.700   3
   2   8 -25-575.186 382.428   2
  -2   8 -25 813.984 640.810   2
  -2   8 -25-375.431 516.134   3
  -2   8 -26 273.361 454.340   2
   2   8 -26-750.931 514.597   2
  -2   8 -27 729.134 564.179   2
   2   8 -27-209.008 367.482   2
  -2   8 -27-755.786 574.229   3
   2   8 -28 1487.15 587.666   2
  -2   8 -28 2254.29 807.385   2
  -2   8 -28 766.014 437.146   3
   2   8 -29 495.030 524.142   2
  -2   8 -29 1145.45 670.748   2
   2  -9   0 416.681 511.414   1
   2   9   0-7.03191 237.315   3
   2  -9  -1 5836.83 1177.71   1
   2  -9   1 5036.30 1056.31   1
   2   9  -1 6011.59 921.276   3
   2   9   1 4508.20 783.036   3
   2  -9  -2 734.310 606.622   1
   2  -9   2 673.093 568.272   1
   2   9  -2 274.900 327.538   3
   2   9   2 37.7426 246.014   3
   2  -9   3 3194.58 928.220   1
   2  -9  -3 2983.35 854.193   1
   2   9  -3 4220.91 862.200   3
   2   9   3 2824.76 660.641   3
   2  -9   4-37.7900 379.585   1
   2  -9  -4 546.680 582.307   1
   2   9  -4-16.9985 368.414   3
   2   9   4-69.7688 224.654   3
   2  -9  -5 4195.43 947.405   1
   2  -9   5 4456.60 1027.21   1
   2   9  -5 3133.45 769.535   3
   2   9   5 3857.63 673.207   3
   2  -9  -6-102.728 376.546   1
   2  -9   6-244.439 413.956   1
   2   9  -6-180.867 343.909   3
   2   9   6-282.528 254.588   3
   2  -9   7 3449.35 945.290   1
   2  -9  -7 3196.40 906.221   1
   2   9  -7 3573.06 843.109   3
   2   9   7 2343.17 527.250   3
   2  -9  -8-359.535 381.020   1
   2  -9   8 146.115 513.601   1
   2   9  -8-237.208 548.128   3
   2   9   8-444.935 331.198   3
   2  -9   9 322.102 460.906   1
   2  -9  -9 235.571 535.348   1
   2   9   9-73.9961 216.140   3
   2   9  -9 199.598 475.748   3
   2  -9  10 187.533 388.500   1
   2  -9 -10 231.516 513.674   1
   2   9  10-187.202 249.271   3
   2   9 -10-565.268 488.014   3
   2  -9 -11 3674.94 869.499   1
   2  -9  11 3609.05 875.721   1
   2   9  11 3042.53 514.757   3
   2   9 -11 2601.23 690.416   3
   2  -9  12-400.892 446.279   1
   2  -9 -12 924.655 559.889   1
   2   9 -12-188.631 441.633   3
   2  -9 -13-626.034 434.225   1
   2  -9  13 664.009 375.651   1
  -2   9 -13 221.837 407.151   3
   2   9 -13-448.986 528.210   3
   2  -9  14 343.673 422.145   1
   2  -9 -14 85.5922 341.788   1
  -2   9 -14 385.363 461.577   3
   2   9 -14 111.147 394.824   3
   2  -9  15 260.600 394.094   1
   2  -9 -15 202.256 448.788   1
  -2   9 -15 623.638 451.397   3
   2   9 -15 639.975 506.688   3
   2  -9  16 248.587 302.974   1
   2  -9 -16 799.127 475.980   1
  -2   9 -16 201.380 573.364   3
   2   9 -16-283.677 374.733   3
   2  -9  17 660.870 453.500   1
   2  -9 -17-134.572 262.502   1
   2   9 -17 55.8401 351.814   3
  -2   9 -17 139.710 418.415   3
   2  -9 -18 174.875 315.303   1
   2   9 -18-278.900 362.589   3
  -2   9 -18 582.087 531.316   3
   2   9 -19 629.418 545.693   3
  -2   9 -19 291.130 408.950   3
   2   9 -20 852.851 678.151   3
  -2   9 -20 684.322 577.700   3
  -2   9 -21-846.252 562.803   3
  -2   9 -22-1104.94 534.865   3
  -2   9 -23-97.1916 491.079   3
  -2   9 -24-578.608 599.997   3
   2 -10   0 2214.94 860.025   1
   2  10   0 1665.43 545.289   3
   2 -10  -1 215.739 386.969   1
   2 -10   1 814.316 670.915   1
   2  10  -1 434.559 400.318   3
   2  10   1-288.950 372.719   3
   2 -10  -2 26.1128 530.423   1
   2 -10   2 882.932 703.628   1
   2  10  -2 424.640 294.855   3
   2 -10  -3 744.417 641.705   1
   2 -10   3 704.004 482.818   1
   2  10   3 61.2344 238.393   3
   2  10  -3 205.754 299.090   3
   2 -10   4 285.692 441.852   1
   2 -10  -4 744.133 461.931   1
   2  10  -4 326.826 371.948   3
   2  10   4 137.366 252.444   3
   2 -10  -5 357.915 614.483   1
   2 -10   5 1348.49 703.259   1
   2  10  -5-575.692 528.550   3
   2  10   5 204.692 320.105   3
   2 -10  -6 3604.26 986.250   1
   2 -10   6 2958.41 940.487   1
   2  10  -6 1758.37 478.719   3
   2  10   6 2163.42 556.073   3
   2 -10  -7 584.133 370.858   1
   2 -10   7 1104.39 576.734   1
   2  10   7 629.138 337.439   3
   2  10  -7 1085.72 531.198   3
   2 -10  -8 2774.08 873.473   1
   2 -10   8 1688.09 693.263   1
   2  10   8 1960.91 519.450   3
   2  10  -8 2072.91 709.015   3
   2 -10  -9 362.408 513.583   1
   2 -10   9-392.423 398.841   1
   2  10  -9-846.468 623.337   3
   2  10   9 29.4938 237.078   3
   2 -10 -10 5405.61 1146.24   1
   2 -10  10 6334.36 1209.69   1
   2  10 -10 3635.07 848.126   3
   2 -10  11 1537.75 763.139   1
   2 -10 -11 508.162 580.496   1
   2  10 -11-254.725 497.592   3
  -2  10 -11 189.912 475.873   3
   2 -10 -12 2409.80 821.467   1
   2 -10  12 2347.85 753.234   1
  -2  10 -12 3995.15 1087.70   3
   2  10 -12 1862.81 583.528   3
   2 -10 -13 1.90429 329.184   1
   2 -10  13-102.607 291.779   1
  -2  10 -13 283.617 545.980   3
   2  10 -13-157.173 391.320   3
   2 -10  14 3024.34 966.028   1
   2 -10 -14 2674.11 826.048   1
  -2  10 -14 3999.75 1045.69   3
   2  10 -14 1806.23 732.747   3
   2 -10 -15 1541.48 662.652   1
   2 -10  15 891.467 591.240   1
   2  10 -15 574.411 477.567   3
  -2  10 -15 2359.55 920.323   3
   2 -10 -16-118.044 362.696   1
   2  10 -16-106.934 441.707   3
   2  10 -17 145.787 399.753   3
  -2  10 -17 1246.65 803.341   3
   2  10 -18 817.432 549.692   3
  -2  10 -18 562.193 485.618   3
   2  10 -19 1248.39 717.245   3
  -2  10 -19 1605.11 744.611   3
   2  10 -20-866.201 565.813   3
  -2  10 -20 41.5121 515.036   3
  -2  10 -21 104.739 573.761   3
   2 -11   0 1836.21 896.360   1
   2  11   0-831.679 540.609   3
   2 -11  -1 1345.90 747.595   1
   2 -11   1 421.208 658.677   1
   2  11   1 360.737 303.431   3
   2  11  -1 167.363 406.150   3
   2 -11  -2 44.1116 572.147   1
   2 -11   2-1873.31 918.444   1
   2  11   2-284.531 475.123   3
   2  11  -2-1509.22 711.666   3
   2 -11   3 732.612 638.210   1
   2 -11  -3 332.329 498.828   1
   2  11  -3-158.682 299.440   3
   2  11   3 431.011 406.058   3
   2 -11  -4 2044.54 768.002   1
   2 -11   4 2892.49 1011.72   1
   2  11   4 1941.80 619.063   3
   2  11  -4 2719.62 806.613   3
   2 -11  -5 2069.35 902.377   1
   2 -11   5 2976.34 1024.63   1
   2  11   5 1396.96 492.983   3
   2  11  -5 1724.19 663.637   3
   2 -11  -6 416.167 643.539   1
   2 -11   6 516.114 590.081   1
   2  11   6 639.527 421.663   3
   2  11  -6 254.895 345.467   3
   2 -11  -7 249.194 453.439   1
   2 -11   7 169.656 451.304   1
   2  11  -7-422.445 438.142   3
   2 -11   8-93.6594 548.037   1
   2 -11  -8 936.985 608.646   1
  -2  11  -8 1443.94 813.795   3
   2  11  -8-530.278 548.852   3
   2 -11   9 187.165 415.930   1
   2 -11  -9 755.703 588.585   1
  -2  11  -9 2055.87 857.557   3
   2  11  -9 670.303 639.432   3
   2 -11  10-24.8879 453.466   1
   2 -11 -10 565.168 505.773   1
  -2  11 -10 664.408 632.850   3
   2  11 -10-996.384 655.067   3
   2 -11  11 804.623 511.323   1
   2 -11 -11-447.323 561.990   1
  -2  11 -11 417.043 495.248   3
   2  11 -11-263.841 449.014   3
   2 -11  12-72.6426 498.153   1
   2 -11 -12 687.234 514.773   1
  -2  11 -12 594.996 728.803   3
   2  11 -12-286.234 396.402   3
   2 -11 -13 622.383 616.590   1
   2  11 -13 107.706 534.001   3
  -2  11 -13 1689.03 922.099   3
   2  11 -14-20.0204 592.483   3
  -2  11 -14 1059.86 761.962   3
   2  11 -15-158.795 405.622   3
  -2  11 -15 1571.02 768.454   3
   2  11 -16 803.255 565.220   3
  -2  11 -16 1008.84 691.820   3
   2  11 -17 788.161 517.424   3
  -2  11 -17 662.175 561.807   3
   2 -12   0-695.478 738.328   1
   2  12   0-505.447 529.734   3
   2 -12  -1 1228.66 755.183   1
   2 -12   1 748.753 692.047   1
   2  12   1 217.609 326.013   3
   2  12  -1-152.746 535.128   3
   2 -12  -2 203.662 570.992   1
   2 -12   2-256.844 583.711   1
   2  12   2-811.265 612.779   3
   2  12  -2-674.782 616.885   3
   2 -12  -3 671.591 643.656   1
   2 -12   3 455.317 636.955   1
   2  12  -3-879.701 675.858   3
   2  12   3 150.383 354.922   3
   2 -12   4-421.304 572.239   1
   2 -12  -4 605.455 616.499   1
  -2  12  -4 242.362 605.478   3
   2  12  -4-546.992 612.741   3
   2  12   4-376.686 418.142   3
   2 -12   5 123.561 487.683   1
   2 -12  -5 256.865 492.531   1
  -2  12  -5 576.911 509.674   3
   2  12  -5-413.594 517.658   3
   2 -12   6 2085.12 1005.15   1
   2 -12  -6 2547.23 954.409   1
  -2  12  -6 3240.83 1015.44   3
   2  12  -6-320.903 574.950   3
   2 -12   7 404.812 728.729   1
   2 -12  -7 366.610 557.424   1
  -2  12  -7 1731.83 880.045   3
   2  12  -7-818.398 672.233   3
   2 -12  -8 931.260 727.126   1
  -2  12  -8 2160.70 966.958   3
   2  12  -8 132.743 494.612   3
  -2  12  -9 1044.08 802.406   3
   2  12  -9 367.397 581.818   3
  -2  12 -10 1995.64 883.160   3
   2  12 -10 2199.39 923.087   3
   2  12 -11 874.187 440.014   3
  -2  12 -11 1052.83 790.213   3
   2  12 -12 1399.96 747.909   3
  -2  12 -12 1803.50 893.964   3
   2  12 -13 195.157 537.212   3
  -2  13   0 1537.33 829.292   3
   2  13   0-783.586 620.005   3
  -2  13  -1-67.8118 511.287   3
   2  13  -1-743.932 591.766   3
  -2  13  -2 2043.82 914.693   3
  -2  13   2 2123.63 910.891   3
   2  13  -2-402.033 476.779   3
  -2  13  -3 214.900 591.066   3
   2  13  -3-809.001 619.110   3
  -2  13  -4 243.144 512.582   3
   2  13  -4-404.527 553.534   3
  -2  13  -5-333.547 578.031   3
   2  13  -5 312.340 410.550   3
  -2  13  -6-254.146 506.736   3
   2  13  -6 365.839 419.284   3
   2  13  -7-323.774 511.001   3
   2  13  -8 979.880 721.789   3
  -3   0   0 234.727 140.212   2
   3   0   0-67.0640 147.810   2
  -3   0  -1 52.9341 129.686   2
   3   0  -1 164.785 151.356   2
  -3   0   1 4.72562 99.6214   2
   3   0   1-19.8056 125.089   2
   3   0   2 2283.95 307.880   2
  -3   0  -2 2380.86 293.760   2
   3   0  -2 3341.73 361.194   2
  -3   0   2 2832.81 316.129   2
  -3   0   3 92.6208 127.452   2
   3   0   3-196.774 144.886   2
  -3   0  -3-105.248 109.427   2
   3   0  -3 17.9223 157.617   2
   3   0  -4 2394.78 326.680   2
  -3   0   4 2459.52 318.775   2
  -3   0  -4 2222.35 293.287   2
  -3   0   5 191.471 192.994   2
   3   0  -5-29.4638 167.255   2
  -3   0  -5-20.9763 110.720   2
  -3   0  -6 9214.03 609.434   2
   3   0  -6 8367.79 604.887   2
  -3   0   6 9372.17 644.823   2
  -3   0   7-3.33207 169.407   2
   3   0  -7-92.0109 161.717   2
  -3   0   8 8736.07 658.088   2
   3   0  -8 9052.23 692.462   2
   3   0  -9-315.972 218.243   2
  -3   0   9 58.4325 156.215   2
   3   0 -10 518.998 220.632   2
  -3   0  10 200.961 183.305   2
   3   0 -11 346.071 240.527   2
  -3   0  11-66.5010 154.468   2
   3   0 -12 542.617 266.860   2
   3   0 -13-41.2888 254.646   2
   3   0 -14 401.704 267.217   2
   3   0 -15-152.011 292.413   2
  -3   0 -15 244.704 172.122   3
   3   0 -16-339.175 310.206   2
  -3   0 -16 263.650 195.693   3
   3   0 -17 8.22057 230.900   2
  -3   0 -17 78.2659 148.025   3
   3   0 -18 15978.1 1302.16   2
  -3   0 -18 16854.1 991.046   3
   3   0 -19-293.666 310.732   2
  -3   0 -19-18.0575 153.669   3
   3   0 -20 2276.78 578.906   2
  -3   0 -20 2056.23 376.703   3
   3   0 -21-39.8886 275.704   2
  -3   0 -21 66.1047 140.286   3
   3   0 -22-2911.68 656.006   2
  -3   0 -22 397.727 225.324   3
   3   0 -23-484.611 552.948   2
   3   0 -24 1457.86 415.285   2
   3   0 -25 328.662 355.082   2
   3   0 -26 2506.42 677.987   2
   3   0 -27 262.662 380.379   2
   3   0 -28-389.253 402.899   2
   3   0 -29 967.965 594.268   2
   3   0 -30 894.559 479.667   2
  -3   0 -30-217.704 414.624   2
   3   0 -31 741.741 530.374   2
  -3   0 -31 202.906 326.491   2
   3   0 -32 2197.38 745.842   2
  -3   0 -32 1041.58 562.502   2
   3   0 -33 1241.59 756.086   2
  -3   0 -33-303.219 330.664   2
   3   0 -34 1492.42 684.016   2
  -3   0 -34 869.390 542.448   2
   3   1   0 38715.2 1081.73   2
  -3   1   0 37256.5 1049.78   2
   3  -1   0 37804.5 1069.90   2
  -3  -1   0 38428.5 1064.26   2
   3   1  -1 34111.4 1013.09   2
   3  -1  -1 34269.3 1018.85   2
  -3  -1   1 33582.5 998.836   2
   3   1   1 33350.5 1012.21   2
   3  -1   1 32536.3 999.303   2
  -3   1  -1 34025.0 1015.25   2
  -3  -1  -1 34716.0 1018.23   2
  -3   1   1 33668.9 1004.78   2
   3  -1   2 102073. 1784.50   2
  -3   1  -2 104738. 1827.36   2
  -3  -1  -2 105490. 1823.15   2
   3  -1  -2 104062. 1833.45   2
   3   1  -2 104225. 1826.23   2
   3   1   2 105423. 1817.09   2
  -3  -1   2 106049. 1817.41   2
  -3   1   2 104599. 1824.94   2
  -3  -1  -3 23785.3 881.786   2
   3   1   3 22807.5 869.138   2
  -3   1  -3 23543.0 877.613   2
   3  -1   3 22384.5 860.468   2
  -3  -1   3 22643.8 882.355   2
   3  -1  -3 22328.3 892.028   2
   3   1  -3 21690.7 865.059   2
  -3   1   3 22201.5 874.274   2
  -3   1  -4 181226. 2530.21   2
  -3  -1  -4 181189. 2522.54   2
   3   1  -4 179905. 2566.91   2
   3  -1  -4 183142. 2581.32   2
  -3  -1   4 182270. 2593.41   2
  -3   1   4 176758. 2562.15   2
  -3   1   5 2492.09 332.218   2
  -3  -1   5 2178.64 320.572   2
   3  -1  -5 1760.20 299.046   2
   3   1  -5 2123.49 324.774   2
  -3  -1  -5 2291.42 289.885   2
  -3   1  -5 2377.42 306.049   2
  -3  -1  -6 31949.4 1120.65   2
  -3   1  -6 30466.6 1098.32   2
   3  -1  -6 31650.7 1161.15   2
  -3  -1   6 31792.3 1161.27   2
  -3   1   6 30555.9 1148.51   2
   3   1  -6 30718.5 1134.36   2
   3  -1  -7 6608.77 577.626   2
  -3  -1   7 7847.36 605.225   2
   3   1  -7 8029.70 619.281   2
  -3   1   7 7692.40 595.289   2
  -3   1   8 39052.0 1367.02   2
  -3  -1   8 39774.7 1392.93   2
   3   1  -8 40740.3 1427.39   2
   3  -1  -8 40312.9 1414.64   2
  -3  -1   9 5852.19 572.838   2
  -3   1   9 5766.80 573.864   2
   3   1  -9 5171.27 580.310   2
   3  -1  -9 5756.76 591.905   2
   3   1 -10 3596.97 495.220   2
   3  -1 -10 3671.44 474.376   2
  -3   1  10 3865.76 497.586   2
  -3  -1  10 4526.51 545.081   2
   3  -1 -11 5390.75 612.077   2
   3   1 -11 4593.54 554.828   2
  -3   1  11 5398.48 605.151   2
  -3  -1  11 4662.65 572.569   2
  -3  -1  12 57377.3 2074.86   3
   3   1 -12 57269.8 1949.22   2
   3  -1 -12 59649.9 2001.55   2
   3  -1 -13 4975.60 625.375   2
   3   1 -13 5347.49 633.806   2
   3  -1 -14 5480.88 706.495   2
   3   1 -14 5854.03 710.219   2
  -3  -1 -14 4680.43 377.619   3
  -3  -1 -15 26063.7 940.395   3
   3  -1 -15 28106.8 1549.30   2
   3   1 -15 27809.6 1534.27   2
   3  -1 -16 3022.19 571.032   2
   3   1 -16 2930.69 554.223   2
  -3  -1 -16 2603.88 328.456   3
   3  -1 -17 1561.24 436.556   2
   3   1 -17 2016.58 495.158   2
  -3   1 -17 2005.04 390.831   3
  -3  -1 -17 1619.55 257.585   3
   3  -1 -18 302.021 263.296   2
   3   1 -18 142.731 229.292   2
  -3  -1 -18 117.480 135.857   3
  -3   1 -18 51.5409 141.868   3
   3  -1 -19 10448.8 1084.80   2
   3   1 -19 8991.71 1011.34   2
  -3   1 -19 10301.4 869.593   3
   3  -1  19 10343.9 536.664   1
   3   1  19 9804.49 548.619   1
   3  -1 -20 3045.68 615.528   2
   3   1 -20 2979.05 639.734   2
  -3   1 -20 3314.37 526.747   3
   3   1  20 2956.11 276.859   1
   3  -1 -20 2913.45 316.608   1
   3  -1  20 3240.04 284.334   1
   3  -1 -21 4757.91 770.307   2
   3   1 -21 4894.42 779.781   2
  -3   1 -21 5762.62 740.329   3
   3  -1 -21 6714.05 444.599   1
   3   1  21 6132.06 334.497   1
   3  -1  21 5979.42 324.383   1
   3   1 -21 5907.99 404.334   1
   3  -1 -22-855.818 471.043   2
   3   1 -22-490.913 375.846   2
  -3   1 -22-86.7523 241.155   3
   3   1 -22 202.801 101.053   1
   3  -1 -22 371.914 127.770   1
   3  -1 -23 5728.31 892.163   2
   3   1 -23 5174.97 857.839   2
  -3   1 -23 5770.41 755.227   3
   3  -1 -24 11.5370 341.667   2
   3   1 -24-603.770 474.175   2
  -3   1 -24 276.878 230.339   3
   3  -1 -25-182.349 397.502   2
   3   1 -25-347.830 478.220   2
  -3   1 -25-104.688 230.324   3
   3  -1 -26 2010.76 619.153   2
   3   1 -26 915.928 491.908   2
   3  -1 -27 2826.95 758.271   2
   3   1 -27 2575.53 707.060   2
   3  -1 -28 50.5842 387.738   2
   3   1 -28 521.965 444.913   2
   3  -1 -29 2531.20 777.926   2
   3   1 -29 4512.76 917.429   2
  -3  -1 -30 1383.87 538.555   2
  -3   1 -30 1436.06 664.669   2
   3  -1 -30 2048.34 767.741   2
   3   1 -30 2136.21 763.019   2
  -3  -1 -31 2817.16 722.659   2
  -3   1 -31 4478.07 935.700   2
   3  -1 -31 4926.02 1061.14   2
   3   1 -31 4415.17 1004.40   2
  -3  -1 -32 767.012 477.736   2
  -3   1 -32 972.459 550.532   2
   3  -1 -32 1386.63 660.987   2
   3   1 -32 913.851 589.013   2
  -3  -1 -33 3715.01 894.477   2
  -3   1 -33 3572.74 875.382   2
   3  -1 -33 5192.25 1113.37   2
   3   1 -33 5491.35 1173.69   2
  -3   1 -34 2325.73 746.822   2
  -3  -1 -34 2625.24 881.361   2
   3  -1 -34 2536.01 795.654   2
   3   1 -34 3744.14 985.045   2
   3   2   0 151.229 149.375   2
   3  -2   0-110.911 149.864   2
  -3   2   0-135.360 123.966   2
  -3  -2   0-10.9250 105.124   2
   3   2   1 12727.6 628.403   2
   3  -2   1 12348.6 613.314   2
  -3  -2  -1 12259.0 610.602   2
  -3   2  -1 12534.0 622.352   2
   3   2  -1 11984.2 612.405   2
   3  -2  -1 12378.3 627.604   2
  -3   2   1 12411.4 630.704   2
  -3  -2   1 12360.4 609.037   2
  -3   2   2 370.501 161.659   2
  -3  -2   2 364.115 168.322   2
   3   2   2 354.173 157.984   2
   3  -2   2 515.923 176.791   2
   3  -2  -2 249.720 138.723   2
  -3   2  -2 534.660 179.389   2
  -3  -2  -2 440.423 151.993   2
   3   2  -2 744.152 201.973   2
  -3   2   3 362.284 173.041   2
  -3  -2   3 534.574 195.788   2
   3   2   3 280.841 151.970   2
   3  -2   3 251.810 152.190   2
  -3  -2  -3 252.477 131.846   2
   3  -2  -3 354.569 148.444   2
  -3   2  -3 135.066 106.110   2
   3   2  -3 345.861 142.433   2
  -3   2  -4 7935.65 539.001   2
  -3  -2  -4 7648.96 538.601   2
   3   2  -4 8600.94 562.394   2
  -3   2   4 7867.41 558.512   2
   3  -2  -4 7508.59 546.684   2
  -3  -2   4 7794.41 540.112   2
  -3  -2  -5 21934.5 897.887   2
  -3   2  -5 22807.1 919.963   2
   3   2  -5 21838.9 932.443   2
   3  -2  -5 21983.4 961.417   2
  -3  -2   5 22340.0 948.769   2
  -3   2   5 21002.9 915.377   2
   3   2  -6 3.61197 163.111   2
  -3   2   6 216.920 149.739   2
  -3  -2   6-15.1834 116.376   2
   3  -2  -6 17.4859 160.136   2
  -3  -2   6 251.787 250.106   3
  -3  -2  -6-0.17377 115.569   2
  -3   2  -6-59.4804 111.818   2
   3  -2  -7 636.731 234.914   2
   3   2  -7 566.575 230.187   2
  -3   2   7 519.023 195.996   2
  -3  -2   7 760.901 219.338   2
  -3  -2   7 1103.91 333.210   3
  -3  -2   8 4014.58 452.155   2
  -3   2   8 3629.39 432.990   2
   3  -2  -8 3722.68 451.327   2
   3   2  -8 3632.02 431.108   2
  -3  -2   8 3891.36 551.352   3
  -3   2   9 477.551 196.513   2
  -3  -2   9 738.422 246.064   2
   3  -2  -9 537.462 191.737   2
   3   2  -9 1004.75 276.667   2
  -3  -2   9 386.768 254.074   3
   3  -2 -10 315.391 192.140   2
   3   2 -10 620.153 249.963   2
  -3   2  10 410.395 219.091   2
  -3  -2  10 493.820 229.227   2
  -3  -2  10 275.215 233.081   3
  -3   2  11 0.52944 164.743   2
  -3  -2  11-60.1203 146.739   2
   3  -2 -11-50.6461 180.474   2
   3   2 -11 80.7903 195.175   2
   3  -2 -12 852.344 304.046   2
   3   2 -12 1048.62 311.573   2
   3  -2 -13 14044.2 1017.33   2
   3   2 -13 13349.4 993.831   2
   3  -2 -14 2195.50 427.846   2
   3   2 -14 2613.41 467.737   2
   3  -2 -15 22.6365 251.587   2
   3   2 -15 26.2658 198.193   2
   3  -2 -16 547.396 261.498   2
   3   2 -16 180.817 220.532   2
   3  -2 -17-365.092 344.329   2
   3   2 -17 18.1464 233.832   2
   3  -2  17 115.835 111.318   1
   3   2  17 26.7529 102.318   1
   3  -2 -18 314.997 274.846   2
   3   2 -18 497.486 226.768   2
  -3   2 -18 762.023 339.000   3
   3   2 -18 599.513 203.106   1
   3  -2 -18 493.934 198.565   1
   3   2  18 522.556 194.533   1
   3  -2  18 551.558 196.645   1
   3  -2 -19-164.363 338.627   2
   3   2 -19 50.2287 318.191   2
  -3   2 -19 144.967 236.211   3
   3  -2  19 45.1686 99.4319   1
   3   2  19-56.0222 92.4907   1
   3   2 -19 260.269 164.197   1
   3  -2 -19-35.3621 111.167   1
   3  -2 -20 1987.09 478.750   2
   3   2 -20 1773.93 465.295   2
  -3   2 -20 2803.71 544.370   3
   3   2 -20 2686.66 355.498   1
   3  -2 -20 2583.98 363.329   1
   3  -2  20 2548.98 317.767   1
   3   2  20 2350.90 301.716   1
   3  -2 -21 1598.24 467.202   2
   3   2 -21 1187.77 268.395   2
  -3   2 -21 2309.38 509.032   3
   3   2  21 1578.29 234.035   1
   3  -2 -21 1902.97 311.129   1
   3  -2  21 1875.61 266.753   1
   3   2 -21 1750.36 271.563   1
   3  -2 -22-191.493 456.904   2
   3   2 -22-489.551 573.366   2
  -3   2 -22-124.752 284.424   3
   3   2 -22-75.9737 115.425   1
   3  -2  22 141.848 106.819   1
   3  -2 -22 150.178 102.235   1
   3  -2 -23 292.839 290.952   2
   3   2 -23-427.024 433.240   2
  -3   2 -23 636.611 348.488   3
   3  -2 -23 716.195 178.760   1
   3  -2 -24-643.211 540.380   2
   3   2 -24-87.0124 351.819   2
  -3   2 -24-72.3438 220.448   3
   3  -2 -25 2630.51 642.287   2
   3   2 -25 913.084 412.857   2
  -3   2 -25 1867.16 542.763   3
   3  -2 -26-355.686 481.456   2
   3   2 -26 143.539 349.458   2
  -3   2 -26-17.9755 248.006   3
   3  -2 -27-192.824 398.165   2
   3   2 -27 82.4411 335.408   2
  -3   2 -27 169.326 294.114   3
   3   2 -28 174.084 458.102   2
  -3   2 -28 133.965 274.665   3
   3  -2 -29 166.433 405.244   2
   3   2 -29-255.836 393.177   2
  -3  -2 -29 420.561 504.383   2
  -3   2 -29 192.112 371.632   2
   3  -2 -30-293.082 355.118   2
   3   2 -30 555.521 558.345   2
  -3  -2 -30-213.392 429.470   2
  -3   2 -30 632.774 353.186   2
   3  -2 -31 678.896 489.969   2
   3   2 -31 18.2847 408.241   2
  -3   2 -31 811.097 497.584   2
  -3  -2 -31 173.331 358.282   2
   3  -2 -32 1873.91 707.330   2
   3   2 -32 358.633 522.502   2
  -3   2 -32 1338.46 666.745   2
  -3  -2 -32-96.5717 409.382   2
   3  -2 -33 653.747 537.483   2
   3   2 -33 547.527 518.084   2
  -3   2 -33 78.5343 369.660   2
  -3  -2 -33 90.9388 358.675   2
   3  -2 -34 227.928 450.811   2
   3   2 -34 997.192 649.863   2
  -3  -2 -34 54.8585 439.736   2
  -3   2 -34-262.580 501.504   2
  -3  -3   0 8723.67 755.733   3
   3   3   0 11070.8 579.728   2
   3  -3   0 10864.7 571.979   2
  -3   3   0 10221.6 568.152   2
  -3  -3   0 10170.1 560.498   2
  -3   3  -1 4488.04 376.431   2
  -3  -3  -1 4625.98 386.772   2
  -3  -3  -1 4577.85 543.699   3
  -3  -3   1 3767.62 544.534   3
   3  -3   1 4722.01 387.634   2
   3   3  -1 4558.77 378.906   2
   3  -3  -1 4288.17 369.376   2
   3   3   1 4285.62 367.373   2
  -3   3   1 4652.24 387.407   2
  -3  -3   1 4256.09 367.662   2
  -3  -3  -2 70642.7 1890.95   3
   3  -3   2 72079.4 1525.92   2
   3   3   2 74536.4 1536.77   2
   3   3  -2 73803.2 1508.59   2
  -3  -3  -2 73349.6 1509.60   2
  -3   3  -2 71587.5 1500.84   2
   3  -3  -2 72024.8 1529.85   2
  -3  -3   2 62403.6 2135.80   3
  -3   3   2 73251.1 1550.19   2
  -3  -3   2 74379.5 1569.48   2
  -3   3   3 895.169 215.889   2
  -3  -3   3 1120.09 233.613   2
  -3  -3   3 1086.55 373.137   3
  -3  -3  -3 1062.45 231.690   3
  -3   3  -3 782.603 191.163   2
   3   3  -3 549.078 160.005   2
   3  -3  -3 701.656 178.614   2
  -3  -3  -3 742.864 150.477   2
  -3  -3  -4 13690.2 710.246   3
  -3   3  -4 11625.3 651.491   2
  -3  -3  -4 11743.5 650.043   2
  -3  -3   4 12425.4 1021.91   3
   3   3  -4 12278.0 672.530   2
   3  -3  -4 11650.0 664.313   2
  -3  -3   4 12806.4 701.008   2
  -3   3   4 11901.8 677.205   2
   3   3  -5 2441.13 337.379   2
  -3   3   5 2437.26 329.625   2
  -3  -3   5 2524.66 345.881   2
   3  -3  -5 2354.44 345.060   2
  -3  -3  -5 2660.51 294.733   3
  -3  -3  -5 2512.95 322.467   2
  -3  -3   5 3041.87 568.756   3
  -3   3  -5 2097.99 290.353   2
  -3  -3   6 112738. 3158.30   3
  -3  -3  -6 107193. 2064.53   2
  -3   3  -6 101940. 2036.07   2
  -3  -3  -6 108079. 1530.72   3
   3   3  -6 104923. 2110.47   2
   3  -3  -6 105377. 2136.44   2
  -3  -3   6 104792. 2072.97   2
  -3   3   6 104728. 2064.46   2
  -3   3   7 10151.4 675.673   2
  -3  -3   7 10014.1 662.840   2
  -3   3  -7 10166.6 659.530   2
  -3  -3  -7 10182.0 654.319   2
  -3  -3   7 11321.2 1035.37   3
   3   3  -7 9732.57 673.499   2
   3  -3  -7 9415.77 674.528   2
  -3   3   8 5745.46 531.488   2
  -3  -3   8 6745.34 584.000   2
  -3  -3   8 7765.36 890.334   3
   3   3  -8 6799.52 590.751   2
   3  -3  -8 5971.99 574.638   2
  -3   3   9 13557.2 843.901   2
  -3  -3   9 12914.3 829.371   2
   3  -3  -9 11670.4 818.967   2
   3   3  -9 12769.7 840.246   2
  -3   3  10 53099.2 1727.17   2
  -3  -3  10 52562.2 1731.43   2
   3   3 -10 55959.2 1764.36   2
   3  -3 -10 53832.1 1761.76   2
  -3   3  11 9191.62 752.327   2
  -3  -3  11 9145.26 750.457   2
   3  -3 -11 8940.54 758.316   2
   3   3 -11 10290.3 791.952   2
   3  -3 -12 6059.64 653.618   2
   3   3 -12 7116.27 703.246   2
   3  -3  13 6767.86 674.045   1
   3   3  13 6675.27 710.679   1
   3   3 -13 5967.94 673.308   2
   3  -3 -13 7087.80 728.886   2
   3  -3 -14 20042.6 1164.75   1
   3  -3  14 19691.1 1126.38   1
   3   3  14 21291.7 1224.82   1
   3   3 -14 20837.1 1190.62   1
   3   3 -14 21564.1 1290.29   2
   3  -3 -14 19498.9 1251.55   2
   3   3  15-63.2003 158.749   1
   3   3 -15 8.39397 144.182   1
   3  -3 -15 231.564 216.138   1
   3  -3  15-31.2326 123.070   1
   3  -3 -15 231.752 261.086   2
   3   3 -15 77.3651 225.605   2
   3   3 -16 53.4641 148.844   1
   3   3  16-172.707 142.721   1
   3  -3 -16 177.675 173.094   1
   3  -3  16 345.327 159.956   1
   3  -3 -16-314.985 305.643   2
   3   3 -16 324.101 287.517   2
   3  -3 -17 10335.7 819.456   1
   3  -3  17 9257.58 754.983   1
   3   3  17 9406.67 785.956   1
   3   3 -17 8616.29 752.496   1
   3  -3 -17 9994.61 1022.12   2
   3   3 -17 9416.34 971.731   2
   3  -3 -18 12693.3 911.954   1
   3  -3  18 12403.1 850.334   1
   3   3  18 12324.6 870.679   1
   3   3 -18 12659.5 888.064   1
  -3   3 -18 13101.5 1100.72   3
   3   3 -18 12648.8 1144.01   2
   3  -3 -18 13043.3 1190.92   2
   3  -3 -19 3135.25 607.812   2
   3   3 -19 2141.12 491.186   2
  -3   3 -19 3172.18 577.212   3
   3   3 -19 3011.07 435.357   1
   3  -3 -19 2833.14 424.080   1
   3  -3  19 3274.22 452.023   1
   3   3  19 2820.98 414.452   1
   3  -3 -20-10.4676 304.494   2
   3   3 -20-171.439 333.797   2
  -3   3 -20 607.679 364.057   3
   3  -3 -20 168.543 131.918   1
   3   3  20-74.5716 123.802   1
   3  -3  20 184.248 153.257   1
   3   3 -20 270.192 167.838   1
   3  -3 -21 5917.33 875.379   2
   3   3 -21 4311.18 782.527   2
  -3   3 -21 6538.16 848.796   3
   3   3  21 6656.49 593.814   1
   3   3 -21 6413.10 602.706   1
   3  -3 -21 6900.43 679.118   1
   3  -3  21 6277.10 581.240   1
   3  -3 -22 1809.65 455.417   2
   3   3 -22 1720.86 487.185   2
  -3   3 -22 3688.47 677.787   3
   3   3 -22 3068.23 423.088   1
   3  -3  22 2709.42 370.540   1
   3  -3 -22 3062.98 443.127   1
   3  -3 -23-1103.75 594.627   2
   3   3 -23-581.842 473.844   2
  -3   3 -23 232.802 313.128   3
   3  -3 -23 236.682 191.371   1
   3  -3 -24 4791.43 894.612   2
   3   3 -24 6161.48 963.743   2
  -3   3 -24 7691.08 1060.48   3
   3  -3 -25 2929.84 680.505   2
   3   3 -25 2659.16 654.981   2
  -3   3 -25 2996.80 726.296   3
   3  -3 -26 4058.56 839.730   2
   3   3 -26 3819.19 815.866   2
  -3   3 -26 3758.62 801.937   3
   3  -3 -27 549.385 455.962   2
   3   3 -27 411.333 385.015   2
  -3   3 -27 52.8075 315.063   3
   3  -3 -28 9787.36 1357.13   2
   3   3 -28 9700.64 1344.96   2
  -3   3 -28 11045.8 1363.66   3
  -3  -3 -28 10385.7 1298.89   2
   3  -3 -29 3712.76 900.848   2
  -3   3 -29 2923.81 740.833   3
  -3   3 -29 2197.12 698.076   2
  -3  -3 -29 2656.30 684.339   2
  -3   3 -30 412.419 439.175   2
  -3  -3 -30 525.238 457.156   2
   3  -3 -30 912.091 494.159   2
   3   3 -30 1488.91 674.255   2
  -3  -3 -31 694.916 463.917   2
  -3   3 -31 1016.09 636.665   2
   3  -3 -31 2347.74 862.313   2
   3   3 -31 1648.18 743.955   2
  -3   3 -32 3927.95 967.749   2
  -3  -3 -32 4132.15 931.284   2
   3  -3 -32 4456.13 1014.07   2
   3   3 -32 3684.64 976.111   2
  -3   3 -33 574.878 573.832   2
  -3  -3 -33-24.0092 438.264   2
   3  -3 -33 1578.62 706.884   2
   3   3 -33 370.904 527.366   2
  -3  -3 -34-106.050 403.781   2
   3  -3 -34 726.430 673.147   2
   3  -4   0-171.271 105.718   2
  -3  -4   0 35.0270 92.0696   2
  -3   4   0-11.2682 91.0937   2
   3   4   0 1.46662 95.4962   2
  -3   4   1 2051.84 264.772   2
  -3  -4   1 2120.88 267.138   2
  -3  -4   1 2636.26 451.880   3
  -3  -4  -1 2702.92 399.249   3
   3   4   1 2267.30 264.496   2
   3  -4   1 1678.02 238.074   2
  -3  -4  -1 2111.89 260.064   2
   3   4  -1 2182.20 269.635   2
  -3   4  -1 1958.15 259.030   2
   3  -4  -1 1844.99 262.990   2
  -3   4   2 212.881 122.689   2
  -3  -4   2 149.543 122.743   2
  -3  -4   2 291.515 260.288   3
   3  -4   2 2.68634 86.3265   2
   3   4   2 41.8857 115.627   2
   3   4  -2 45.8797 119.741   2
  -3   4  -2 200.570 113.082   2
   3  -4  -2 67.1476 111.158   2
  -3  -4  -2-33.9024 94.9796   2
  -3  -4   3 4906.13 629.477   3
   3  -4  -3 4797.79 411.539   2
   3   4  -3 4976.60 416.376   2
  -3   4  -3 4750.38 401.396   2
  -3  -4  -3 4419.75 385.481   2
  -3   4   3 4474.37 414.192   2
  -3  -4   3 4732.41 414.199   2
  -3  -4   4 353.165 111.989   2
  -3   4   4 349.487 131.294   2
  -3  -4   4 330.901 224.490   3
   3   4  -4 488.307 152.502   2
  -3   4  -4 161.230 113.857   2
   3  -4  -4 542.710 170.125   2
  -3  -4  -4 458.814 147.772   2
  -3   4   5 221.376 107.005   2
  -3  -4   5 306.256 148.819   2
  -3  -4   5 466.467 293.471   3
   3   4  -5 315.715 156.080   2
  -3  -4  -5 65.8505 103.979   2
   3  -4  -5 19.6961 112.470   2
  -3   4  -5 191.225 120.636   2
  -3   4   6 5993.46 501.614   2
  -3  -4   6 6272.70 506.063   2
   3   4   6 7759.26 912.446   1
  -3   4  -6 6112.70 505.407   2
  -3  -4  -6 5796.48 490.479   2
   3   4  -6 6501.88 522.139   2
   3  -4  -6 5854.38 516.744   2
  -3   4   7 15057.4 823.957   2
  -3  -4   7 14595.3 789.615   2
   3   4   7 14664.0 1208.23   1
   3  -4   7 14473.3 1195.39   1
  -3   4  -7 14264.6 789.476   2
  -3  -4  -7 14699.6 784.051   2
   3  -4  -7 14364.8 832.860   2
   3   4  -7 14617.7 814.828   2
  -3   4   8 499.614 189.649   2
   3  -4  -8 222.729 180.526   2
   3   4  -8 307.285 180.817   2
  -3  -4   8 274.061 156.277   2
   3   4   8-53.9749 199.871   1
   3   4  -8 5.62018 265.664   1
   3  -4  -8 362.122 331.479   1
   3  -4   8 291.355 303.872   1
  -3  -4  -8 295.663 157.518   2
  -3   4  -8 151.609 129.080   2
   3   4   9 5648.03 757.537   1
   3  -4   9 4827.05 688.703   1
   3  -4  -9 4451.77 620.770   1
   3   4  -9 4798.54 664.537   1
  -3   4   9 5252.77 551.614   2
  -3  -4   9 5624.59 550.532   2
   3  -4  -9 4821.63 519.474   2
   3   4  -9 4965.66 525.431   2
   3  -4 -10 7487.41 821.246   1
   3   4  10 7373.90 838.866   1
   3   4 -10 6991.22 782.000   1
   3  -4  10 7139.29 817.840   1
  -3   4  10 6600.69 640.938   2
  -3  -4  10 7340.65 678.767   2
   3  -4 -10 7282.93 678.413   2
   3   4 -10 7270.78 658.095   2
   3   4 -11 1017.50 297.254   2
   3  -4 -11 743.323 266.098   2
   3   4 -11 1317.89 336.434   1
  -3   4  11 985.590 280.951   2
   3   4  11 730.353 315.179   1
   3  -4 -11 604.040 286.880   1
   3  -4  11 1218.00 355.837   1
  -3  -4  11 516.179 214.749   2
   3  -4 -12 21.9873 161.672   2
   3   4 -12-70.5873 165.584   2
   3   4  12-67.9315 152.516   1
   3  -4 -12 327.665 301.470   1
   3   4 -12-4.22302 206.161   1
   3  -4  12 213.183 264.764   1
   3   4 -13 204.077 222.125   2
   3  -4 -13 366.666 233.396   2
   3   4 -13 150.747 236.012   1
   3   4  13 155.126 170.093   1
   3  -4 -13 150.115 200.307   1
   3  -4  13 245.173 171.086   1
   3   4 -14 31.4230 187.722   2
   3  -4 -14 33.8491 228.579   2
   3  -4  14 287.511 200.508   1
   3   4  14 49.9949 170.788   1
   3   4 -14 85.4319 167.836   1
   3  -4 -14-19.2658 190.934   1
   3  -4 -15 4790.35 657.960   2
   3   4 -15 4723.35 628.597   2
   3   4  15 5139.76 662.601   1
   3  -4 -15 5398.34 699.117   1
   3  -4  15 5027.80 660.052   1
   3   4 -15 4838.77 665.699   1
   3  -4 -16 67.7357 211.326   2
   3   4 -16 9.87327 220.425   2
   3   4  16 258.638 201.622   1
   3  -4 -16 324.830 193.663   1
   3  -4  16 440.733 284.008   1
   3   4 -16-46.6562 143.853   1
   3  -4 -17 793.752 293.432   2
   3   4 -17 596.852 230.572   2
   3   4 -17 609.821 267.117   1
   3  -4  17 599.108 261.437   1
   3   4  17 660.939 271.258   1
   3  -4 -17 1150.71 344.366   1
   3   4 -18 247.233 242.660   2
   3  -4 -18 635.472 244.803   2
   3  -4 -18 875.938 309.208   1
   3  -4  18 873.735 294.410   1
   3   4  18 720.930 260.894   1
   3   4 -18 479.479 237.855   1
   3  -4 -19 801.104 317.145   2
   3   4 -19 1445.32 478.354   2
  -3   4 -19 1375.16 473.447   3
   3   4  19 848.977 306.370   1
   3  -4 -19 952.175 349.676   1
   3   4 -19 718.395 257.139   1
   3  -4  19 864.248 282.475   1
   3  -4 -20 830.419 309.224   2
   3   4 -20 1706.10 477.597   2
  -3   4 -20 2837.65 645.052   3
   3  -4  20 1809.31 395.952   1
   3   4  20 1647.43 359.349   1
   3   4 -20 1556.74 363.100   1
   3  -4 -20 1737.41 395.208   1
   3  -4 -21 16.4470 335.440   2
   3   4 -21 270.683 278.389   2
  -3   4 -21 127.428 235.792   3
   3   4 -21 76.5674 142.341   1
   3  -4  21 185.570 170.383   1
   3  -4 -21-115.335 191.973   1
   3  -4 -22-603.220 459.495   2
   3   4 -22 514.067 351.884   2
  -3   4 -22 420.339 333.298   3
   3  -4 -22 236.779 252.346   1
   3  -4  22 451.226 201.964   1
   3  -4 -23-229.350 462.447   2
   3   4 -23-242.411 406.436   2
  -3   4 -23 824.693 490.077   3
   3  -4 -23 300.679 194.226   1
   3  -4 -24-650.817 537.718   2
   3   4 -24-806.754 569.763   2
  -3   4 -24-197.010 361.750   3
   3  -4 -25-50.8770 351.741   2
   3   4 -25-350.447 468.839   2
  -3   4 -25-287.787 425.871   3
   3  -4 -26-548.651 497.420   2
   3   4 -26-254.688 432.030   2
  -3   4 -26-723.579 532.349   3
   3  -4 -27-542.705 510.926   2
   3   4 -27 987.245 514.165   2
  -3   4 -27-775.360 526.466   3
  -3  -4 -27 95.4813 297.894   2
  -3   4 -27-297.349 330.865   2
   3  -4 -28-517.990 507.903   2
   3   4 -28-663.940 478.578   2
  -3   4 -28-498.534 479.607   3
  -3  -4 -28 262.172 344.049   2
  -3   4 -28-434.410 471.230   2
   3  -4 -29-269.914 328.076   2
   3   4 -29-396.287 444.061   2
  -3   4 -29 376.793 337.075   3
  -3  -4 -29 364.406 373.491   2
   3  -4 -30 553.089 448.265   2
   3   4 -30 1103.24 623.019   2
  -3   4 -30 421.669 458.671   3
  -3  -4 -30-422.411 384.525   2
  -3   4 -30 362.615 478.092   2
   3  -4 -31 1543.40 667.409   2
   3   4 -31 1160.91 655.316   2
  -3   4 -31 1383.65 691.325   3
  -3  -4 -31 828.313 444.624   2
  -3   4 -31 277.138 472.863   2
  -3  -4 -32 238.683 471.513   2
  -3   4 -32 428.255 507.958   2
   3  -4 -32 395.282 514.002   2
   3   4 -32 1129.62 652.032   2
  -3   4 -33-173.463 379.020   2
   3  -4 -33 176.443 381.678   2
   3   4 -33 20.4154 404.843   2
   3  -5   0 45808.0 2313.14   1
   3   5   0 49974.7 1953.52   3
   3  -5   0 52916.6 1242.00   2
   3   5   0 51264.3 1213.66   2
  -3  -5   0 51495.7 1247.50   2
  -3   5   0 52198.8 1252.90   2
   3  -5  -1 5021.08 824.144   1
   3  -5   1 4222.83 773.001   1
   3   5   1 4494.68 545.759   3
   3   5   1 4553.29 355.015   2
   3  -5   1 4372.14 358.830   2
   3   5  -1 3846.78 580.779   3
   3   5  -1 4456.13 366.415   2
   3  -5  -1 4151.83 356.707   2
  -3  -5   1 4846.75 391.357   2
  -3   5   1 4489.80 380.812   2
  -3   5  -1 4314.80 356.734   2
  -3  -5  -1 4363.24 359.759   2
   3  -5  -2 2137.47 533.168   1
   3  -5   2 2801.52 605.001   1
   3   5  -2 2253.05 481.729   3
   3  -5  -2 2628.72 310.082   2
  -3  -5  -2 2377.46 276.448   2
  -3  -5   2 2402.02 289.370   2
   3   5  -2 2435.08 284.033   2
  -3   5  -2 2176.36 262.590   2
  -3   5   2 2381.70 291.515   2
  -3   5   3 1177.58 225.004   2
  -3  -5   3 1501.64 232.936   2
   3  -5  -3 1542.27 515.249   1
   3  -5   3 1335.65 405.202   1
   3   5  -3 1328.21 357.191   3
  -3   5  -3 1502.53 241.476   2
   3   5  -3 1464.47 230.594   2
   3  -5  -3 1343.71 241.616   2
  -3  -5  -3 1473.47 227.671   2
  -3  -5   4 28886.6 984.393   2
  -3   5   4 28571.8 992.647   2
   3   5  -4 26304.4 1570.91   3
  -3  -5  -4 28946.8 1007.75   2
  -3   5  -4 28945.2 998.815   2
   3   5  -4 29597.2 1008.96   2
   3  -5  -4 29017.2 1017.84   2
   3  -5  -4 29571.0 1861.17   1
   3  -5   4 31905.7 1914.87   1
  -3   5   5 5959.46 471.275   2
  -3  -5   5 5737.05 460.360   2
   3  -5  -5 5986.64 868.240   1
   3  -5   5 5537.47 820.393   1
  -3  -5  -5 5896.08 476.435   2
  -3   5  -5 5907.69 475.803   2
   3  -5  -5 5558.43 469.101   2
   3   5  -5 5860.95 472.039   2
   3   5  -5 5358.47 795.612   3
  -3   5   6 5507.17 491.758   2
  -3  -5   6 5596.25 470.639   2
   3  -5  -6 5629.28 835.988   1
   3  -5   6 5740.39 830.279   1
  -3   5  -6 5324.47 465.144   2
   3   5  -6 5798.27 787.783   3
  -3  -5  -6 6017.77 496.669   2
   3  -5  -6 5640.66 493.893   2
   3   5  -6 5756.14 484.039   2
  -3   5   7 4340.12 446.495   2
  -3  -5   7 3398.77 398.450   2
   3  -5  -7 4090.06 705.759   1
   3  -5   7 3638.49 654.453   1
  -3   5  -7 4233.92 437.828   2
   3   5  -7 3737.47 694.457   3
  -3  -5  -7 3099.48 369.997   2
   3  -5  -7 3607.50 406.796   2
   3   5  -7 3869.76 432.822   2
  -3   5   8 30386.1 1232.14   2
  -3  -5   8 30581.4 1219.54   2
   3  -5  -8 30213.6 1829.52   1
   3  -5   8 31022.8 1843.33   1
  -3   5  -8 31024.1 1213.36   2
   3   5  -8 31636.0 1900.63   3
  -3  -5  -8 30548.8 1177.13   2
   3  -5  -8 31014.4 1235.59   2
   3   5  -8 30847.3 1235.01   2
  -3   5   9 12192.4 820.777   2
  -3  -5   9 11365.7 781.197   2
   3  -5  -9 11989.0 1165.34   1
   3  -5   9 11379.2 1129.17   1
  -3  -5  -9 11439.2 757.324   2
  -3   5  -9 11703.8 775.445   2
   3  -5  -9 12716.1 811.361   2
   3   5  -9 11244.1 774.064   2
   3  -5 -10 404.725 192.925   2
   3   5 -10 115.193 147.919   2
   3  -5 -10-7.03597 226.763   1
   3  -5  10 181.185 208.897   1
  -3   5  10-0.16951 125.128   2
  -3  -5  10 184.240 134.364   2
  -3   5 -10 219.589 131.190   2
  -3   5  11 15079.0 960.144   2
   3  -5 -11 15423.8 1301.33   1
   3  -5  11 15029.7 1263.00   1
   3  -5 -11 15382.4 987.856   2
   3   5 -11 15905.3 992.523   2
   3  -5 -12 35964.6 1961.74   1
   3  -5  12 35897.2 1923.23   1
   3   5 -12 37825.8 1582.80   2
   3  -5 -12 38168.0 1597.04   2
   3  -5 -13 2305.29 541.148   1
   3  -5  13 2370.49 553.216   1
   3  -5 -13 1946.71 425.467   2
   3   5 -13 2155.39 448.923   2
   3  -5 -14 1290.10 424.509   1
   3  -5  14 1051.50 373.945   1
   3  -5 -14 566.632 247.425   2
   3   5 -14 721.283 230.299   2
   3  -5 -15 3263.86 593.889   1
   3  -5  15 3594.59 646.497   1
   3  -5 -15 3738.67 613.089   2
   3   5 -15 3108.95 557.319   2
   3  -5 -16 6925.92 846.690   1
   3  -5  16 6493.00 796.750   1
   3  -5 -16 7403.06 862.749   2
   3   5 -16 6879.98 777.375   2
   3  -5 -17 6848.97 841.150   1
   3  -5  17 7612.51 866.449   1
   3  -5 -17 6783.95 840.966   2
   3   5 -17 7030.24 826.447   2
   3  -5 -18-67.5551 235.161   2
   3   5 -18 243.705 284.477   2
   3  -5 -18 618.293 357.424   1
   3  -5  18 42.9661 157.392   1
   3  -5 -19 662.380 415.402   2
   3   5 -19 1469.72 444.815   2
   3  -5  19 686.100 281.823   1
   3  -5 -19 968.631 339.955   1
  -3   5 -19 1269.73 548.090   3
   3  -5 -20 7792.97 910.319   1
   3  -5  20 7645.36 858.107   1
  -3   5 -20 9113.16 1122.42   3
   3   5 -20 8163.82 1014.01   2
   3  -5 -20 8479.81 1080.02   2
   3   5 -21 6249.32 905.142   2
   3  -5 -21 7197.87 871.687   1
   3  -5  21 7134.83 827.803   1
  -3   5 -21 7945.27 1072.30   3
   3  -5 -21 7807.48 1060.81   2
   3  -5 -22 4206.90 762.427   2
   3   5 -22 4133.49 773.729   2
  -3   5 -22 5588.49 946.164   3
   3  -5 -22 5051.02 739.938   1
   3  -5  22 3858.41 588.931   1
   3  -5 -23 292.989 335.881   2
  -3   5 -23 607.561 451.181   3
   3  -5 -23 261.294 273.615   1
   3  -5 -24 5215.88 924.168   2
   3   5 -24 4607.05 840.148   2
  -3   5 -24 7636.77 1171.62   3
   3  -5 -25-228.920 518.045   2
   3   5 -25 550.489 305.552   2
  -3  -5 -25 973.210 422.178   2
   3  -5 -26 611.708 386.501   2
   3   5 -26 1609.04 523.302   2
  -3   5 -26 1923.23 688.138   3
  -3  -5 -26 2060.89 614.581   2
  -3   5 -26 2183.28 685.622   2
   3   5 -27 1191.37 548.418   2
   3  -5 -27 1034.01 542.840   2
  -3   5 -27 454.452 376.806   3
  -3   5 -27 1556.72 683.926   2
  -3  -5 -27 1614.27 532.116   2
   3   5 -28 704.713 528.785   2
   3  -5 -28 957.721 496.968   2
  -3   5 -28 40.1521 411.828   3
  -3  -5 -28 1149.78 503.344   2
   3  -5 -29-169.467 398.999   2
   3   5 -29 413.897 470.087   2
  -3   5 -29-6.95577 378.427   3
  -3  -5 -29 174.264 306.621   2
  -3   5 -29 1004.63 622.047   2
   3  -5 -30 1407.69 575.644   2
   3   5 -30 2510.22 740.115   2
  -3   5 -30 1094.11 632.345   3
  -3   5 -30 3136.71 898.442   2
  -3  -5 -30 1119.43 521.058   2
   3  -5 -31 615.474 523.382   2
   3   5 -31 526.040 546.683   2
  -3   5 -31 1041.66 631.887   3
  -3   5 -31 1847.91 839.512   2
  -3  -5 -31 1353.29 582.043   2
   3  -5 -32 532.602 510.217   2
   3   5 -32 1575.50 685.491   2
  -3   5 -32 1558.94 732.848   3
  -3   5 -32 1322.46 752.226   2
  -3  -5 -32 893.800 463.106   2
   3   5 -33 915.049 591.443   2
   3  -5 -33 299.554 397.273   2
  -3  -5 -33-512.012 530.773   2
  -3   5 -33 792.057 686.100   2
  -3   6   0-32.6853 73.4798   2
  -3  -6   0-6.09555 66.1512   2
   3   6   0 40.0734 255.730   3
   3  -6   0 242.209 327.147   1
  -3  -6   1 18.2496 79.3509   2
  -3   6  -1 26.4783 85.6520   2
  -3   6   1 99.1589 111.749   2
  -3  -6  -1 41.9591 99.2143   2
   3  -6  -1-352.876 358.259   1
   3  -6   1-146.160 353.300   1
   3   6   1-250.525 253.970   3
   3   6  -1 21.4592 74.2875   2
   3  -6  -1 16.1913 74.2944   2
   3   6  -1 87.4519 235.937   3
  -3   6   2 53.6501 96.0092   2
  -3  -6   2 32.8514 75.9567   2
   3  -6  -2-88.0760 341.801   1
   3  -6   2-169.675 363.678   1
   3   6  -2-422.075 409.057   3
   3   6   2-17.0611 234.771   3
  -3  -6  -2 154.107 94.0142   2
   3  -6  -2-15.4291 86.2719   2
   3   6  -2 44.0762 84.8166   2
  -3   6  -2 258.662 128.306   2
  -3   6   3 1233.48 212.277   2
  -3  -6   3 1035.95 182.607   2
   3  -6  -3 1617.96 550.437   1
   3  -6   3 1313.66 532.024   1
   3   6  -3 1011.52 272.180   3
   3   6   3 1266.19 338.803   3
  -3  -6  -3 1022.22 181.547   2
  -3   6  -3 1279.34 213.274   2
   3  -6  -3 1392.02 217.309   2
   3   6  -3 1135.17 209.915   2
  -3   6   4 518.480 171.770   2
  -3  -6   4 344.338 138.018   2
   3  -6  -4 181.790 371.488   1
   3  -6   4 271.388 294.299   1
   3   6   4 761.610 317.562   3
   3   6  -4-75.2866 326.951   3
  -3  -6  -4 390.792 127.832   2
   3  -6  -4 505.663 152.266   2
  -3   6  -4 390.076 153.017   2
   3   6  -4 448.907 143.705   2
  -3  -6   5 61.2263 111.453   2
  -3   6   5 77.1547 85.8853   2
   3  -6  -5 129.717 263.311   1
   3  -6   5-24.5539 311.185   1
   3   6  -5-16.3008 229.287   3
   3   6  -5 89.4728 91.8116   2
   3  -6  -5 136.840 132.989   2
  -3  -6  -5 25.6463 79.5080   2
  -3   6  -5 137.600 115.368   2
  -3  -6   6 1066.46 216.274   2
   3  -6  -6 1067.06 426.700   1
   3  -6   6 802.281 456.951   1
  -3   6   6 1283.57 236.454   2
   3   6  -6 1106.70 421.694   3
  -3   6  -6 1564.44 262.092   2
  -3  -6  -6 1423.24 252.309   2
   3   6  -6 1398.79 250.861   2
   3  -6  -6 954.857 204.147   2
   3  -6  -7 122.108 301.218   1
  -3   6   7 74.0115 119.977   2
  -3  -6   7-138.028 110.609   2
   3  -6   7-269.439 357.564   1
   3   6  -7-215.451 254.935   3
   3   6  -7-72.7542 124.381   2
  -3   6  -7-34.0605 91.7967   2
  -3  -6  -7-169.336 133.338   2
   3  -6  -7 77.2821 100.982   2
  -3   6   8 1793.97 308.101   2
   3  -6  -8 2217.10 600.775   1
   3  -6   8 2122.67 593.015   1
  -3  -6   8 1562.56 276.350   2
  -3  -6  -8 1535.99 272.797   2
   3   6  -8 2666.16 614.183   3
  -3   6  -8 1914.07 321.513   2
   3  -6  -8 1938.87 334.835   2
   3   6  -8 1769.49 312.682   2
   3  -6  -9 343.200 182.754   2
   3   6  -9 331.688 177.825   2
  -3   6  -9-37.2113 131.920   2
   3   6  -9 442.115 381.642   3
  -3  -6  -9 216.839 174.793   2
   3  -6   9 297.356 383.532   1
   3  -6  -9 734.572 422.649   1
   3  -6 -10 629.500 233.092   2
   3   6 -10 725.189 261.448   2
  -3  -6 -10 566.182 192.622   2
  -3   6 -10 434.252 188.823   2
   3   6 -10 48.9820 300.733   3
   3  -6 -10 773.532 380.210   1
   3  -6  10 185.847 234.519   1
   3  -6 -11 1067.89 301.373   2
   3   6 -11 758.550 249.141   2
   3   6 -11 970.678 428.467   3
  -3  -6 -11 600.228 213.654   2
  -3   6 -11 857.498 266.427   2
   3  -6  11 699.480 396.646   1
   3  -6 -11 643.621 376.511   1
   3  -6 -12 112.621 180.668   2
   3   6 -12-26.1136 140.207   2
   3   6 -12 17.4152 334.937   3
   3  -6 -12 984.489 464.415   1
   3  -6  12 228.060 362.660   1
   3  -6 -13 263.169 180.821   2
   3   6 -13 328.245 221.326   2
   3  -6 -13 659.711 382.561   1
   3  -6  13 782.755 366.372   1
   3  -6 -14 1202.06 340.347   2
   3   6 -14 542.853 258.777   2
   3  -6 -14 787.134 429.055   1
   3  -6  14 1029.60 405.624   1
   3  -6 -15 127.767 216.275   2
   3   6 -15-93.2526 210.053   2
   3  -6 -15-264.440 379.122   1
   3  -6  15-28.6701 209.821   1
   3   6 -16 1087.82 366.392   2
   3  -6 -16 1399.12 390.916   2
   3  -6 -16 858.125 372.884   1
   3  -6  16 1892.48 549.918   1
   3  -6 -17 758.589 292.210   2
   3   6 -17 739.448 326.576   2
   3  -6  17 716.120 307.861   1
   3  -6 -17 1168.13 433.878   1
   3  -6 -18 48.7340 275.851   2
   3   6 -18 165.388 204.405   2
   3  -6 -18 481.967 296.272   1
   3  -6  18 245.648 294.431   1
   3   6 -19 369.681 315.670   2
   3  -6 -19 114.273 252.292   2
  -3   6 -19 1124.95 496.191   3
   3  -6  19 116.757 211.643   1
   3  -6 -19 288.528 264.238   1
   3  -6 -20 4.11328 245.842   2
   3   6 -20 135.030 279.319   2
  -3   6 -20 328.915 412.289   3
   3  -6  20-104.851 218.028   1
   3  -6 -20-283.871 280.878   1
   3  -6 -21 24.4549 267.304   2
   3   6 -21 575.509 362.427   2
  -3   6 -21 764.065 498.927   3
   3  -6  21 661.506 312.926   1
   3  -6 -21 340.487 327.116   1
   3  -6 -22-75.4415 351.214   2
   3   6 -22-291.758 369.854   2
   3  -6  22 253.736 236.492   1
   3  -6 -22 397.429 209.964   1
   3  -6 -23-215.477 317.137   2
   3   6 -23 54.3125 321.163   2
  -3   6 -23-72.5351 342.976   3
  -3  -6 -23-7.80940 263.994   2
  -3   6 -23-415.665 442.738   2
   3  -6 -23 227.332 308.351   1
   3  -6 -24-508.710 442.871   2
   3   6 -24 3.87463 268.445   2
  -3   6 -24 944.421 528.558   3
  -3  -6 -24 330.764 448.972   2
  -3   6 -24 181.352 382.507   2
   3   6 -25-675.587 500.599   2
   3  -6 -25-476.759 470.676   2
  -3   6 -25-114.422 318.547   3
  -3  -6 -25-570.335 400.647   2
  -3   6 -25-203.183 410.486   2
   3  -6 -26-598.583 569.820   2
   3   6 -26-439.079 479.573   2
  -3   6 -26-194.049 426.999   3
  -3  -6 -26-258.942 366.165   2
  -3   6 -26 265.241 448.262   2
   3  -6 -27-524.650 550.412   2
   3   6 -27-405.638 508.757   2
  -3   6 -27-381.397 500.334   3
  -3  -6 -27 284.523 447.515   2
  -3   6 -27 522.009 594.160   2
   3  -6 -28 37.9470 356.461   2
   3   6 -28-472.650 491.044   2
  -3   6 -28-502.293 539.673   3
  -3   6 -28-201.317 421.615   2
  -3  -6 -28 301.650 395.466   2
   3  -6 -29 437.042 339.398   2
   3   6 -29-131.424 338.025   2
  -3   6 -29 6.78122 492.842   3
  -3  -6 -29 80.4304 380.684   2
  -3   6 -29-437.674 528.273   2
   3  -6 -30 1128.32 649.047   2
   3   6 -30 270.576 558.410   2
  -3   6 -30-1000.97 659.773   3
  -3  -6 -30 281.132 326.698   2
  -3   6 -30-89.8388 496.182   2
   3  -6 -31 462.061 514.856   2
   3   6 -31 246.618 517.264   2
  -3   6 -31 373.522 508.069   2
  -3  -6 -31 116.156 366.641   2
  -3   6 -31 404.052 534.687   3
  -3   6 -32 373.144 558.453   2
   3  -6 -32 577.199 474.780   2
   3   6 -32 569.877 522.298   2
  -3  -6 -32 635.445 401.817   2
  -3   6 -32-581.885 540.294   3
  -3   6 -33 623.658 588.258   3
   3  -7   0 3717.69 858.661   1
   3   7   0 3616.59 595.243   3
  -3   7   0 4182.38 304.746   2
  -3  -7   0 3552.46 267.530   2
  -3  -7  -1 20.3796 66.9938   2
  -3  -7   1 48.0280 57.2648   2
  -3   7   1 139.256 69.3673   2
  -3   7  -1 27.9260 71.6991   2
   3  -7  -1 281.187 431.047   1
   3  -7   1 450.933 478.336   1
   3   7   1-89.2200 272.816   3
   3   7  -1-132.016 286.929   3
  -3   7   2 15973.5 620.754   2
  -3  -7   2 15553.0 594.596   2
   3  -7  -2 13777.4 1539.66   1
   3  -7   2 17093.1 1680.46   1
   3   7  -2 13364.3 1262.41   3
   3   7  -2 16705.0 598.205   2
   3  -7  -2 16406.1 602.670   2
   3   7   2 16022.0 1245.44   3
  -3   7  -2 16725.6 639.535   2
  -3  -7  -2 16014.6 596.050   2
  -3   7   3 4169.88 345.228   2
  -3  -7   3 4006.75 329.384   2
   3  -7   3 4891.82 1013.89   1
   3  -7  -3 4499.95 905.048   1
   3  -7  -3 4271.84 331.630   2
   3   7   3 4068.56 631.691   3
   3   7  -3 3264.19 672.766   3
   3   7  -3 4338.26 328.819   2
  -3  -7  -3 4593.19 345.588   2
  -3   7  -3 4057.93 329.475   2
  -3   7   4 314.698 121.971   2
  -3  -7   4 365.458 130.978   2
   3  -7  -4-31.9400 365.980   1
   3  -7   4 732.406 505.218   1
   3   7   4-158.102 189.502   3
   3   7  -4 139.998 332.408   3
  -3  -7  -4 164.388 98.2782   2
   3   7  -4 419.074 138.420   2
   3  -7  -4 274.644 133.969   2
  -3   7  -4 368.065 129.873   2
   3  -7  -5 510.161 435.264   1
   3  -7   5 77.9142 433.302   1
   3   7   5 182.460 264.265   3
   3   7  -5-60.9466 250.333   3
  -3  -7  -5-13.8492 77.4632   2
  -3   7  -5 140.826 126.558   2
   3  -7  -5-50.3612 85.4479   2
   3   7  -5-41.6421 98.5669   2
   3  -7  -6 16755.6 1657.06   1
   3  -7   6 17914.3 1709.84   1
   3   7   6 18226.1 1173.27   3
  -3  -7  -6 17723.9 798.657   2
  -3   7  -6 16752.0 776.109   2
   3   7  -6 17662.0 800.553   2
   3  -7  -6 17989.6 809.964   2
   3   7  -6 19363.9 1644.63   3
   3  -7  -7 5958.98 1004.50   1
   3  -7   7 5390.58 962.555   1
   3   7  -7 5397.91 914.189   3
  -3  -7  -7 5071.91 465.351   2
  -3   7  -7 4423.56 429.270   2
   3  -7  -7 4918.82 454.168   2
   3   7  -7 4732.53 451.964   2
   3  -7  -8 202.283 289.884   1
   3  -7   8 812.276 370.703   1
   3   7  -8 571.130 433.734   3
   3  -7  -8 276.498 151.447   2
  -3  -7  -8 200.945 111.981   2
   3   7  -8 235.650 154.860   2
  -3   7  -8 220.640 140.741   2
   3  -7  -9 1690.06 612.344   1
   3  -7   9 1658.71 595.305   1
   3   7  -9 1357.56 455.437   3
   3  -7  -9 1270.90 262.198   2
   3   7  -9 1206.83 273.541   2
  -3  -7  -9 1244.09 255.642   2
  -3   7  -9 1449.39 287.740   2
   3  -7 -10 2195.58 371.950   2
   3   7 -10 2134.11 348.724   2
   3  -7 -10 2408.79 641.910   1
   3  -7  10 2332.65 641.024   1
  -3  -7 -10 2462.14 366.846   2
  -3   7 -10 2582.25 395.376   2
   3   7 -10 3056.51 734.216   3
   3  -7 -11 6455.09 1004.29   1
   3  -7  11 5688.47 926.943   1
  -3   7 -11 5448.83 579.495   2
   3   7 -11 7821.44 1113.73   3
  -3  -7 -11 5181.76 543.554   2
   3  -7 -11 5967.85 590.823   2
   3   7 -11 5864.75 604.670   2
   3   7 -12 3096.18 467.069   2
   3  -7 -12 2324.21 402.080   2
   3   7 -12 2488.24 636.851   3
   3  -7 -12 3916.23 813.127   1
   3  -7  12 3476.72 795.035   1
   3  -7 -13 538.135 259.230   2
   3   7 -13 1249.17 346.216   2
   3   7 -13 1132.22 573.119   3
   3  -7 -13 803.705 428.510   1
   3  -7  13 199.635 425.590   1
   3  -7  14 1848.02 609.786   1
   3  -7 -14 937.880 448.643   1
   3  -7 -14 1755.47 415.515   2
   3   7 -14 2370.77 450.978   2
   3  -7 -15 21731.2 1767.25   1
   3  -7  15 23672.7 1796.78   1
   3   7 -15 23782.5 1392.49   2
   3  -7 -15 21875.9 1340.61   2
   3  -7 -16 169.255 312.665   1
   3  -7  16 580.320 458.022   1
   3  -7 -16-102.047 223.546   2
   3   7 -16-69.7089 199.091   2
   3  -7 -17 367.224 390.398   1
   3  -7  17 369.709 354.419   1
   3  -7 -17 554.705 337.731   2
   3   7 -17 8.88311 193.269   2
   3  -7 -18 12403.1 1342.95   1
   3  -7  18 11945.1 1283.06   1
  -3   7 -18 12433.2 1371.61   3
   3   7 -18 13014.4 1164.16   2
   3  -7 -18 12834.6 1188.51   2
  -3  -7 -19 8798.66 984.905   2
   3  -7 -19 9452.37 1186.25   1
   3  -7  19 7508.39 998.511   1
  -3   7 -19 8263.06 1153.83   3
   3  -7 -19 10461.6 1106.93   2
   3   7 -19 8917.59 1009.56   2
   3  -7 -20 535.110 315.010   2
   3   7 -20 146.359 221.911   2
  -3   7 -20 858.760 517.539   3
   3  -7  20 976.524 453.692   1
  -3  -7 -20 1242.89 455.708   2
  -3   7 -20 549.634 424.556   2
   3  -7 -20 1125.56 439.468   1
   3  -7 -21 2461.32 601.686   2
   3   7 -21 2264.20 578.987   2
  -3   7 -21 1608.89 623.466   3
  -3   7 -21 3741.76 823.025   2
   3  -7 -21 2917.41 690.219   1
  -3  -7 -21 2724.98 667.856   2
   3  -7  21 2050.39 539.044   1
   3  -7 -22 6068.23 979.958   2
   3   7 -22 4446.07 793.608   2
  -3   7 -22 5520.33 992.764   3
  -3   7 -22 6560.39 1133.07   2
   3  -7 -22 4731.90 842.224   1
  -3  -7 -22 4547.96 800.772   2
   3  -7 -23 2146.73 583.855   2
   3   7 -23 2997.54 718.258   2
  -3   7 -23 2778.80 840.744   3
   3  -7 -23 2752.53 694.046   1
  -3  -7 -23 2481.31 646.776   2
  -3   7 -23 2642.32 744.056   2
   3  -7 -24-646.208 441.973   2
   3   7 -24-287.988 360.963   2
  -3   7 -24-30.5214 350.701   3
  -3  -7 -24 134.926 294.353   2
  -3   7 -24-992.479 564.327   2
   3  -7 -25 1146.19 524.713   2
   3   7 -25 949.775 550.958   2
  -3   7 -25 1751.19 694.790   3
  -3  -7 -25 1383.97 523.171   2
  -3   7 -25 2140.52 794.443   2
   3  -7 -26 2312.59 667.173   2
   3   7 -26 2590.38 668.341   2
  -3   7 -26 3413.54 923.791   3
  -3  -7 -26 3779.64 815.648   2
  -3   7 -26 5008.20 1097.34   2
   3  -7 -27 1124.55 489.056   2
   3   7 -27 1328.62 511.466   2
  -3   7 -27 807.280 544.112   3
  -3  -7 -27 1475.61 554.692   2
  -3   7 -27 2099.69 857.703   2
   3  -7 -28-633.761 564.299   2
  -3   7 -28-10.5205 411.552   2
   3   7 -28-422.557 413.082   2
  -3  -7 -28-93.9223 291.315   2
  -3   7 -28-635.067 698.072   3
   3  -7 -29-89.9402 338.256   2
   3   7 -29 64.8929 341.377   2
  -3   7 -29 344.238 607.078   2
  -3  -7 -29 809.129 449.240   2
  -3   7 -29-92.2868 552.201   3
  -3  -7 -30 518.716 363.557   2
   3  -7 -30 349.402 466.922   2
  -3   7 -30 1555.65 747.968   2
   3   7 -30-51.9969 369.241   2
  -3   7 -30 571.124 677.146   3
   3  -7 -31 1035.52 578.682   2
   3   7 -31 1114.09 579.044   2
  -3  -7 -31 2657.10 768.401   2
  -3   7 -31 804.750 735.817   2
   3  -7 -32-342.436 397.836   2
   3   7 -32 95.4191 386.662   2
  -3  -7 -32 854.275 474.911   2
  -3   7 -32 277.286 512.473   2
   3  -8   0 508.330 501.002   1
   3   8   0-425.482 378.160   3
   3  -8  -1 682.002 580.692   1
   3  -8   1 158.232 427.819   1
   3   8   1-642.579 445.245   3
   3   8  -1-538.752 394.719   3
   3  -8  -2 2510.01 702.358   1
   3  -8   2 2518.57 791.228   1
   3   8   2 3068.26 573.783   3
   3   8  -2 2316.33 568.014   3
   3  -8  -3 3710.56 910.005   1
   3  -8   3 2465.86 795.507   1
   3   8   3 2301.18 498.111   3
   3   8  -3 2166.30 551.059   3
  -3   8  -3 2362.58 196.388   2
  -3   8  -4 419.108 104.589   2
   3  -8  -4 429.350 396.768   1
   3  -8   4 478.766 375.867   1
   3   8   4 350.666 225.837   3
   3   8  -4 146.986 366.589   3
   3  -8  -4 540.333 107.831   2
   3   8  -4 527.971 108.375   2
   3  -8  -5 1169.40 467.628   1
   3  -8   5 2670.03 803.106   1
   3   8   5 1437.54 425.213   3
   3   8  -5 1071.55 475.685   3
   3   8  -5 1321.16 184.645   2
   3  -8  -5 1133.59 173.679   2
  -3   8  -5 1552.31 214.644   2
   3  -8  -6 260.258 532.611   1
   3  -8   6 909.721 544.347   1
   3   8  -6 759.679 411.467   3
   3   8   6 572.401 310.517   3
   3   8  -6 768.435 171.054   2
   3  -8  -6 872.503 171.696   2
   3  -8  -7 610.279 438.141   1
   3  -8   7 852.801 493.016   1
   3   8   7 643.136 310.634   3
   3   8  -7 358.711 320.075   3
   3   8  -7 494.903 160.188   2
   3  -8  -7 308.741 117.605   2
   3  -8  -8 1686.16 606.787   1
   3  -8   8 2220.20 773.704   1
   3   8  -8 1762.52 642.392   3
   3  -8  -8 1427.58 257.215   2
   3   8  -8 1437.03 281.293   2
   3  -8  -9-343.153 389.591   1
   3  -8   9-24.2397 371.915   1
   3   8  -9 501.977 387.673   3
   3  -8  -9-124.032 147.101   2
   3   8  -9 306.586 177.469   2
   3  -8  10 523.156 405.463   1
   3  -8 -10 612.387 511.829   1
   3   8 -10 337.772 340.424   3
   3   8 -10-22.7541 125.685   2
   3  -8 -10 60.9996 110.409   2
   3  -8  11 184.700 260.595   1
   3  -8 -11 248.484 436.247   1
   3   8 -11 183.910 421.762   3
   3   8 -11 30.1137 137.126   2
   3  -8 -11 7.42430 135.761   2
   3  -8 -12 1055.23 559.235   1
   3  -8  12 712.920 454.441   1
   3   8 -12 228.510 344.200   3
   3   8 -12 327.662 172.672   2
   3  -8 -12 441.040 176.999   2
   3   8 -13 98.0185 198.075   2
   3  -8 -13 189.463 188.168   2
   3   8 -13-319.190 317.590   3
   3  -8 -13-120.634 313.648   1
   3  -8  13-125.989 361.227   1
  -3  -8 -13 138.622 237.313   2
   3  -8 -14-100.613 146.112   2
   3   8 -14-488.802 285.904   2
   3   8 -14 204.290 360.640   3
   3  -8 -14-90.3000 311.193   1
  -3  -8 -14 39.4802 158.292   2
  -3   8 -14 331.020 324.862   2
   3  -8  14 859.817 498.352   1
   3  -8 -15 260.139 225.821   2
   3   8 -15-60.8301 213.078   2
  -3  -8 -15 124.530 236.590   2
  -3   8 -15 591.063 372.590   2
   3  -8 -15 747.669 451.603   1
   3  -8  15-92.6062 373.670   1
   3  -8 -16 651.549 257.832   2
   3   8 -16 702.089 344.477   2
  -3  -8 -16 1358.11 462.593   2
  -3   8 -16 1411.02 452.513   2
   3  -8 -16 391.776 336.924   1
   3  -8  16 114.306 374.384   1
   3  -8 -17 173.091 202.104   2
   3   8 -17-87.1614 221.463   2
  -3   8 -17 845.420 513.992   3
  -3   8 -17 301.869 289.484   2
   3  -8 -17-330.384 356.041   1
   3  -8  17 319.851 235.689   1
  -3  -8 -17-118.676 208.325   2
   3  -8 -18 504.516 318.585   2
   3   8 -18 1028.26 379.755   2
  -3   8 -18 1515.68 586.976   3
   3  -8  18 500.042 465.048   1
  -3  -8 -18 579.323 273.526   2
  -3   8 -18 400.877 432.382   2
   3  -8 -18 276.409 372.451   1
   3  -8 -19 285.353 338.463   2
   3   8 -19-144.430 285.615   2
   3  -8 -19-224.909 350.284   1
  -3  -8 -19 266.668 366.036   2
  -3   8 -19 326.385 319.350   2
   3  -8  19-118.751 350.350   1
   3  -8 -20 79.4360 307.053   2
   3   8 -20-110.041 262.667   2
   3  -8  20 167.932 245.282   1
  -3  -8 -20 2.31739 218.375   2
  -3   8 -20-163.678 410.411   2
   3  -8 -20 228.006 308.637   1
   3  -8 -21 320.657 407.847   2
   3   8 -21 7.99071 240.727   2
  -3   8 -21 869.985 565.861   3
  -3  -8 -21 1013.58 460.428   2
  -3   8 -21 479.553 481.825   2
   3  -8  21 276.028 304.273   1
   3  -8 -21-241.643 372.582   1
   3  -8 -22 612.331 415.838   2
   3   8 -22 249.752 340.598   2
  -3   8 -22-84.1903 437.679   3
  -3  -8 -22 721.950 419.420   2
   3  -8 -22 50.0187 348.582   1
  -3   8 -22 550.059 476.818   2
   3  -8 -23 927.369 447.039   2
   3   8 -23 695.392 467.979   2
  -3  -8 -23 15.3457 289.864   2
  -3   8 -23 657.409 458.631   2
  -3   8 -24 1242.30 625.355   2
   3   8 -24 422.923 425.687   2
  -3   8 -24 246.874 317.594   3
   3   8 -25 571.369 481.194   2
  -3   8 -25-4.86657 401.921   2
  -3   8 -25 900.042 519.409   3
  -3   8 -26 1132.94 678.752   2
   3   8 -26 1528.83 623.021   2
  -3   8 -26 1049.45 649.775   3
  -3   8 -27 500.382 565.064   2
   3   8 -27-396.515 461.770   2
  -3   8 -28 1063.42 676.632   2
   3   8 -28 37.4133 340.783   2
   3  -9   0 5758.07 1161.50   1
   3   9   0 4693.40 792.172   3
   3  -9  -1 2121.09 722.497   1
   3  -9   1 3881.79 999.167   1
   3   9   1 1814.02 408.423   3
   3   9  -1 2589.29 625.107   3
   3  -9  -2 438.865 470.710   1
   3  -9   2 1103.87 812.495   1
   3   9  -2 17.6059 340.350   3
   3   9   2-241.927 309.693   3
   3  -9  -3 742.066 358.559   1
   3  -9   3 973.307 608.296   1
   3   9  -3 1249.49 438.260   3
   3   9   3 911.945 384.174   3
   3  -9  -4 703.929 463.576   1
   3  -9   4 1467.54 754.604   1
   3   9   4 899.614 372.234   3
   3   9  -4 654.625 416.492   3
   3  -9  -5 637.477 594.337   1
   3  -9   5 1278.19 642.497   1
   3   9   5 592.376 322.519   3
   3   9  -5 86.2473 346.532   3
   3  -9  -6 1609.73 697.873   1
   3  -9   6 213.292 450.570   1
   3   9   6 1227.92 455.949   3
   3   9  -6 963.824 457.504   3
   3  -9  -7 83.4275 350.948   1
   3  -9   7-359.324 570.495   1
   3   9   7 606.805 322.725   3
   3   9  -7 394.015 332.549   3
   3  -9  -8 1120.05 650.633   1
   3  -9   8 697.226 549.530   1
   3   9  -8 103.544 423.351   3
   3  -9  -9 7502.04 1314.31   1
   3  -9   9 5871.43 1137.26   1
   3   9  -9 6227.19 1101.35   3
   3  -9  10 6680.36 1203.06   1
   3  -9 -10 4156.91 988.628   1
   3   9 -10 5009.60 1020.81   3
   3  -9 -11-25.0406 330.656   1
   3  -9  11 313.207 516.168   1
   3   9 -11 516.582 422.021   3
   3  -9 -12 1614.55 631.171   1
   3  -9  12 730.624 493.409   1
   3   9 -12 1044.25 444.997   3
   3  -9  13 10934.4 1455.91   1
   3  -9 -13 10104.2 1398.23   1
   3   9 -13 12530.2 1609.96   3
   3  -9 -14 152.043 378.362   1
   3  -9  14-208.819 337.365   1
   3   9 -14 325.441 402.184   3
   3  -9  15 950.837 585.257   1
   3  -9 -15 1011.89 545.873   1
   3  -9  16 2474.73 700.832   1
   3  -9 -16 3305.35 817.693   1
  -3   9 -16 3106.61 867.261   3
   3  -9 -17 4455.51 921.484   1
   3  -9  17 3361.37 806.113   1
  -3   9 -17 5176.28 1069.32   3
   3  -9 -18 762.511 496.115   1
   3  -9  18 1648.28 570.965   1
  -3   9 -18 1576.84 620.700   3
   3  -9  19 437.817 492.375   1
   3  -9 -19 822.632 512.500   1
  -3   9 -19 855.306 581.686   3
   3  -9 -20 1585.46 574.729   1
   3  -9  20 2198.41 710.511   1
  -3   9 -20 2619.31 830.502   3
   3  -9 -21 8571.54 1304.89   1
  -3   9 -21 8037.95 1347.56   3
   3  -9 -22-202.190 386.039   1
  -3   9 -22 257.965 448.246   3
  -3   9 -23 1171.76 634.137   3
  -3   9 -24 3705.25 1060.48   3
   3 -10   0 660.607 514.921   1
   3  10   0-561.831 470.319   3
   3 -10   1-271.243 421.456   1
   3  10   1 377.879 298.626   3
   3  10  -1 115.075 372.120   3
   3 -10   2 459.671 380.874   1
   3  10   2 1032.97 332.187   3
   3  10  -2 514.564 290.713   3
   3 -10  -3 894.503 735.114   1
   3 -10   3 473.616 453.902   1
   3  10   3 248.056 341.944   3
   3  10  -3-182.791 428.322   3
   3 -10  -4 494.687 528.715   1
   3 -10   4 641.381 684.110   1
   3  10   4-2.74436 259.140   3
   3  10  -4-267.188 464.981   3
   3 -10   5 419.831 524.368   1
   3 -10  -5 131.214 420.452   1
   3  10   5 666.100 442.966   3
   3  10  -5 62.4490 298.560   3
   3 -10  -6 267.748 491.966   1
   3 -10   6 749.633 563.431   1
   3  10   6 1109.65 460.397   3
   3  10  -6 622.341 440.130   3
   3 -10  -7 232.419 390.176   1
   3 -10   7 947.903 590.175   1
   3  10   7 522.613 321.119   3
   3  10  -7 859.888 576.732   3
   3 -10  -8 536.150 481.383   1
   3 -10   8 620.956 596.860   1
   3  10  -8 317.526 460.913   3
   3 -10  -9 26.5353 458.876   1
   3 -10   9 940.490 582.633   1
   3  10  -9 1672.86 693.009   3
   3 -10 -10 1740.63 705.643   1
   3 -10  10 1773.86 737.073   1
   3  10 -10 1884.75 655.951   3
   3 -10  11 674.904 607.690   1
   3 -10 -11 545.912 458.919   1
   3  10 -11-25.0396 389.137   3
   3 -10  12-184.672 444.181   1
   3 -10 -12-116.841 347.588   1
   3  10 -12 275.933 469.180   3
   3 -10 -13-480.858 499.026   1
   3 -10  13 253.134 318.787   1
   3  10 -13 741.813 593.876   3
   3 -10 -14-859.619 597.671   1
   3 -10  14 549.370 535.674   1
   3  10 -14 101.859 394.523   3
   3 -10 -15 354.757 485.675   1
   3 -10  15 313.364 417.550   1
  -3  10 -15 69.8351 460.169   3
   3 -10 -16 418.554 540.765   1
   3 -10  16-32.3670 448.648   1
  -3  10 -16 1349.16 708.317   3
   3 -10 -17-87.3839 395.533   1
   3 -10  17-251.522 347.612   1
   3 -10  18 208.060 439.565   1
   3 -10 -18 408.249 545.242   1
  -3  10 -18 374.078 453.222   3
   3 -10 -19 235.607 366.283   1
   3 -10  19 364.700 455.272   1
  -3  10 -19 177.621 454.474   3
   3 -10 -20 557.798 459.441   1
  -3  10 -20 329.884 526.981   3
   3 -11   0-704.366 667.789   1
   3  11   0 315.055 379.624   3
   3 -11  -1-2.10066 496.263   1
   3 -11   1 602.194 598.898   1
   3  11   1-196.418 353.448   3
   3  11  -1 124.706 352.359   3
   3 -11  -2 911.573 744.430   1
   3 -11   2 418.532 547.239   1
   3  11   2 231.302 287.189   3
   3  11  -2-423.336 430.733   3
   3 -11  -3 680.553 505.776   1
   3 -11   3 492.875 646.521   1
   3  11  -3 270.500 272.553   3
   3  11   3 309.304 273.119   3
   3 -11   4 815.468 630.613   1
   3 -11  -4 1461.04 811.332   1
   3  11   4 1464.70 514.620   3
   3  11  -4 631.885 318.842   3
   3 -11  -5 3.27919 622.707   1
   3 -11   5 259.400 474.489   1
   3  11   5 83.5689 317.759   3
   3  11  -5 53.1249 404.584   3
   3 -11  -6 1494.29 863.734   1
   3 -11   6 230.143 515.058   1
   3  11  -6 398.854 348.807   3
   3 -11  -7 5535.97 1248.56   1
   3 -11   7 5010.08 1263.00   1
   3  11  -7 5791.98 1148.90   3
   3 -11   8 639.385 676.176   1
   3 -11  -8 259.814 405.881   1
   3  11  -8 670.286 591.411   3
   3 -11  -9 972.798 619.690   1
   3 -11   9 381.919 557.646   1
   3  11  -9 992.387 637.651   3
   3 -11 -10 148.461 377.067   1
   3 -11  10 1294.89 702.536   1
   3  11 -10 1040.32 702.724   3
   3 -11 -11 2146.80 883.163   1
   3 -11  11 2679.94 929.728   1
   3  11 -11 3191.20 1008.12   3
   3 -11  12 1672.53 715.057   1
   3 -11 -12 1948.74 900.456   1
  -3  11 -12 3321.37 1076.74   3
   3  11 -12 902.526 668.657   3
   3 -11  13 73.4243 369.813   1
   3 -11 -13 517.390 488.554   1
   3 -11 -14 552.708 427.069   1
   3 -11  14 243.112 505.142   1
   3 -11  15 3188.71 1006.79   1
   3 -11 -15 3318.78 1011.64   1
  -3  11 -15 5222.68 1272.26   3
   3 -11 -16 601.135 487.587   1
   3 -11  16 463.469 534.456   1
  -3  11 -16 1804.16 916.894   3
   3 -11 -17-123.059 354.448   1
   3 -11 -18-426.801 452.352   1
   3 -12   0 1886.08 927.489   1
   3  12   0-448.343 491.807   3
   3 -12  -1 800.472 666.086   1
   3 -12   1 346.993 507.696   1
   3  12   1-615.046 488.923   3
   3  12  -1 301.291 392.391   3
   3 -12   2 295.260 499.091   1
   3  12   2-180.854 285.617   3
   3  12  -2-54.1447 334.614   3
   3 -12  -3 873.218 769.274   1
   3 -12   3 861.314 750.263   1
   3  12  -3-758.657 522.871   3
   3 -12  -4 618.349 486.468   1
   3 -12   4 1757.69 865.702   1
   3  12  -4 989.107 597.090   3
   3 -12  -5 1110.25 746.722   1
   3 -12   5 1308.77 845.619   1
   3  12  -5 787.852 568.537   3
   3 -12   6 858.107 712.549   1
   3 -12  -6 736.560 476.662   1
   3  12  -6 39.2549 390.888   3
   3 -12  -7 28.3962 366.084   1
   3 -12   7 26.5610 579.483   1
   3  12  -7 1079.65 603.486   3
   3 -12  -8-468.107 572.086   1
   3 -12   8 639.151 710.773   1
   3  12  -8 956.672 628.853   3
   3 -12  -9-95.9289 490.479   1
   3 -12   9-184.492 505.144   1
  -3  12  -9 464.540 736.380   3
   3  12  -9 1121.02 782.405   3
   3 -12 -10 906.512 670.581   1
   3 -12  10-131.729 537.895   1
   3  12 -10 596.609 494.541   3
   3 -12  11 729.256 545.118   1
   3 -12 -11 1197.47 791.024   1
  -3  12 -11 1856.73 957.248   3
   3 -12 -12-312.860 559.991   1
   3 -12  12-315.972 481.967   1
   3 -12 -13-641.139 577.167   1
   3 -12  13 608.624 624.889   1
   3 -12 -14 718.998 666.310   1
  -4   0   0 23914.4 970.687   2
   4   0   0 23464.7 992.539   2
   4   0   1-43.4168 151.703   2
  -4   0   1 3.27904 167.900   2
   4   0  -1 259.589 193.096   2
  -4   0  -1 248.922 158.570   2
   4   0   2 63775.2 1625.63   2
   4   0  -2 62935.6 1622.46   2
  -4   0  -2 63204.5 1621.67   2
  -4   0   2 63017.0 1598.16   2
  -4   0   3-261.539 161.355   2
   4   0   3-86.9642 176.865   2
  -4   0  -3 204.444 159.481   2
   4   0  -3-33.9581 161.723   2
  -4   0   4 66.0973 127.243   2
   4   0   4 53.0428 158.553   2
  -4   0  -4 56.2199 145.901   2
   4   0  -4-32.8129 158.846   2
  -4   0   5 328.382 199.102   2
  -4   0  -5 280.959 182.391   2
   4   0  -5 51.2391 173.377   2
  -4   0  -6 41699.5 1410.69   2
  -4   0   6 40440.3 1455.15   2
   4   0  -6 41067.1 1448.41   2
  -4   0   7 74.2923 133.671   2
   4   0  -7 91.8206 191.215   2
  -4   0  -7 98.2799 155.254   2
  -4   0  -8 9652.93 726.582   2
  -4   0   8 10373.2 787.325   2
   4   0  -8 9279.18 744.451   2
   4   0  -9 56.6445 211.719   2
  -4   0   9 272.136 211.309   2
  -4   0  10 22175.7 1201.25   2
   4   0 -10 22271.8 1204.52   2
   4   0 -11 163.786 281.133   2
   4   0 -12 10778.2 883.784   2
   4   0 -13-49.1076 178.805   2
   4   0 -14 26086.8 1472.25   2
   4   0 -15 166.053 315.004   2
   4   0 -16 13019.8 1111.48   2
   4   0 -17-122.435 247.595   2
  -4   0 -18 21652.9 1093.61   3
   4   0 -18 23844.8 1595.08   2
   4   0 -19-385.519 292.531   2
  -4   0 -19 656.659 261.215   3
   4   0 -20 3892.75 692.793   2
  -4   0 -20 3486.94 499.065   3
   4   0 -21 549.676 391.958   2
  -4   0 -21 7.44877 159.263   3
   4   0 -22 4989.69 823.576   2
  -4   0 -22 4397.43 578.219   3
   4   0 -23-782.058 558.641   2
  -4   0 -23 12.8647 177.919   3
   4   0 -24 2952.15 644.062   2
  -4   0 -24 4266.73 602.991   3
   4   0 -25-436.849 464.399   2
  -4   0 -25 109.002 176.275   3
   4   0 -26 3323.95 724.872   2
   4   0 -27-351.931 366.391   2
   4   0 -28 1149.90 504.850   2
   4   0 -29-172.440 438.356   2
   4   0 -30 1054.14 601.435   2
   4   0 -31-50.8322 372.685   2
   4   0 -32 2264.77 755.351   2
  -4   0 -33 119.385 466.488   2
   4   0 -33 835.630 667.317   2
   4  -1   0-284.832 210.366   2
   4   1   0-336.398 200.832   2
  -4   1   0-133.879 172.134   2
  -4  -1   0-113.777 172.013   2
   4   1  -1 383.731 221.413   2
   4  -1  -1 578.306 214.890   2
   4   1   1 445.620 209.566   2
  -4   1   1 221.052 112.318   2
  -4   1  -1 551.675 189.202   2
   4  -1   1 998.057 290.624   2
  -4  -1  -1 748.928 227.980   2
  -4  -1   1 394.380 149.820   2
  -4   1  -2 2013.42 315.072   2
   4  -1   2 2007.26 323.201   2
  -4   1   2 1938.79 305.943   2
   4   1  -2 1578.15 290.577   2
  -4  -1  -2 2052.57 301.615   2
   4  -1  -2 1840.67 313.311   2
   4   1   2 1546.56 276.401   2
  -4  -1   2 1593.93 283.099   2
  -4  -1   3 955.875 258.711   2
  -4   1   3 970.261 243.956   2
   4   1   3 857.206 239.426   2
   4  -1   3 1152.98 271.797   2
  -4   1  -3 742.133 197.320   2
  -4  -1  -3 1107.60 256.372   2
   4  -1  -3 613.625 214.464   2
   4   1  -3 546.631 157.724   2
  -4   1   4 908.050 226.856   2
  -4  -1   4 1292.48 277.206   2
   4   1   4 1482.25 294.190   2
   4  -1   4 1338.33 281.621   2
   4   1  -4 1335.81 301.538   2
  -4  -1  -4 1643.50 324.182   2
  -4   1  -4 1220.84 259.126   2
   4  -1  -4 1788.46 310.338   2
  -4   1   5 372.439 151.781   2
  -4  -1   5 73.6397 129.979   2
  -4  -1  -5 359.312 202.653   2
  -4   1  -5 728.884 236.574   2
   4  -1  -5 370.639 215.059   2
   4   1  -5 199.777 232.315   2
  -4  -1  -6 10072.5 707.713   2
  -4   1  -6 10261.6 711.226   2
  -4  -1   6 10753.4 755.939   2
  -4   1   6 10694.1 758.810   2
   4  -1  -6 8864.61 729.189   2
   4   1  -6 9825.24 739.831   2
  -4   1   7 1635.77 346.180   2
  -4  -1   7 1492.84 355.184   2
   4  -1  -7 1878.31 342.037   2
   4   1  -7 1451.59 340.060   2
  -4  -1  -7 1183.81 289.455   2
  -4   1  -7 1266.85 286.033   2
  -4  -1  -8 10734.3 762.313   2
  -4   1  -8 10307.5 752.996   2
   4   1  -8 10586.5 788.437   2
   4  -1  -8 9859.22 778.319   2
  -4  -1   8 10709.8 781.734   2
  -4   1   8 10131.2 769.530   2
  -4   1   9 7836.07 690.080   2
  -4  -1   9 7774.67 676.037   2
  -4  -1  -9 7748.66 670.113   2
  -4   1  -9 7871.50 666.807   2
   4  -1  -9 8124.02 731.915   2
   4   1  -9 7693.10 697.076   2
  -4   1  10 6502.27 661.580   2
  -4  -1  10 7280.83 706.334   2
   4   1 -10 6922.89 664.030   2
   4  -1 -10 6893.21 699.173   2
   4  -1 -11 476.964 308.791   2
   4   1 -11 281.921 188.934   2
   4  -1 -12 10963.4 913.378   2
   4   1 -12 10980.6 935.210   2
   4  -1 -13-184.072 304.294   2
   4   1 -13 178.228 251.269   2
   4  -1 -14 21118.9 1340.21   2
   4   1 -14 20271.1 1317.17   2
   4  -1 -15 284.038 279.497   2
   4   1 -15 177.788 270.968   2
   4  -1 -16 6173.52 784.992   2
   4   1 -16 5559.71 760.181   2
   4  -1 -17 526.134 306.741   2
   4   1 -17 1254.93 436.789   2
  -4  -1 -17 822.137 206.859   3
  -4  -1 -18 9569.23 647.315   3
   4  -1 -18 10790.9 1100.64   2
   4   1 -18 8921.49 1017.53   2
   4  -1 -19 823.365 414.544   2
   4   1 -19 1305.91 573.983   2
  -4   1 -19 1270.33 390.197   3
  -4  -1 -19 463.737 172.557   3
  -4   1 -20 9990.23 898.014   3
  -4  -1 -20 7696.07 624.652   3
   4   1 -20 9189.12 1056.22   2
   4  -1 -20 9352.96 1095.73   2
   4  -1 -21 863.644 393.121   2
   4   1 -21 484.437 311.657   2
  -4  -1 -21 451.639 180.632   3
  -4   1 -21 892.706 319.807   3
   4  -1 -22 5291.47 865.691   2
   4   1 -22 4049.55 811.056   2
  -4   1 -22 5626.02 730.128   3
   4  -1  22 5980.51 447.689   1
   4  -1 -23 284.830 301.997   2
   4   1 -23-33.9040 370.164   2
  -4   1 -23 725.545 349.435   3
   4  -1 -24 8123.09 1113.16   2
   4   1 -24 7184.25 1029.95   2
  -4   1 -24 7909.51 943.102   3
   4  -1 -25-595.526 468.790   2
   4   1 -25-607.888 464.753   2
  -4   1 -25-6.42348 284.847   3
   4  -1 -26 1409.43 565.921   2
   4   1 -26 1415.55 571.711   2
  -4   1 -26 2069.57 510.691   3
   4  -1 -27 39.3575 290.673   2
   4   1 -27-139.888 329.230   2
   4  -1 -28 1331.10 587.243   2
   4   1 -28 1487.27 662.590   2
   4  -1 -29-242.987 430.139   2
   4   1 -29 690.645 601.753   2
   4  -1 -30 2804.10 791.940   2
   4   1 -30 3615.96 941.204   2
   4  -1 -31 1509.78 596.751   2
   4   1 -31 656.536 606.955   2
   4  -1 -32 165.402 332.700   2
   4   1 -32 915.844 549.389   2
   4   1 -33 45.7687 442.330   2
  -4  -1 -33 105.106 353.689   2
  -4   1 -33 551.019 425.041   2
  -4   2   0 43218.0 1324.08   2
  -4  -2   0 43977.0 1313.59   2
   4   2   0 43765.1 1337.78   2
   4  -2   0 43047.8 1320.64   2
  -4  -2  -1 1032.58 227.225   2
   4   2   1 1148.50 251.626   2
   4   2  -1 1120.55 216.606   2
   4  -2  -1 1188.79 293.703   2
   4  -2   1 1480.85 282.735   2
  -4   2   1 1219.82 242.193   2
  -4  -2   1 1261.69 258.345   2
  -4   2  -1 1010.21 234.120   2
   4  -2  -2 5363.64 499.619   2
   4   2  -2 5991.27 497.009   2
   4   2   2 6206.53 516.717   2
   4  -2   2 6837.37 552.040   2
  -4  -2  -2 6175.47 517.245   2
  -4   2  -2 6726.47 538.265   2
  -4  -2   2 6970.71 534.390   2
  -4   2   2 5931.22 518.403   2
  -4   2   3 1300.53 271.655   2
  -4  -2   3 1354.62 272.231   2
   4   2   3 1137.19 246.539   2
   4  -2   3 1380.95 285.888   2
   4  -2  -3 1415.72 304.770   2
  -4  -2  -3 1913.51 312.517   2
  -4   2  -3 1947.61 318.111   2
   4   2  -3 1549.67 309.417   2
   4   2   4 27539.7 1106.72   2
   4  -2   4 28179.6 1125.34   2
  -4  -2  -4 29299.8 1144.88   2
  -4   2  -4 27978.4 1127.70   2
   4  -2  -4 28042.6 1156.62   2
   4   2  -4 27718.9 1124.01   2
  -4   2   4 29271.4 1154.52   2
  -4  -2   4 30578.9 1171.44   2
  -4   2   5-102.374 149.194   2
  -4  -2   5-29.0329 142.044   2
   4   2  -5-103.861 179.437   2
  -4   2  -5-188.777 164.040   2
   4  -2  -5 167.888 190.937   2
  -4  -2  -5 76.8044 115.964   2
  -4   2   6 1188.11 301.468   2
  -4  -2   6 1301.84 296.218   2
   4   2  -6 1356.75 307.380   2
   4  -2  -6 1433.18 325.267   2
  -4  -2  -6 1220.71 282.277   2
  -4   2  -6 926.691 233.611   2
  -4  -2  -7 5620.44 547.626   2
  -4   2  -7 4831.62 511.575   2
  -4  -2   7 5424.95 558.506   2
   4   2  -7 4839.88 519.573   2
   4  -2  -7 5877.47 605.002   2
  -4   2   7 5250.88 561.779   2
  -4  -2  -8 34452.2 1370.18   2
  -4   2  -8 36466.6 1413.14   2
  -4  -2   8 34207.3 1407.73   2
  -4   2   8 35234.5 1424.73   2
   4   2  -8 34490.1 1384.13   2
   4  -2  -8 35712.5 1415.62   2
  -4   2   9 15873.7 980.364   2
  -4  -2   9 16327.8 986.380   2
  -4  -2  -9 15373.6 941.977   2
  -4   2  -9 16217.8 961.288   2
   4  -2  -9 15774.2 975.386   2
   4   2  -9 16959.2 998.335   2
  -4   2  10 915.573 286.497   2
  -4  -2  10 945.346 288.603   2
   4  -2 -10 892.704 263.646   2
   4   2 -10 817.521 281.091   2
   4   2 -11 12687.4 947.230   2
   4  -2 -11 11234.5 911.797   2
   4   2 -12 11362.6 930.837   2
   4  -2 -12 10972.9 911.118   2
   4   2 -13 10839.0 942.879   2
   4  -2 -13 11285.4 957.271   2
   4  -2 -14 267.405 192.753   2
   4   2 -14-23.0908 246.064   2
   4  -2 -15 572.708 305.269   2
   4   2 -15 823.052 389.734   2
  -4  -2 -15 469.559 108.380   3
  -4  -2 -16 12050.3 516.577   3
   4   2 -16 14106.0 1177.57   2
   4  -2 -16 14626.7 1211.18   2
   4  -2 -17 3880.14 715.476   2
   4   2 -17 2906.33 609.943   2
   4  -2 -18 5860.75 835.866   2
   4   2 -18 5709.36 832.389   2
   4  -2 -19 312.063 317.204   2
   4   2 -19 7.23913 230.008   2
   4  -2  20 14174.9 841.516   1
   4   2  20 12790.3 847.222   1
  -4   2 -20 15433.0 1196.13   3
   4  -2 -20 16701.3 1471.76   2
   4   2 -20 14243.1 1318.96   2
   4  -2 -21 4373.09 811.029   2
   4   2 -21 5510.93 859.662   2
  -4   2 -21 5418.13 759.832   3
   4  -2 -21 4266.08 520.498   1
   4  -2  21 4482.96 472.396   1
   4   2  21 4491.88 485.558   1
   4   2 -21 3882.27 446.523   1
   4  -2 -22 4940.25 827.521   2
   4   2 -22 6120.17 928.390   2
  -4   2 -22 5572.51 782.254   3
   4  -2 -22 5829.29 576.242   1
   4  -2  22 5875.41 524.244   1
   4   2 -22 4970.67 491.347   1
   4  -2 -23-577.820 498.245   2
   4   2 -23-480.638 435.644   2
  -4   2 -23 9.48686 249.019   3
   4  -2 -23 524.661 236.743   1
   4  -2 -24 971.607 409.412   2
   4   2 -24-43.2829 415.546   2
  -4   2 -24 1414.53 472.232   3
   4  -2 -24 419.836 206.625   1
   4  -2 -25 65.1153 403.849   2
   4   2 -25-761.445 545.273   2
  -4   2 -25-39.1919 250.040   3
   4   2 -26 417.977 382.440   2
  -4   2 -26 259.258 294.028   3
   4  -2 -27 1162.61 500.175   2
   4   2 -27 2109.83 678.513   2
  -4   2 -27 1350.84 528.107   3
   4  -2 -28 635.902 333.881   2
   4   2 -28 989.704 505.030   2
  -4   2 -28 398.957 337.800   3
   4  -2 -29 3725.25 885.048   2
   4   2 -29 3040.22 833.458   2
  -4   2 -29 2882.85 689.870   3
   4  -2 -30 3872.11 939.542   2
   4   2 -30 3760.32 899.866   2
   4  -2 -31 954.198 496.272   2
   4   2 -31 1361.94 658.260   2
  -4  -2 -32 522.045 442.585   2
  -4   2 -32 294.461 437.080   2
   4  -2 -32 2011.37 775.516   2
   4   2 -32 1077.69 657.802   2
  -4   2 -33 225.344 462.785   2
  -4  -2 -33 256.903 380.038   2
   4  -2 -33 445.351 546.819   2
   4   2 -33 98.0686 383.421   2
  -4  -3   0 191.281 115.135   2
   4   3   0-155.960 154.198   2
   4  -3   0 48.7256 138.774   2
  -4   3   0-175.088 141.480   2
  -4   3  -1 16164.5 829.646   2
  -4  -3  -1 17733.3 852.872   2
   4   3   1 18045.4 854.816   2
   4  -3   1 16458.1 830.883   2
  -4  -3   1 19297.7 1150.62   3
   4   3  -1 17083.4 840.236   2
   4  -3  -1 16966.2 847.694   2
  -4  -3   1 16952.9 833.352   2
  -4   3   1 16085.0 832.750   2
  -4  -3   2 4226.17 569.734   3
   4   3   2 3704.26 404.492   2
   4  -3   2 3893.26 413.505   2
  -4  -3  -2 4600.88 436.267   2
  -4   3  -2 4459.55 440.500   2
   4   3  -2 4319.62 444.766   2
   4  -3  -2 3622.02 417.828   2
  -4   3   2 3871.65 403.828   2
  -4  -3   2 4269.85 437.212   2
   4   3   3 3014.55 369.956   2
   4  -3   3 3331.49 393.716   2
  -4  -3   3 3728.36 542.026   3
  -4   3  -3 3438.54 401.401   2
   4  -3  -3 2872.47 387.880   2
  -4  -3  -3 3415.33 390.646   2
   4   3  -3 3334.89 386.263   2
  -4  -3   3 3661.84 430.449   2
  -4   3   3 3764.30 434.540   2
  -4   3   4 1747.28 273.175   2
  -4  -3   4 2242.64 329.540   2
  -4  -3   4 3171.03 548.222   3
   4  -3  -4 2081.10 323.592   2
  -4  -3  -4 2389.91 344.079   2
  -4   3  -4 2229.54 329.255   2
   4   3  -4 2406.93 347.108   2
  -4  -3   5 6149.85 735.462   3
  -4  -3  -5 6788.80 572.039   2
  -4   3  -5 6416.94 561.929   2
  -4   3   5 6841.04 589.158   2
  -4  -3   5 7247.84 615.288   2
   4   3  -5 7135.03 598.285   2
   4  -3  -5 7339.41 610.182   2
  -4  -3   6 13310.9 1095.09   3
  -4   3  -6 12165.8 773.839   2
  -4  -3  -6 11753.4 764.881   2
   4   3  -6 12943.3 817.508   2
  -4   3   6 12959.1 828.708   2
   4  -3  -6 12942.5 820.976   2
  -4  -3   6 12218.7 803.689   2
   4  -3  -7 3553.18 454.844   2
   4   3  -7 3649.03 464.060   2
  -4   3   7 3695.21 458.282   2
  -4  -3   7 3656.58 454.962   2
  -4  -3  -7 3561.04 450.206   2
  -4   3  -7 3321.55 438.603   2
   4  -3  -8 889.864 304.503   2
   4   3  -8 617.540 191.834   2
  -4   3   8 710.390 230.200   2
  -4  -3   8 1143.13 291.466   2
  -4  -3  -8 930.430 262.348   2
  -4   3  -8 547.430 218.897   2
  -4   3   9 1196.57 294.740   2
  -4  -3   9 1230.35 316.369   2
   4  -3  -9 1277.30 314.001   2
   4   3  -9 1339.48 290.296   2
  -4  -3  -9 1328.83 300.867   2
  -4   3  -9 1123.65 289.962   2
  -4  -3  -9 1659.59 191.979   3
   4  -3 -10 496.261 298.872   2
   4   3 -10 974.796 307.535   2
  -4   3  10 812.784 257.641   2
  -4  -3  10 1014.29 298.078   2
  -4  -3 -10 710.026 108.019   3
  -4  -3 -10 810.656 249.423   2
  -4   3 -10 825.235 257.229   2
   4  -3 -11 2953.63 497.414   2
   4   3 -11 3200.89 478.400   2
   4   3 -12 9765.15 847.765   2
   4  -3 -12 10226.8 892.994   2
   4  -3 -13 755.949 320.356   2
   4   3 -13 897.369 294.774   2
   4   3 -14 7834.75 821.902   2
   4  -3 -14 6777.11 789.774   2
   4  -3 -15-130.248 251.702   2
   4   3 -15 360.763 298.135   2
   4   3 -16 8223.84 902.790   2
   4  -3 -16 8178.38 889.039   2
   4   3  17 657.284 275.614   1
   4  -3  17 466.023 275.307   1
   4  -3 -17 766.226 395.192   2
   4   3 -17-137.042 247.338   2
   4  -3 -18 11994.8 936.686   1
   4  -3  18 13567.0 960.693   1
   4   3  18 13693.2 1013.69   1
   4   3 -18 11777.6 892.604   1
   4   3 -18 12939.8 1183.65   2
   4  -3 -18 15238.0 1309.32   2
   4  -3 -19 370.350 364.133   2
   4   3 -19 206.390 343.276   2
   4   3  19 228.991 194.620   1
   4   3 -19 13.3099 120.619   1
   4  -3 -19 750.896 306.922   1
   4  -3  19 304.932 210.477   1
   4  -3 -20 2872.08 655.136   2
   4   3 -20 2778.14 642.787   2
   4   3 -20 1450.30 338.959   1
   4   3  20 1690.89 365.547   1
   4  -3 -20 2455.53 459.512   1
   4  -3  20 1648.07 312.836   1
   4  -3 -21-393.134 413.364   2
   4   3 -21 228.662 270.353   2
  -4   3 -21 991.037 418.255   3
   4  -3  21 580.931 251.477   1
   4   3 -21 506.822 209.717   1
   4  -3 -21 291.380 162.219   1
   4  -3 -22 4781.12 851.160   2
   4   3 -22 4949.03 886.870   2
  -4   3 -22 5154.27 836.370   3
   4  -3 -22 6025.95 679.463   1
   4  -3  22 4842.82 553.984   1
   4  -3 -23-49.3834 377.270   2
   4   3 -23-234.938 278.607   2
  -4   3 -23 532.715 441.139   3
   4  -3 -23 224.495 193.691   1
   4  -3 -24 1586.86 388.007   2
   4   3 -24 2568.05 554.289   2
  -4   3 -24 3302.98 728.398   3
   4  -3 -24 2503.61 442.897   1
   4   3 -25 594.529 443.761   2
  -4   3 -25-99.1115 338.350   3
   4  -3 -26 329.496 339.811   2
   4   3 -26-510.868 513.034   2
  -4   3 -26 663.803 367.240   3
   4  -3 -27-762.116 567.617   2
   4   3 -27-1012.45 537.354   2
  -4   3 -27-478.083 529.601   3
   4  -3 -28 3089.30 742.992   2
   4   3 -28 4710.16 920.639   2
  -4   3 -28 3526.29 814.564   3
   4  -3 -29 1437.33 570.651   2
   4   3 -29 716.568 537.865   2
  -4   3 -29 994.024 534.507   3
   4  -3 -30 1928.36 708.215   2
   4   3 -30 977.758 498.098   2
  -4   3 -30 703.873 446.585   3
   4  -3 -31-252.832 491.085   2
   4   3 -31 809.551 704.601   2
  -4   3 -31 516.122 444.720   3
  -4  -3 -31 400.961 454.935   2
  -4  -3 -32 236.439 370.108   2
  -4   3 -32 138.087 400.600   2
   4  -3 -32 947.456 578.030   2
   4   3 -32 1163.01 650.022   2
  -4   3 -33 881.934 506.768   2
   4  -3 -33 1514.25 675.314   2
   4   3 -33 1890.83 760.349   2
  -4  -4   0 657.232 296.217   3
   4  -4   0 178.820 157.350   2
   4   4   0 332.336 177.909   2
  -4   4   0 202.562 159.898   2
  -4  -4   0 33.8037 99.4684   2
  -4   4  -1 5922.70 499.735   2
  -4  -4  -1 5854.29 486.558   2
   4   4   1 5932.16 498.842   2
   4  -4   1 5275.08 477.053   2
   4   4  -1 5601.30 494.948   2
   4  -4  -1 5620.18 491.193   2
  -4  -4   1 5796.45 708.762   3
  -4  -4  -1 5965.32 671.759   3
  -4  -4   1 5949.25 505.322   2
  -4   4   1 6261.06 512.710   2
  -4   4  -2 6167.71 519.052   2
  -4  -4  -2 5465.33 483.459   2
  -4  -4  -2 7790.26 723.922   3
   4   4   2 7000.43 552.639   2
   4  -4   2 6503.67 533.987   2
   4   4  -2 6478.96 525.459   2
   4  -4  -2 6086.77 530.719   2
  -4  -4   2 5360.61 679.355   3
  -4   4   2 6232.99 533.148   2
  -4  -4   2 6583.31 538.241   2
  -4   4   3 1736.38 291.561   2
  -4  -4   3 2147.09 327.989   2
  -4  -4   3 2182.56 482.312   3
   4   4   3 1996.80 312.568   2
   4  -4   3 2128.61 298.656   2
  -4  -4  -3 2664.02 411.569   3
  -4  -4  -3 2194.55 335.553   2
   4  -4  -3 1952.81 319.376   2
   4   4  -3 2372.06 343.827   2
  -4   4  -3 2260.60 334.886   2
  -4  -4   4 25374.7 1616.73   3
  -4  -4  -4 27366.1 1165.05   3
  -4  -4  -4 25356.1 1070.04   2
  -4   4  -4 25606.2 1081.99   2
   4  -4  -4 26201.7 1097.44   2
   4   4  -4 25532.9 1077.67   2
  -4  -4   4 26475.3 1118.55   2
  -4   4   4 25993.9 1098.08   2
  -4   4   5 780.966 232.834   2
  -4  -4   5 455.958 187.001   2
  -4  -4  -5 595.465 203.600   3
   4   4  -5 792.148 243.566   2
  -4   4  -5 581.263 172.104   2
  -4  -4  -5 633.411 191.969   2
   4  -4  -5 510.001 172.272   2
  -4   4   6 1330.08 293.651   2
  -4  -4   6 1384.78 288.766   2
  -4  -4  -6 1678.25 260.141   3
  -4   4  -6 1627.64 315.712   2
  -4  -4  -6 1327.12 280.439   2
   4  -4  -6 1633.02 313.508   2
   4   4  -6 1141.59 257.516   2
  -4   4   7 25004.9 1154.17   2
  -4  -4   7 24490.4 1138.69   2
  -4  -4  -7 23769.3 1096.77   2
  -4   4  -7 23819.5 1108.22   2
   4   4  -7 22725.0 1106.77   2
   4  -4  -7 23375.6 1131.15   2
  -4   4   8 2551.57 389.905   2
  -4  -4   8 2979.29 409.499   2
   4   4  -8 2665.12 405.494   2
   4  -4  -8 3000.75 420.714   2
  -4  -4  -8 2896.96 400.856   2
  -4   4  -8 3113.84 441.113   2
   4  -4  -9 2363.64 403.716   2
   4   4  -9 2493.53 416.475   2
  -4   4   9 2908.82 446.204   2
  -4  -4   9 2889.70 412.327   2
  -4   4  -9 2976.12 483.020   2
  -4  -4  -9 2581.42 395.403   2
  -4  -4  10 14204.2 942.567   2
  -4  -4 -10 12959.2 891.427   2
   4   4 -10 13451.9 937.320   2
   4  -4 -10 14488.8 987.122   2
   4  -4 -11 4083.48 533.469   2
   4   4 -11 4684.11 563.125   2
   4  -4 -12 1094.97 348.677   2
   4   4 -12 741.889 265.518   2
   4  -4  13 3182.31 565.396   1
   4  -4 -13 4089.35 601.300   2
   4   4 -13 4368.57 603.501   2
   4  -4 -14 15006.6 1183.40   1
   4  -4  14 15787.3 1190.35   1
   4  -4 -14 14338.3 1116.20   2
   4   4 -14 14833.0 1123.32   2
   4  -4 -15 25987.4 1543.52   1
   4  -4  15 28038.6 1579.25   1
   4   4 -15 31080.9 1647.34   2
   4  -4 -15 29085.9 1628.32   2
   4  -4 -16 85.2283 289.344   2
   4   4 -16 482.974 312.560   2
   4  -4 -16-113.911 210.055   1
   4  -4  16 86.4190 176.272   1
   4  -4 -17 255.946 261.827   2
   4   4 -17 356.090 329.642   2
   4  -4 -17 876.789 328.869   1
   4  -4  17 439.673 301.271   1
   4  -4 -18 792.197 405.008   2
   4   4 -18 991.814 405.545   2
   4  -4  18 1258.80 375.232   1
   4  -4 -18 713.734 302.663   1
   4   4 -19 164.884 285.089   2
   4  -4 -19-241.702 252.118   2
   4  -4 -19 544.798 311.181   1
   4  -4  19 138.904 285.099   1
   4  -4 -20 250.015 389.804   2
   4   4 -20 592.566 332.007   2
   4  -4 -20 541.119 297.828   1
   4  -4  20 122.999 152.367   1
   4  -4 -21 1086.20 446.532   2
   4   4 -21 914.348 439.495   2
  -4   4 -21 983.009 443.849   3
   4  -4 -21 680.172 345.308   1
   4  -4  21 836.493 298.835   1
   4  -4 -22-153.544 270.802   2
   4   4 -22 238.615 326.252   2
   4  -4 -22-39.8516 197.370   1
   4  -4  22 193.031 183.219   1
  -4   4 -22 481.059 398.259   3
   4  -4 -23 9030.42 1170.66   2
   4  -4 -23 10128.4 960.979   1
  -4   4 -23 10720.0 1231.50   3
   4   4 -23 11107.5 1253.13   2
   4  -4 -24 1054.10 419.853   2
   4   4 -24-151.567 293.982   2
   4  -4 -25 2186.82 614.661   2
   4   4 -25 2925.88 775.445   2
  -4   4 -25 4815.00 943.422   3
   4  -4 -26-56.1655 373.577   2
   4   4 -26-968.527 543.886   2
   4  -4 -27 3292.40 833.894   2
   4   4 -27 2004.30 597.882   2
   4  -4 -28 559.370 348.081   2
   4   4 -28 402.435 317.244   2
  -4   4 -28 517.474 407.983   3
   4  -4 -29 1643.41 604.337   2
   4   4 -29 903.312 538.754   2
  -4   4 -29 957.960 488.064   3
   4  -4 -30 1096.88 666.673   2
   4   4 -30 733.001 564.638   2
  -4   4 -30-772.666 624.779   3
  -4  -4 -30 397.653 408.359   2
  -4   4 -30 298.102 367.821   2
   4  -4 -31 1750.62 696.622   2
   4   4 -31 646.684 554.453   2
  -4   4 -31 1050.43 597.791   3
  -4  -4 -31 842.884 507.866   2
  -4   4 -31 747.967 548.177   2
   4  -4 -32 1149.68 608.210   2
   4   4 -32 1573.04 748.478   2
  -4   4 -32 1003.06 687.144   3
  -4   4 -32-264.499 397.076   2
  -4  -4 -32 396.418 503.297   2
  -4  -4 -33 726.309 438.712   2
  -4   4 -33 604.127 595.675   2
   4  -4 -33 883.093 698.314   2
   4   4 -33 488.055 495.960   2
  -4  -5   0 199.338 239.449   3
   4   5   0 8.09598 109.394   2
   4  -5   0-60.7814 109.942   2
  -4   5   0 36.7496 101.597   2
  -4  -5   0 38.0347 97.0704   2
  -4   5  -1 8527.93 592.488   2
  -4  -5   1 9962.67 920.215   3
   4   5   1 8645.13 600.403   2
   4  -5   1 8438.24 600.871   2
   4   5  -1 8790.91 600.941   2
   4  -5  -1 9074.05 615.866   2
  -4  -5  -1 9093.80 607.668   2
  -4  -5   1 9211.46 631.127   2
  -4   5   1 9260.55 626.263   2
  -4   5   2 448.407 149.781   2
  -4  -5   2 783.195 198.446   2
   4   5   2 560.988 182.398   2
   4  -5   2 513.374 172.697   2
  -4   5  -2 580.266 171.627   2
   4   5  -2 603.044 189.921   2
   4  -5  -2 548.775 191.287   2
  -4  -5  -2 1063.77 199.114   2
  -4   5   3 276.192 149.518   2
  -4  -5   3 210.854 109.931   2
  -4   5  -3 318.989 166.537   2
  -4  -5  -3 417.785 164.111   2
   4  -5  -3 452.360 184.368   2
   4   5  -3 260.247 137.937   2
  -4   5   4 775.980 208.771   2
  -4  -5   4 890.009 220.866   2
   4  -5  -4 541.702 204.114   2
  -4  -5  -4 904.324 214.682   2
  -4   5  -4 760.555 220.829   2
   4   5  -4 951.451 231.268   2
  -4  -5  -5 9811.01 684.164   2
  -4   5  -5 8757.54 647.867   2
   4  -5  -5 9169.85 674.328   2
   4   5  -5 9164.26 664.454   2
  -4   5   5 9386.82 672.184   2
  -4  -5   5 9117.89 661.785   2
   4  -5   6 3712.94 728.113   1
  -4   5   6 3351.29 410.602   2
  -4  -5   6 2827.82 377.499   2
   4  -5  -6 2783.69 395.408   2
  -4  -5  -6 2987.85 397.366   2
   4   5  -6 3263.97 433.005   2
  -4   5  -6 2754.57 384.190   2
   4  -5  -7 2224.64 593.569   1
   4  -5   7 1616.28 495.320   1
  -4   5   7 1938.22 328.330   2
  -4  -5   7 1901.88 326.812   2
  -4  -5  -7 2226.93 356.343   2
  -4   5  -7 1816.84 319.521   2
   4   5  -7 2189.77 351.517   2
   4  -5  -7 2187.05 375.532   2
  -4   5   8 1264.50 302.886   2
  -4  -5   8 1237.24 265.547   2
   4  -5  -8 1348.90 456.243   1
   4  -5   8 2245.15 554.354   1
  -4  -5  -8 1450.45 296.855   2
  -4   5  -8 1261.93 304.357   2
   4  -5  -8 1184.82 282.970   2
   4   5  -8 1515.76 336.330   2
  -4   5   9 4453.96 520.811   2
  -4  -5   9 5353.09 568.105   2
   4  -5  -9 4703.60 744.652   1
   4  -5   9 4861.56 803.243   1
  -4  -5  -9 4872.77 539.254   2
  -4   5  -9 5605.39 586.898   2
   4  -5  -9 5132.49 573.236   2
   4   5  -9 5003.29 571.238   2
  -4  -5  10 5558.69 587.635   2
   4  -5 -10 6405.70 869.815   1
   4  -5  10 5943.59 858.417   1
  -4  -5 -10 4926.60 559.718   2
   4  -5 -10 5127.92 610.478   2
   4   5 -10 5355.61 630.176   2
   4  -5 -11 8734.91 1027.01   1
   4  -5  11 9419.97 1044.64   1
   4  -5 -11 9037.67 772.955   2
   4   5 -11 7914.05 738.841   2
   4  -5 -12 6177.10 876.130   1
   4  -5  12 5357.12 797.015   1
   4  -5 -12 5797.85 680.908   2
   4   5 -12 5732.77 670.297   2
   4  -5 -13 433.520 323.111   1
   4  -5  13 89.7056 206.799   1
   4  -5 -13 272.218 251.162   2
   4   5 -13 296.811 261.615   2
   4  -5 -14 464.442 307.165   1
   4  -5  14-11.5424 213.669   1
   4  -5 -14 632.234 305.593   2
   4   5 -14 163.987 223.634   2
   4  -5  15 542.397 342.577   1
   4  -5 -15 693.099 306.778   1
   4  -5 -15 798.486 354.650   2
   4   5 -15 610.367 260.266   2
   4  -5 -16 6336.32 834.362   1
   4  -5  16 5775.81 790.341   1
   4  -5 -16 6406.18 789.376   2
   4   5 -16 7495.50 869.361   2
   4  -5 -17 989.165 409.356   2
   4   5 -17 1474.28 443.130   2
   4  -5 -17 1002.65 410.707   1
   4  -5  17 1226.77 368.961   1
   4  -5 -18-326.059 366.826   2
   4   5 -18 185.193 288.201   2
   4  -5 -18-80.5569 188.537   1
   4  -5  18-189.486 198.535   1
   4  -5 -19 1129.06 408.826   2
   4   5 -19 351.699 258.150   2
   4  -5 -19 1364.25 452.272   1
   4  -5  19 586.524 241.932   1
   4  -5 -20 4123.77 765.783   2
   4   5 -20 3862.97 747.106   2
   4  -5 -20 3831.67 660.385   1
   4  -5  20 3501.21 610.386   1
   4  -5 -21-374.802 364.080   2
   4   5 -21 444.659 281.529   2
  -4   5 -21 554.311 410.849   3
   4  -5 -21 265.357 251.766   1
   4  -5  21 163.835 201.579   1
   4  -5 -22 1625.94 516.254   2
   4   5 -22 1228.90 478.529   2
  -4   5 -22 1846.13 578.643   3
   4  -5  22 2029.63 468.360   1
   4  -5 -22 2013.61 495.158   1
   4  -5 -23 2390.81 655.258   2
   4   5 -23 2329.76 599.441   2
  -4   5 -23 2899.10 732.023   3
   4  -5 -23 3278.41 612.710   1
   4  -5 -24 4214.25 872.426   2
   4   5 -24 3420.83 821.015   2
  -4   5 -24 2800.98 778.262   3
   4  -5 -25-94.9798 321.366   2
   4   5 -25-2.77228 367.311   2
   4  -5 -26 179.407 398.576   2
   4   5 -26 916.873 422.806   2
   4  -5 -27 583.801 416.783   2
   4   5 -27 785.536 386.803   2
  -4   5 -27 1943.79 708.474   3
   4  -5 -28 771.683 374.822   2
   4   5 -28 514.314 281.005   2
  -4   5 -28 971.150 513.525   3
   4   5 -29 53.0606 464.263   2
   4  -5 -29 1435.13 601.032   2
  -4  -5 -29 1890.04 654.011   2
  -4   5 -29 974.391 613.053   2
   4  -5 -30 1333.12 670.153   2
   4   5 -30 1152.41 598.517   2
  -4   5 -30 1092.38 634.192   3
  -4  -5 -30 2133.56 666.187   2
  -4   5 -30 290.063 394.524   2
   4  -5 -31 1801.69 709.558   2
   4   5 -31 840.930 448.295   2
  -4   5 -31 765.660 668.382   3
  -4  -5 -31 956.667 521.885   2
  -4   5 -31 1251.87 750.346   2
   4   5 -32 1144.68 628.651   2
   4  -5 -32 1644.30 708.744   2
  -4   5 -32-468.606 622.214   3
  -4  -5 -32 1430.66 682.589   2
  -4   5 -32 708.954 525.180   2
  -4   5 -33 617.421 436.725   3
  -4   6   0 198.375 135.524   2
  -4  -6   0 415.523 146.402   2
   4   6   0 263.504 130.146   2
   4  -6   0 183.448 130.625   2
   4  -6   0 792.373 490.910   1
  -4   6  -1 27.7502 102.446   2
  -4  -6  -1-7.64184 94.1069   2
  -4   6   1-46.2111 102.733   2
  -4  -6   1 31.2471 77.5372   2
   4  -6  -1 97.0915 308.992   1
   4  -6   1-162.856 294.202   1
   4   6  -1 23.2840 99.1789   2
   4  -6  -1 67.9060 126.175   2
   4  -6  -2 17842.2 1653.41   1
   4  -6   2 16689.9 1597.93   1
   4   6  -2 17639.9 842.308   2
   4  -6  -2 17953.6 853.451   2
  -4  -6  -2 18110.4 850.277   2
  -4   6   2 17700.5 863.075   2
  -4  -6   2 17448.3 837.752   2
  -4   6  -2 17276.5 831.994   2
   4  -6  -3-191.680 241.179   1
   4  -6   3 298.046 378.278   1
  -4   6   3 104.479 132.326   2
  -4  -6   3 207.562 129.142   2
  -4  -6  -3 104.707 123.842   2
   4  -6  -3 14.4339 124.133   2
   4   6  -3 162.168 140.250   2
  -4   6  -3 231.815 123.258   2
   4  -6  -4 2767.35 699.862   1
   4  -6   4 2019.83 579.403   1
  -4   6   4 2273.98 327.093   2
  -4  -6   4 1910.21 286.955   2
   4   6  -4 1950.10 303.879   2
  -4  -6  -4 2022.10 312.684   2
  -4   6  -4 1788.64 287.751   2
   4  -6  -4 2097.72 320.420   2
  -4   6   5 7607.95 595.601   2
  -4  -6   5 7764.64 584.953   2
   4  -6   5 9085.02 1191.98   1
   4  -6  -5 7770.81 1100.20   1
  -4  -6  -5 8210.95 618.126   2
  -4   6  -5 7690.47 599.976   2
   4   6  -5 7732.63 604.509   2
   4  -6  -5 7946.58 630.733   2
   4  -6  -6 2158.94 574.759   1
   4  -6   6 1989.41 607.032   1
  -4   6   6 2183.22 347.414   2
  -4  -6   6 1864.95 300.721   2
  -4  -6  -6 2071.68 331.412   2
   4  -6  -6 2117.04 339.352   2
  -4   6  -6 1927.82 324.934   2
   4   6  -6 2270.98 348.450   2
   4  -6  -7 3586.88 751.948   1
   4  -6   7 3035.32 661.967   1
  -4   6   7 3425.76 430.396   2
  -4  -6   7 3210.63 424.746   2
  -4   6  -7 2719.94 383.587   2
  -4  -6  -7 2970.06 396.615   2
   4  -6  -7 3399.54 434.142   2
   4   6  -7 3081.30 421.569   2
   4  -6  -8 1352.64 517.711   1
   4  -6   8 1773.55 571.561   1
  -4   6   8 2314.64 369.805   2
  -4  -6   8 1671.20 317.448   2
  -4  -6  -8 1620.69 317.076   2
   4   6  -8 1427.25 303.814   2
  -4   6  -8 1716.44 328.106   2
   4  -6  -8 1535.17 306.326   2
  -4   6   9 16830.7 1008.88   2
  -4  -6   9 16743.3 994.744   2
   4  -6  -9 18695.4 1603.92   1
   4  -6   9 16110.3 1490.60   1
  -4  -6  -9 16113.9 961.355   2
  -4   6  -9 16928.8 995.596   2
   4   6  -9 18072.4 1036.47   2
   4  -6  -9 17709.6 1014.64   2
  -4  -6  10 6191.45 627.902   2
   4  -6  10 6970.82 984.805   1
   4  -6 -10 5317.96 867.187   1
  -4  -6 -10 6182.72 609.009   2
   4   6 -10 6156.97 643.347   2
   4  -6 -10 5765.81 605.153   2
   4  -6 -11 262.724 327.958   1
   4  -6  11 243.653 256.043   1
   4  -6 -11 546.744 257.091   2
   4   6 -11 589.524 280.269   2
   4  -6 -12 543.484 430.254   1
   4  -6  12 863.345 407.260   1
   4  -6 -12 641.560 262.418   2
   4   6 -12 508.890 229.640   2
   4  -6 -13 6383.61 933.392   1
   4  -6  13 4844.92 804.543   1
   4   6 -13 5820.68 686.258   2
   4  -6 -13 4989.96 640.709   2
   4  -6 -14 246.666 283.965   1
   4  -6  14 522.507 402.462   1
   4  -6 -14-118.833 172.226   2
   4   6 -14 61.1111 223.581   2
   4  -6 -15 151.570 323.261   1
   4  -6  15 438.273 370.940   1
   4  -6 -15 553.744 313.192   2
   4   6 -15 25.2455 201.763   2
   4  -6 -16 420.929 378.307   1
   4  -6  16 145.481 324.154   1
   4  -6 -16-73.2974 234.933   2
   4   6 -16 166.251 255.851   2
   4  -6 -17 6132.94 892.485   1
   4  -6  17 6785.26 893.483   1
   4  -6 -17 6831.58 855.630   2
   4   6 -17 7673.83 889.246   2
   4  -6 -18 4021.41 735.890   1
   4  -6  18 3817.69 710.397   1
   4  -6 -18 3607.69 675.999   2
   4   6 -18 3665.57 635.840   2
   4  -6 -19 2945.00 681.385   1
   4  -6  19 2426.40 558.526   1
   4  -6 -19 3553.36 697.154   2
   4   6 -19 2545.20 626.751   2
   4  -6 -20 326.449 346.659   1
   4  -6  20 271.331 326.729   1
   4  -6 -20 253.250 371.200   2
   4   6 -20-29.4230 334.502   2
   4  -6 -21 9036.00 1091.43   1
   4  -6  21 7591.13 964.428   1
  -4   6 -21 7984.50 1129.90   3
   4  -6 -21 9267.20 1162.62   2
   4   6 -21 9595.51 1120.72   2
   4  -6 -22 908.729 563.872   2
   4   6 -22 194.543 295.198   2
  -4   6 -22 853.087 467.058   3
   4  -6 -22 1094.33 455.368   1
   4  -6  22 557.707 318.707   1
   4  -6 -23 662.553 412.542   2
   4   6 -23 1372.52 562.288   2
  -4   6 -23 1788.63 667.806   3
   4  -6 -23 679.569 340.417   1
   4  -6 -24 349.236 468.752   2
   4   6 -24 95.3164 281.488   2
  -4   6 -24 57.1664 384.874   3
   4  -6 -25 1550.86 565.390   2
   4   6 -25 2318.18 681.088   2
  -4   6 -25 2631.56 771.495   3
   4  -6 -26-94.3922 399.562   2
   4   6 -26-133.805 321.880   2
  -4   6 -26 202.785 446.349   3
   4  -6 -27 148.397 353.595   2
   4   6 -27-130.502 353.812   2
  -4   6 -27 305.506 514.314   3
  -4  -6 -27-123.191 379.261   2
  -4   6 -27 232.922 365.408   2
   4  -6 -28-1136.16 685.562   2
   4   6 -28-309.059 492.423   2
  -4   6 -28-1645.39 713.991   3
  -4  -6 -28-122.156 264.780   2
  -4   6 -28-3.04753 471.766   2
   4  -6 -29 25.9860 481.644   2
   4   6 -29 1903.20 666.973   2
  -4   6 -29 1677.19 711.446   3
  -4  -6 -29 2141.82 661.373   2
  -4   6 -29 2219.68 694.755   2
   4  -6 -30-755.094 617.842   2
   4   6 -30-354.277 462.788   2
  -4   6 -30-586.164 600.260   3
  -4  -6 -30 110.823 327.085   2
  -4   6 -30 291.303 415.744   2
   4  -6 -31 101.074 471.983   2
   4   6 -31 815.037 694.380   2
  -4   6 -31-163.939 482.758   3
  -4  -6 -31 910.238 522.893   2
  -4   6 -31 802.415 610.669   2
   4  -6 -32 848.099 568.986   2
   4   6 -32 754.406 598.465   2
  -4   6 -32 405.806 431.683   3
  -4  -6 -32 601.037 487.743   2
  -4   6 -32 36.4416 469.270   2
  -4   6 -33 1651.39 821.933   3
   4  -7   0 296.444 410.696   1
  -4   7   0-14.7703 91.1493   2
  -4  -7   0 14.8816 93.7787   2
  -4   7  -1 2197.96 294.853   2
   4  -7  -1 2739.77 706.209   1
   4  -7   1 2620.38 750.025   1
   4   7  -1 2703.73 320.389   2
   4  -7  -1 2731.66 330.166   2
  -4   7   1 2720.19 340.229   2
  -4  -7   1 2316.38 295.126   2
  -4  -7  -1 2903.02 331.040   2
  -4   7  -2 393.734 154.006   2
  -4  -7  -2 461.570 145.255   2
  -4   7   2 448.134 133.933   2
  -4  -7   2 523.404 133.223   2
   4  -7  -2 74.7942 375.743   1
   4  -7   2 1352.35 615.624   1
   4   7  -2 597.281 182.997   2
   4  -7  -2 475.615 149.147   2
  -4   7   3 6783.73 531.093   2
  -4  -7   3 5948.53 469.454   2
   4  -7  -3 7073.26 1119.16   1
   4  -7   3 7226.89 1155.28   1
   4   7  -3 6559.25 508.114   2
   4  -7  -3 6671.39 515.245   2
  -4  -7  -3 6658.60 517.555   2
  -4   7  -3 5934.19 497.493   2
   4  -7  -4 514.208 542.359   1
   4  -7   4 759.950 391.594   1
  -4   7   4 478.629 184.610   2
  -4  -7   4 309.493 106.878   2
  -4  -7  -4 260.696 144.575   2
   4   7  -4 188.166 134.870   2
  -4   7  -4 209.384 108.798   2
   4  -7  -4 208.858 148.760   2
  -4   7   5 5799.59 519.338   2
  -4  -7   5 6036.54 506.032   2
   4  -7  -5 4924.15 928.669   1
   4  -7   5 5505.41 995.633   1
  -4   7  -5 6048.00 527.959   2
  -4  -7  -5 5314.88 489.870   2
   4   7  -5 6364.50 539.668   2
   4  -7  -5 5606.32 505.955   2
   4  -7  -6 1259.87 691.089   1
   4  -7   6 788.252 602.130   1
  -4   7   6 729.049 221.904   2
  -4  -7   6 332.467 149.722   2
  -4   7  -6 247.104 160.434   2
   4  -7  -6 453.295 184.005   2
   4   7  -6 683.001 206.887   2
  -4  -7  -6 506.379 163.894   2
   4  -7  -7 3917.14 907.069   1
  -4  -7   7 2531.70 371.792   2
   4  -7   7 3040.27 686.480   1
  -4   7   7 3021.77 406.000   2
  -4  -7  -7 2591.49 362.229   2
   4  -7  -7 2638.18 395.269   2
   4   7  -7 2804.17 386.429   2
  -4   7  -7 3115.04 410.334   2
   4  -7  -8 1155.64 511.809   1
  -4   7   8 1908.75 348.098   2
   4  -7   8 1115.08 528.918   1
  -4  -7   8 1500.48 303.462   2
   4   7  -8 1767.18 328.810   2
  -4   7  -8 1888.43 342.895   2
  -4  -7  -8 1716.89 331.123   2
   4  -7  -8 1934.70 346.042   2
   4  -7  -9 2427.79 724.496   1
   4  -7   9 2445.00 680.565   1
  -4   7   9 1837.09 332.596   2
  -4  -7   9 1154.54 241.794   2
  -4   7  -9 1978.60 352.074   2
   4   7  -9 1478.49 332.073   2
   4  -7  -9 1740.61 344.940   2
  -4  -7  -9 1850.03 323.339   2
   4  -7 -10 2795.59 712.773   1
   4  -7  10 2834.86 841.500   1
   4  -7 -10 2328.45 395.574   2
  -4   7 -10 2051.80 366.273   2
   4   7 -10 2451.98 411.232   2
   4  -7 -11 306.823 295.725   1
   4  -7  11 128.359 258.375   1
   4   7 -11 545.659 235.629   2
   4  -7 -11 80.8310 188.395   2
   4  -7 -12 201.152 196.020   2
   4   7 -12 52.4958 173.843   2
   4  -7 -12 185.084 264.492   1
   4  -7  12 190.953 336.543   1
   4   7 -13 480.917 235.262   2
   4  -7 -13 125.643 182.414   2
   4  -7  13-126.913 259.705   1
   4  -7 -14 10.2085 188.502   2
   4   7 -14 124.491 203.869   2
   4  -7 -14 360.366 293.932   1
   4  -7  14 435.457 374.579   1
   4  -7 -15-188.418 198.113   2
   4   7 -15 246.034 305.336   2
   4  -7 -15 300.863 321.367   1
   4  -7  15 102.042 252.486   1
   4  -7 -16 750.905 313.947   2
   4   7 -16 728.952 332.594   2
   4  -7 -16 586.946 386.261   1
   4  -7  16 1243.58 621.405   1
   4  -7 -17-1.27193 228.236   2
   4   7 -17 746.973 380.227   2
   4  -7 -17 420.643 383.127   1
   4  -7  17 571.885 374.786   1
   4  -7 -18 2049.86 524.665   2
   4   7 -18 1399.94 372.679   2
   4  -7 -18 2030.54 611.644   1
   4  -7  18 2602.19 677.175   1
   4  -7 -19 722.091 448.195   2
   4   7 -19 563.466 321.880   2
   4  -7  19 873.112 465.824   1
   4  -7 -19-226.155 390.673   1
   4  -7 -20 473.001 352.017   2
   4   7 -20 414.036 343.947   2
  -4   7 -20 475.464 357.712   3
   4  -7 -20 232.169 420.557   1
   4  -7  20 439.490 290.501   1
   4  -7 -21-193.073 281.530   2
   4   7 -21-23.6579 269.933   2
  -4   7 -21 487.961 461.899   3
   4  -7 -21-289.442 331.104   1
   4  -7  21 228.894 334.420   1
   4  -7 -22 4134.34 831.163   2
   4   7 -22 3981.42 777.945   2
  -4   7 -22 2607.61 782.947   3
   4  -7 -22 3225.97 741.087   1
   4  -7 -23 425.914 380.070   2
   4   7 -23 1451.24 563.702   2
  -4   7 -23 1805.34 730.786   3
   4  -7 -23 935.076 488.104   1
   4  -7 -24-373.468 393.761   2
   4   7 -24-123.545 269.607   2
  -4  -7 -24 385.241 357.768   2
  -4   7 -24-302.407 412.550   2
   4  -7 -25 989.156 509.915   2
   4   7 -25 1552.48 579.031   2
  -4   7 -25 106.112 392.857   3
  -4  -7 -25 556.313 432.467   2
  -4   7 -25 565.088 475.421   2
   4  -7 -26 687.755 491.843   2
   4   7 -26 428.753 451.684   2
  -4   7 -26 604.957 541.110   3
  -4  -7 -26 904.442 432.672   2
  -4   7 -26 945.151 598.770   2
   4  -7 -27 1104.59 581.627   2
   4   7 -27-44.8188 425.750   2
  -4   7 -27 1171.93 692.882   3
  -4  -7 -27 346.198 274.561   2
  -4   7 -27 1298.27 774.436   2
   4  -7 -28 511.217 398.779   2
   4   7 -28 1176.25 537.846   2
  -4   7 -28 1309.47 669.010   3
  -4  -7 -28 947.820 513.839   2
  -4   7 -28 1542.29 818.889   2
   4  -7 -29-405.453 551.083   2
   4   7 -29-395.253 461.411   2
  -4   7 -29-667.598 663.184   3
  -4  -7 -29 721.722 463.988   2
  -4   7 -29 57.4653 516.013   2
   4  -7 -30-1069.69 699.314   2
   4   7 -30-326.259 453.693   2
  -4  -7 -30 72.2275 345.899   2
  -4   7 -30 79.9980 455.644   2
   4  -7 -31 23.4918 500.171   2
   4   7 -31 633.755 526.203   2
  -4  -7 -31 2086.98 743.666   2
  -4   7 -31 2249.28 902.442   2
   4  -8   0 2286.23 848.095   1
   4  -8  -1 1271.17 709.948   1
   4  -8   1 2036.19 641.992   1
   4  -8  -2-110.866 315.954   1
   4  -8   2 364.207 341.193   1
   4  -8  -3 2400.66 743.457   1
   4  -8   3 776.973 586.301   1
   4   8  -3 1124.05 203.347   2
   4  -8  -3 1315.94 219.692   2
   4  -8  -4 12963.3 1631.47   1
   4  -8   4 15109.8 1735.61   1
   4   8  -4 13443.2 679.762   2
   4  -8  -4 14177.6 704.885   2
   4  -8  -5 28.7175 478.840   1
   4  -8   5-120.104 337.341   1
   4  -8  -5 111.768 118.457   2
   4   8  -5 216.548 147.614   2
   4  -8  -6-281.255 421.130   1
   4  -8  -6 27.3634 118.508   2
   4   8  -6 21.0257 100.527   2
   4  -8  -7 781.685 489.654   1
   4  -8   7 1475.89 681.708   1
   4   8  -7 301.460 126.960   2
   4  -8  -7 593.847 190.843   2
   4  -8  -8-181.807 369.573   1
   4  -8   8-134.359 396.752   1
   4  -8  -8 79.3022 115.366   2
   4   8  -8-126.171 131.140   2
   4  -8  -9 133.984 368.371   1
   4  -8   9-136.061 330.004   1
   4  -8  -9 192.842 141.875   2
   4   8  -9-11.0701 143.448   2
   4  -8 -10 681.223 465.409   1
   4  -8  10 658.865 472.594   1
   4  -8 -10 87.9944 132.125   2
   4   8 -10-21.4908 158.300   2
   4  -8 -11 2070.08 688.176   1
   4  -8  11 2658.87 811.480   1
   4  -8 -11 3047.90 469.066   2
   4   8 -11 3027.51 468.720   2
   4  -8 -12 8338.92 1235.81   1
   4  -8  12 6347.18 1099.64   1
   4   8 -12 8453.92 786.635   2
   4  -8 -12 7419.03 698.518   2
   4  -8 -13 606.314 412.646   1
   4  -8  13 280.448 344.676   1
   4  -8 -13 176.629 206.118   2
   4   8 -13 283.828 200.564   2
   4  -8 -14 1180.80 494.090   1
   4  -8  14 806.817 510.070   1
   4   8 -14 704.479 317.520   2
   4  -8 -14 686.520 260.362   2
   4  -8 -15 4027.79 602.347   2
   4   8 -15 4944.17 683.936   2
   4  -8 -15 4326.47 910.934   1
   4  -8  15 4859.27 964.962   1
   4  -8 -16 2464.55 492.587   2
   4   8 -16 2719.34 555.746   2
   4  -8  16 3185.06 796.529   1
   4  -8 -16 2336.84 679.259   1
   4  -8 -17 292.508 261.997   2
   4   8 -17 172.585 249.509   2
   4  -8 -17 542.336 372.751   1
   4  -8  17-339.609 422.593   1
   4  -8 -18 528.857 314.343   2
   4   8 -18 1175.95 424.103   2
   4  -8 -18 904.176 493.496   1
   4  -8  18 707.670 432.614   1
   4  -8 -19 5265.21 794.631   2
   4   8 -19 4687.19 798.653   2
   4  -8 -19 4319.46 899.642   1
   4  -8  19 4222.94 891.887   1
   4  -8 -20 1698.75 489.498   2
   4   8 -20 2376.46 597.514   2
  -4   8 -20 1916.81 722.058   3
  -4  -8 -20 1974.72 514.621   2
   4  -8 -20 1601.49 626.545   1
   4  -8  20 1347.75 476.377   1
   4  -8 -21 324.352 352.416   2
   4   8 -21 336.471 356.853   2
  -4   8 -21 775.674 527.619   3
   4  -8  21 479.332 337.061   1
  -4  -8 -21-156.566 284.792   2
  -4   8 -21-456.403 513.201   2
   4  -8 -21 521.993 410.808   1
   4  -8 -22 363.275 362.636   2
   4   8 -22 697.940 450.109   2
  -4   8 -22-118.639 426.006   3
  -4  -8 -22 121.995 283.104   2
  -4   8 -22 380.986 500.212   2
   4  -8 -22 918.544 496.451   1
   4   8 -23 3899.92 790.558   2
  -4   8 -23 4858.73 1041.15   3
  -4   8 -23 4452.15 1058.02   2
   4   8 -24 2062.53 648.793   2
  -4   8 -24 1944.57 798.068   3
  -4   8 -24 2191.55 855.769   2
   4   8 -25 61.4704 355.884   2
  -4   8 -25 322.157 452.077   3
  -4   8 -25-120.013 428.965   2
   4   8 -26 95.8454 351.422   2
  -4   8 -26 551.891 438.555   2
   4   8 -27 1033.13 518.869   2
  -4   8 -27-67.6787 544.193   3
  -4   8 -27 547.446 748.377   2
   4   8 -28 1246.20 575.039   2
  -4   8 -28 2546.13 967.156   2
   4  -9   0 45.4071 282.464   1
   4  -9  -1 1909.30 703.211   1
   4  -9   1 3031.08 924.056   1
   4  -9  -2 480.339 486.382   1
   4  -9   2 578.712 497.828   1
   4  -9  -3 7888.32 1429.12   1
   4  -9   3 4647.52 1024.51   1
   4  -9  -4 216.288 563.171   1
   4  -9   4 1119.96 753.508   1
   4  -9  -5-127.511 410.854   1
   4  -9   5-698.813 491.245   1
   4  -9  -6 398.585 554.890   1
   4  -9   6 803.519 720.459   1
   4  -9  -7 1553.82 726.543   1
   4  -9   7 845.002 460.520   1
   4  -9  -8 80.2164 456.344   1
   4  -9   8 71.9810 429.213   1
   4  -9  -9 165.326 417.484   1
   4  -9   9 942.056 539.903   1
   4  -9 -10 428.441 459.326   1
   4  -9  10-287.498 409.969   1
   4  -9 -11 2946.49 912.972   1
   4  -9  11 1413.79 655.868   1
   4  -9  12 414.353 487.942   1
   4  -9 -12-708.812 530.819   1
   4  -9 -13 2348.82 798.497   1
   4  -9  13 485.977 376.829   1
   4  -9 -14 489.561 533.000   1
   4  -9  14 288.385 407.122   1
   4  -9 -15-283.139 339.796   1
   4  -9  15 126.792 333.124   1
   4  -9 -16 438.941 403.645   1
   4  -9  16 1647.90 702.335   1
   4  -9 -17 35.6659 268.368   1
   4  -9  17 861.768 540.974   1
   4  -9 -18 808.978 484.473   1
   4  -9  18 395.252 395.058   1
   4  -9  19-20.3247 352.105   1
   4  -9 -19-9.43222 321.789   1
  -4   9 -19 413.191 487.273   3
   4  -9  20-192.153 298.601   1
   4  -9 -20 571.645 393.849   1
   4  -9 -21-228.826 324.661   1
  -4   9 -21 1235.79 623.889   3
   4  -9 -22-146.670 355.295   1
  -4   9 -22 953.862 675.080   3
  -4   9 -23 355.461 492.820   3
   4 -10   0 1680.86 870.788   1
   4 -10  -1-521.676 472.997   1
   4 -10   1 509.032 541.075   1
   4 -10   2 1550.38 753.974   1
   4 -10  -2 2059.25 804.087   1
   4 -10   3 1011.65 709.407   1
   4 -10  -3-141.842 320.417   1
   4 -10  -4 391.159 599.796   1
   4 -10   4 430.107 474.965   1
   4 -10  -5 159.004 542.616   1
   4 -10   5 765.396 686.620   1
   4 -10  -6 4103.89 1133.16   1
   4 -10   6 2314.50 843.699   1
   4 -10  -7 276.503 480.570   1
   4 -10   7 285.186 454.390   1
   4 -10  -8 1149.36 712.057   1
   4 -10   8 506.010 416.871   1
   4 -10  -9 1018.28 583.661   1
   4 -10   9 1586.33 747.735   1
   4 -10 -10 4924.09 1129.53   1
   4 -10  10 4291.52 1072.49   1
   4 -10 -11 537.557 524.684   1
   4 -10  11 726.053 641.144   1
   4 -10 -12 9.77414 441.300   1
   4 -10  12 216.344 354.957   1
   4 -10 -13 1749.80 708.671   1
   4 -10  13 1501.33 710.280   1
   4 -10 -14 1530.01 681.201   1
   4 -10  14 2817.96 774.339   1
   4 -10 -15 467.003 493.262   1
   4 -10  15-132.069 357.539   1
   4 -10  16 300.148 353.113   1
   4 -10 -16 478.225 590.192   1
   4 -10  17 2023.91 747.789   1
   4 -10 -17 2671.31 846.421   1
  -4  10 -17 4734.82 1166.78   3
   4 -10 -18 3977.57 907.513   1
   4 -10  18 2815.07 795.884   1
  -4  10 -18 5647.84 1176.94   3
   4 -10 -19 217.840 410.320   1
   4 -10  19-32.2844 406.711   1
  -4  10 -19 717.898 672.263   3
   4 -10  20-92.5365 471.733   1
   4 -10 -20-164.296 414.964   1
   4 -10 -21 819.015 595.346   1
   4 -11   0 11.3693 648.895   1
   4 -11  -1 241.032 625.636   1
   4 -11   1 54.9138 517.054   1
   4 -11  -2-420.156 646.079   1
   4 -11   2-31.7528 526.556   1
   4 -11  -3 2940.90 1053.02   1
   4 -11   3 2185.02 948.199   1
   4 -11  -4 1157.68 790.831   1
   4 -11   4-205.064 338.790   1
   4 -11  -5 962.300 563.315   1
   4 -11   5 1528.84 885.855   1
   4 -11  -6 521.604 641.321   1
   4 -11   6 267.735 667.380   1
   4 -11  -7-425.435 581.750   1
   4 -11   7 651.853 421.613   1
   4 -11  -8-586.310 540.278   1
   4 -11   8 46.9415 518.130   1
   4 -11  -9 1402.24 646.969   1
   4 -11   9 647.840 545.420   1
   4 -11 -10 69.3332 548.828   1
   4 -11  10 434.621 529.753   1
   4 -11 -11 1126.33 768.822   1
   4 -11  11-33.4744 331.296   1
   4 -11  12-63.5857 533.272   1
   4 -11 -12 1590.45 796.981   1
   4 -11  13 1384.80 793.917   1
   4 -11 -13 412.422 469.129   1
   4 -11 -14-126.981 329.469   1
   4 -11  14-261.009 399.201   1
   4 -11 -15-146.464 480.299   1
   4 -11  15 265.132 348.482   1
   4 -11 -16 740.077 542.055   1
   4 -11  16-159.595 505.570   1
   4 -11  17-490.402 513.665   1
   4 -11 -17 1503.42 755.988   1
   4 -11 -18 654.526 640.712   1
   4 -11  18 242.156 524.477   1
   4 -11 -19 62.0576 456.136   1
   4 -11  19 600.415 558.429   1
   4 -11 -20 577.485 473.060   1
   4 -12   0 68.4598 535.413   1
   4 -12  -1 2085.00 985.542   1
   4 -12   1 1221.76 884.479   1
   4 -12  -2 546.847 665.359   1
   4 -12   2-157.070 427.942   1
   4 -12  -3-92.3299 383.742   1
   4 -12   3 950.431 825.346   1
   4 -12   4 1289.98 1037.85   1
   4 -12  -4 836.481 830.178   1
   4 -12   5 1073.55 768.178   1
   4 -12  -5-104.422 576.894   1
   4 -12  -6 715.118 789.870   1
   4 -12   6 1854.76 837.523   1
   4 -12  -7 1001.64 791.177   1
   4 -12   7 602.319 561.900   1
   4 -12  -8 957.495 788.046   1
   4 -12   8 3466.83 1131.88   1
   4 -12  -9 1295.29 751.581   1
   4 -12   9 191.806 447.204   1
   4 -12 -10-120.283 401.838   1
   4 -12  10 432.289 563.574   1
   4 -12 -11 170.226 709.290   1
   4 -12  11 503.383 459.352   1
   4 -12  12 773.578 643.809   1
   4 -12  13 220.563 471.440   1
   5   0   0-362.251 202.280   2
  -5   0   0-88.5311 200.632   2
  -5   0  -1-165.842 153.736   2
   5   0   1 73.2121 157.937   2
  -5   0   1 78.5381 132.137   2
   5   0  -1-219.154 227.394   2
   5   0   2 53423.3 1672.12   2
  -5   0  -2 55863.7 1707.33   2
   5   0  -2 54082.1 1696.41   2
  -5   0   2 54891.3 1670.18   2
  -5   0   3 127.775 138.507   2
   5   0   3 431.072 237.421   2
   5   0  -3 165.524 196.630   2
  -5   0  -3 375.060 208.928   2
  -5   0   4 228.251 135.632   2
   5   0   4 292.593 202.044   2
   5   0  -4 169.002 162.812   2
  -5   0  -4 252.196 223.668   2
  -5   0   5 177.181 189.012   2
   5   0   5-28.5470 167.063   2
   5   0  -5 188.630 214.694   2
  -5   0  -5-138.652 161.677   2
  -5   0  -6 16805.0 980.743   2
   5   0  -6 15602.0 980.534   2
  -5   0   6 16610.0 999.696   2
   5   0  -7 67.4578 197.420   2
  -5   0   7 297.995 187.738   2
  -5   0  -7 66.9137 135.334   2
  -5   0   8 1134.91 314.899   2
   5   0  -8 1149.85 300.936   2
  -5   0  -8 1116.91 279.683   2
   5   0  -9-209.318 217.184   2
   5   0 -10 2401.82 453.789   2
   5   0 -11-163.662 245.973   2
   5   0 -12 3603.02 549.425   2
   5   0 -13-263.768 218.376   2
   5   0 -14 33025.7 1715.68   2
   5   0 -15 145.675 311.349   2
   5   0 -16 3921.48 625.138   2
   5   0 -17 487.078 418.821   2
   5   0 -18 24589.3 1685.96   2
   5   0 -19 259.654 274.839   2
  -5   0 -20 8298.58 773.472   3
   5   0 -20 7875.60 1064.80   2
   5   0 -21 748.390 450.643   2
  -5   0 -21 131.140 171.991   3
   5   0 -22 2592.17 715.601   2
  -5   0 -22 2894.60 502.809   3
   5   0 -23-377.569 278.962   2
  -5   0 -23-58.3651 200.291   3
   5   0 -24 2251.39 644.595   2
  -5   0 -24 1852.76 397.949   3
   5   0 -25-736.333 578.744   2
  -5   0 -25-117.241 295.166   3
   5   0 -26 5865.56 1054.16   2
   5   0 -27 572.058 427.599   2
   5   0 -28 38.4756 389.635   2
   5   0 -29-268.582 448.366   2
   5   0 -30 2810.09 790.688   2
   5   0 -31-279.234 386.868   2
   5   0 -32 98.4783 316.184   2
   5   0 -33 869.779 713.433   2
   5  -1   0 1125.32 316.493   2
   5   1   0 1402.15 286.125   2
  -5   1   0 1363.87 306.237   2
  -5  -1   0 1312.28 271.192   2
  -5   1  -1 15099.9 882.077   2
  -5  -1  -1 15255.8 877.263   2
   5   1   1 15401.6 884.208   2
   5  -1   1 15077.7 876.568   2
  -5   1   1 14654.9 873.741   2
  -5  -1   1 13795.5 842.172   2
   5   1  -1 14416.7 875.647   2
   5  -1  -1 13844.7 858.680   2
   5   1   2 36456.2 1373.26   2
   5  -1   2 35206.5 1358.95   2
  -5  -1  -2 37471.2 1385.88   2
  -5   1  -2 35755.4 1370.27   2
   5   1  -2 34616.0 1355.68   2
   5  -1  -2 36614.1 1402.94   2
  -5  -1   2 34971.5 1339.29   2
  -5   1   2 35730.1 1357.06   2
   5   1   3 36915.3 1402.33   2
   5  -1   3 35816.0 1395.04   2
  -5  -1  -3 38312.3 1416.20   2
  -5   1  -3 37998.3 1416.40   2
   5  -1  -3 37179.7 1427.99   2
   5   1  -3 37060.6 1418.23   2
  -5   1   3 36008.3 1385.23   2
  -5  -1   3 35952.6 1386.27   2
  -5   1   4-7.66984 138.613   2
  -5  -1   4-24.9105 159.936   2
   5   1   4 88.0673 173.259   2
   5  -1   4 26.6976 227.961   2
   5  -1  -4 124.113 181.277   2
   5   1  -4-63.3464 178.673   2
  -5  -1  -4 89.3411 141.343   2
  -5   1  -4 190.840 166.205   2
   5  -1  -5 23778.7 1192.98   2
   5   1   5 24192.6 1173.46   2
   5  -1   5 23461.3 1154.30   2
  -5  -1  -5 23554.2 1152.63   2
  -5   1  -5 23798.1 1158.12   2
   5   1  -5 24651.8 1198.25   2
  -5  -1   5 24436.6 1176.39   2
  -5   1   5 23542.9 1165.41   2
  -5   1   6 548.442 251.576   2
  -5  -1   6 878.750 321.779   2
   5   1  -6 595.038 280.462   2
  -5  -1  -6 776.244 238.024   2
  -5   1  -6 771.002 247.601   2
   5  -1  -6-47.2135 246.361   2
  -5  -1  -7 11303.3 806.988   2
  -5   1  -7 11602.5 830.021   2
  -5   1   7 11023.9 845.433   2
   5  -1  -7 10868.0 846.492   2
   5   1  -7 9760.42 799.722   2
  -5  -1   7 10031.9 812.068   2
  -5  -1  -8 8894.85 781.719   2
   5   1  -8 8199.92 726.106   2
  -5  -1   8 8810.01 786.759   2
   5  -1  -8 9025.26 785.888   2
   5  -1  -9 22848.6 1260.42   2
   5   1  -9 22946.0 1262.22   2
   5   1 -10 9220.78 848.205   2
   5  -1 -10 9240.97 847.837   2
   5  -1 -11 1790.92 428.539   2
   5   1 -11 1782.73 379.734   2
   5  -1 -12 1710.86 468.132   2
   5   1 -12 1651.40 392.552   2
   5  -1 -13 1988.95 489.139   2
   5   1 -13 1596.64 436.850   2
   5   1 -14 12762.0 1084.50   2
   5  -1 -14 12345.8 1078.77   2
   5  -1 -15 1628.38 500.392   2
   5   1 -15 1346.11 425.922   2
   5  -1 -16 162.099 256.770   2
   5   1 -16-362.097 326.525   2
   5   1 -17 2653.26 577.102   2
   5  -1 -17 1837.03 506.575   2
   5  -1 -18 68.0507 243.929   2
   5   1 -18 585.104 359.855   2
   5  -1 -19 6717.23 903.881   2
  -5  -1 -19 6791.32 586.487   3
   5   1 -19 7165.54 969.432   2
   5  -1 -20 338.501 360.611   2
   5   1 -20 165.723 343.688   2
  -5  -1 -20 283.394 159.618   3
   5   1 -21 7855.18 1016.14   2
  -5  -1 -21 7832.99 660.139   3
   5  -1 -21 9196.89 1142.77   2
   5  -1 -22 678.294 501.157   2
   5   1 -22-152.064 310.712   2
  -5   1 -22 923.924 383.144   3
  -5  -1 -22 192.551 139.593   3
   5  -1 -23 4355.23 851.692   2
   5   1 -23 3594.11 799.562   2
  -5  -1 -23 3377.35 459.552   3
  -5   1 -23 5461.16 792.927   3
   5  -1 -24-617.076 376.041   2
   5   1 -24 196.189 289.767   2
  -5   1 -24 253.608 284.411   3
   5  -1 -25 3862.96 848.259   2
   5   1 -25 2979.22 741.652   2
  -5   1 -25 3323.26 647.212   3
   5  -1 -26 654.430 537.571   2
   5   1 -26 91.2437 425.213   2
  -5   1 -26 503.530 279.412   3
   5  -1 -27-59.8934 460.269   2
   5   1 -27 6.73828 408.989   2
  -5   1 -27 156.290 288.306   3
   5  -1 -28 1353.21 523.840   2
   5   1 -28 889.217 395.405   2
   5  -1 -29-43.4294 376.145   2
   5   1 -29-236.401 355.440   2
   5  -1 -30 184.928 416.384   2
   5   1 -30-400.400 372.210   2
   5  -1 -31 664.576 512.964   2
   5   1 -31 430.557 467.322   2
   5  -1 -32 288.737 442.406   2
   5   1 -32 629.567 498.954   2
   5  -1 -33 1191.42 698.690   2
   5   1 -33 2316.91 886.709   2
   5  -2   0-6.29995 207.787   2
  -5  -2   0-178.985 148.674   2
  -5   2   0-175.529 133.893   2
   5   2   0 145.460 152.774   2
   5  -2  -1 281.339 206.773   2
  -5  -2   1 262.714 185.490   2
  -5  -2  -1 623.787 240.313   2
   5   2   1 139.756 157.297   2
  -5   2   1 365.438 184.029   2
   5  -2   1 307.653 217.168   2
  -5   2  -1 645.281 218.398   2
   5   2  -1 445.265 264.560   2
  -5  -2  -2 2648.80 395.440   2
   5  -2   2 2316.30 377.468   2
   5   2  -2 2501.60 388.874   2
  -5  -2   2 2317.10 373.590   2
  -5   2   2 2506.80 383.550   2
   5  -2  -2 2721.12 413.808   2
   5   2   2 2568.83 411.312   2
  -5   2  -2 2070.66 354.002   2
   5   2   3 5305.49 547.268   2
   5  -2   3 5173.26 545.061   2
   5  -2  -3 5516.13 570.999   2
   5   2  -3 4866.11 541.541   2
  -5  -2  -3 5553.14 561.853   2
  -5   2  -3 5473.78 558.741   2
  -5   2   3 4989.11 528.533   2
  -5  -2   3 4898.29 517.433   2
  -5   2   4 393.077 201.583   2
  -5  -2   4 142.284 108.100   2
   5   2   4 210.177 231.911   2
   5  -2   4 252.658 185.855   2
  -5   2  -4 4.08259 130.895   2
   5   2  -4 359.222 267.502   2
  -5  -2  -4 429.166 202.456   2
   5  -2  -4 403.281 231.635   2
   5   2   5 6046.97 587.093   2
   5  -2   5 5995.92 607.618   2
  -5  -2  -5 6408.04 619.812   2
  -5   2  -5 6998.81 653.209   2
   5  -2  -5 7299.90 661.720   2
   5   2  -5 6903.95 634.046   2
  -5   2   5 6575.14 628.645   2
  -5  -2   5 6762.58 629.261   2
  -5   2   6 330.075 171.938   2
  -5  -2   6 402.231 184.782   2
   5  -2  -6 1001.14 330.960   2
  -5  -2  -6 619.874 224.746   2
   5   2  -6 720.314 283.061   2
  -5   2  -6 499.063 206.637   2
  -5   2   7 3045.57 456.735   2
  -5  -2   7 3526.02 493.233   2
  -5  -2  -7 3765.77 493.842   2
  -5   2  -7 2863.21 429.524   2
   5   2  -7 3270.95 493.518   2
   5  -2  -7 3317.30 475.871   2
   5   2  -8 24995.5 1291.75   2
   5  -2  -8 24308.2 1280.32   2
   5  -2  -9 7867.72 762.387   2
   5   2  -9 7859.38 738.775   2
   5  -2 -10 1447.69 372.090   2
   5   2 -10 888.101 339.947   2
   5  -2 -11 2990.89 540.887   2
   5   2 -11 2370.13 490.077   2
   5  -2 -12 28626.0 1528.01   2
   5   2 -12 26849.5 1461.13   2
   5  -2 -13 564.910 325.881   2
   5   2 -13 479.603 316.109   2
   5  -2 -14 5549.56 747.459   2
   5   2 -14 4808.92 688.077   2
   5  -2 -15 1187.31 408.311   2
   5   2 -15 670.151 306.101   2
   5  -2 -16 4196.54 708.699   2
   5   2 -16 5051.46 764.609   2
   5  -2 -17 594.192 444.558   2
   5   2 -17-319.143 387.628   2
  -5  -2 -17 778.254 150.148   3
  -5  -2 -18 6890.27 433.840   3
   5  -2 -18 8505.02 1025.23   2
   5   2 -18 8620.69 1010.98   2
   5  -2 -19 70.4698 240.676   2
   5   2 -19-245.288 298.400   2
  -5  -2 -19-102.027 114.894   3
   5  -2 -20 15547.6 1413.19   2
   5   2 -20 15401.0 1416.07   2
   5  -2 -21 972.001 513.617   2
   5   2 -21 380.607 405.966   2
   5  -2 -22 6513.62 989.311   2
   5   2 -22 5483.50 984.462   2
  -5   2 -22 6442.96 873.582   3
   5   2 -23 665.050 426.558   2
   5  -2 -23 1343.61 544.316   2
  -5   2 -23 1482.21 481.286   3
   5  -2 -24 3444.72 818.487   2
   5   2 -24 2680.58 679.808   2
  -5   2 -24 4342.74 757.130   3
   5  -2 -24 3123.16 494.548   1
   5  -2 -25 1923.97 640.534   2
   5   2 -25 1810.97 648.294   2
  -5   2 -25 2163.06 622.172   3
   5  -2 -26 3295.23 803.624   2
   5   2 -26 1493.28 645.156   2
   5  -2 -27-633.121 466.532   2
   5   2 -27-236.024 438.946   2
  -5   2 -27 290.359 324.969   3
   5  -2 -28 981.340 356.877   2
   5   2 -28 424.175 531.308   2
  -5   2 -28 689.636 429.258   3
   5  -2 -29-387.298 522.799   2
   5   2 -29-917.686 677.383   2
   5  -2 -30 691.414 564.285   2
   5   2 -30-96.1752 401.724   2
   5  -2 -31 393.867 494.204   2
   5   2 -31 709.856 535.180   2
   5   2 -32 1267.38 671.252   2
   5  -2 -32 1177.37 681.684   2
   5  -2 -33 59.0903 387.139   2
   5   2 -33 1314.26 667.914   2
  -5   3   0 5742.15 561.724   2
  -5  -3   0 4879.30 518.487   2
   5   3   0 5090.51 518.491   2
   5  -3   0 5357.50 527.474   2
   5  -3   1 15863.6 905.635   2
   5   3   1 15153.5 884.298   2
   5   3  -1 15461.7 899.188   2
   5  -3  -1 14816.1 903.263   2
  -5   3  -1 15353.0 894.367   2
  -5  -3  -1 14966.2 884.296   2
  -5  -3   1 15912.8 907.523   2
  -5   3   1 15921.7 919.019   2
  -5   3   2 83.3997 145.842   2
  -5  -3   2 290.404 152.242   2
   5   3   2 233.361 170.457   2
   5  -3   2 575.375 191.084   2
  -5   3  -2 232.980 163.807   2
  -5  -3  -2 611.344 219.738   2
   5  -3  -2 129.122 219.885   2
   5   3  -2 399.743 187.796   2
   5   3   3 7612.69 643.455   2
   5  -3   3 7909.67 669.321   2
  -5  -3  -3 7677.40 646.977   2
  -5   3  -3 7014.88 625.511   2
   5   3  -3 6573.79 622.729   2
   5  -3  -3 6413.37 612.319   2
  -5   3   3 7012.81 623.854   2
  -5  -3   3 7165.94 636.284   2
   5   3   4 28799.8 1248.69   2
   5  -3   4 29962.0 1279.90   2
  -5  -3  -4 28684.4 1263.95   2
  -5   3  -4 29507.8 1289.55   2
   5  -3  -4 29403.8 1303.21   2
   5   3  -4 29512.3 1280.23   2
  -5  -3   4 30351.1 1308.07   2
  -5   3   4 29260.8 1280.27   2
  -5   3   5 2200.34 364.009   2
  -5  -3   5 2415.28 392.744   2
  -5  -3  -5 2446.68 374.489   2
  -5   3  -5 2721.28 396.699   2
   5   3  -5 2955.53 438.145   2
   5  -3  -5 2405.61 448.583   2
  -5   3   6 332.035 168.107   2
  -5  -3   6 650.135 251.002   2
   5  -3  -6 254.995 156.823   2
  -5  -3  -6 433.762 189.002   2
   5   3  -6 357.513 186.465   2
  -5   3  -6 330.272 205.356   2
  -5   3   7 524.060 232.748   2
  -5  -3   7 552.218 261.586   2
   5  -3  -7 943.550 331.644   2
   5   3  -7 539.619 270.762   2
  -5  -3  -7 291.674 155.455   2
  -5   3  -7 559.697 216.606   2
   5   3  -8 28006.4 1361.82   2
   5  -3  -8 27420.3 1362.47   2
   5  -3  -9-142.211 236.524   2
   5   3  -9 107.618 194.025   2
   5  -3 -10 4239.82 619.361   2
   5   3 -10 4913.87 616.191   2
   5   3 -11 6778.69 715.638   2
   5  -3 -11 5696.22 675.656   2
   5  -3 -12 6607.37 725.718   2
   5   3 -12 7107.48 784.244   2
   5  -3 -13 336.469 193.116   2
   5   3 -13 1006.30 377.651   2
   5  -3 -14 2529.63 520.418   2
   5   3 -14 2551.41 518.632   2
   5   3 -15 5855.85 782.740   2
   5  -3 -15 6380.99 816.050   2
   5  -3 -16 6573.53 821.202   2
   5   3 -16 6807.63 856.836   2
   5  -3 -17 950.845 382.293   2
   5   3 -17 1548.12 453.255   2
   5  -3 -18 2219.55 583.631   2
   5   3 -18 1902.81 532.179   2
   5  -3 -19 4570.40 811.880   2
   5   3 -19 2697.60 673.375   2
   5  -3 -20 3294.68 747.903   2
   5   3 -20 3308.70 705.597   2
   5  -3  20 2463.03 450.829   1
   5  -3 -21 849.476 404.166   2
   5   3 -21-26.0199 287.635   2
   5  -3  21 258.567 205.517   1
   5  -3 -22-140.999 322.080   2
   5   3 -22 313.243 404.396   2
   5  -3 -22 395.109 264.789   1
   5  -3  22 121.503 184.058   1
   5  -3 -23 1177.08 508.172   2
   5   3 -23 1146.36 503.557   2
  -5   3 -23 2152.88 558.841   3
   5  -3 -23 1915.83 426.283   1
   5  -3 -24 833.922 488.105   2
   5   3 -24 824.831 455.892   2
  -5   3 -24 1171.40 533.375   3
   5  -3 -24 1164.02 365.175   1
   5  -3 -25 386.723 419.849   2
   5   3 -25 424.313 414.127   2
  -5   3 -25 1425.65 628.898   3
   5  -3 -26 2585.62 761.095   2
   5   3 -26 2400.38 716.885   2
  -5   3 -26 3642.17 828.017   3
   5  -3 -27 1862.16 622.189   2
   5   3 -27 1212.71 518.534   2
   5  -3 -28-658.536 635.072   2
   5   3 -28 72.5459 514.533   2
  -5   3 -28-97.6559 392.524   3
   5  -3 -29-505.784 562.318   2
   5   3 -29 958.746 491.299   2
  -5   3 -29 98.9359 365.233   3
   5  -3 -30-334.178 576.166   2
   5   3 -30 403.371 427.353   2
  -5   3 -30 83.9225 483.090   3
   5  -3 -31-209.903 429.936   2
   5   3 -31-96.6856 458.918   2
   5  -3 -32 1313.06 600.622   2
   5   3 -32 1151.75 665.474   2
  -5  -4   0-322.105 277.093   3
   5   4   0-161.293 182.826   2
  -5   4   0-89.1138 127.276   2
  -5  -4   0-37.1151 158.316   2
   5  -4   0 246.737 181.231   2
   5   4   1 4475.55 512.402   2
   5  -4   1 4257.43 499.247   2
  -5  -4  -1 3284.56 524.875   3
  -5  -4   1 3652.91 604.753   3
   5   4  -1 4939.92 520.938   2
   5  -4  -1 4426.45 500.767   2
  -5   4  -1 4793.13 503.756   2
  -5  -4  -1 4809.55 504.444   2
  -5   4   1 4470.86 499.995   2
  -5  -4   1 4449.09 493.722   2
  -5   4   2 1735.38 328.673   2
  -5  -4   2 2368.99 368.466   2
   5   4   2 1357.96 269.374   2
   5  -4   2 1932.65 327.000   2
  -5  -4  -2 1337.12 341.184   3
  -5  -4   2 2005.29 504.290   3
  -5  -4  -2 1617.94 295.254   2
  -5   4  -2 1683.40 313.030   2
   5   4  -2 1913.00 337.582   2
   5  -4  -2 2053.52 357.642   2
  -5   4   3 239.701 177.603   2
  -5  -4   3 408.582 153.860   2
   5   4   3 550.339 215.144   2
   5  -4   3 243.027 184.880   2
  -5  -4  -3 257.904 151.063   3
   5  -4  -3 245.175 204.666   2
   5   4  -3 248.790 152.806   2
  -5  -4  -3 479.104 194.671   2
  -5   4  -3 524.353 213.535   2
  -5   4   4 798.470 259.561   2
  -5  -4   4 495.144 185.147   2
  -5  -4  -4 355.422 207.580   3
  -5  -4  -4 835.045 263.433   2
   5   4  -4 529.080 217.505   2
   5  -4  -4 926.002 271.788   2
  -5   4  -4 880.079 247.442   2
  -5  -4  -5 10907.2 841.357   3
  -5  -4  -5 12317.9 840.560   2
  -5   4  -5 11318.5 817.993   2
   5  -4  -5 11448.1 821.884   2
   5   4  -5 10329.2 797.906   2
  -5   4   5 11130.7 819.237   2
  -5  -4   5 11443.8 829.572   2
   5   4  -6 6403.38 620.701   2
  -5  -4  -6 6411.09 612.875   2
  -5   4  -6 6957.29 646.890   2
  -5  -4  -6 6775.62 635.920   3
   5  -4  -6 6133.08 643.227   2
  -5  -4   6 6569.62 653.308   2
  -5   4   6 6873.20 665.826   2
  -5   4   7 1523.75 338.680   2
  -5  -4   7 1395.40 301.638   2
  -5  -4  -7 1060.50 234.705   3
  -5  -4  -7 1587.46 341.574   2
  -5   4  -7 1583.93 337.107   2
   5  -4  -7 1395.32 340.405   2
   5   4  -7 1786.79 362.041   2
  -5  -4  -8 7867.77 576.124   3
   5  -4  -8 6905.32 711.096   2
   5   4  -8 7405.93 702.344   2
  -5  -4  -9 762.023 176.349   3
   5  -4  -9 329.955 253.007   2
   5   4  -9 845.840 324.267   2
  -5  -4 -10 9422.38 458.506   3
   5  -4 -10 10199.9 862.961   2
   5   4 -10 9009.03 832.458   2
   5  -4 -11 157.155 185.348   2
   5   4 -11-174.380 274.273   2
   5  -4 -12 4366.00 616.531   2
   5   4 -12 4330.26 584.451   2
   5  -4 -13 2931.00 521.670   2
   5   4 -13 2542.59 483.403   2
   5  -4 -14 5813.33 761.115   2
   5   4 -14 6592.92 774.883   2
   5  -4 -15 3152.82 598.447   2
   5   4 -15 2839.93 556.380   2
   5  -4 -16 570.555 326.707   2
   5   4 -16 1015.11 336.438   2
   5  -4 -17 400.866 296.208   2
   5   4 -17 490.788 264.629   2
   5  -4  17 491.675 269.849   1
   5  -4 -18 925.008 402.030   2
   5   4 -18 219.063 302.241   2
   5  -4 -18 603.058 302.724   1
   5  -4  18 1000.77 392.392   1
   5  -4 -19 198.534 284.630   2
   5   4 -19-402.527 230.888   2
   5  -4 -19 231.644 226.113   1
   5  -4  19 240.121 276.244   1
   5  -4 -20 5442.75 881.251   2
   5   4 -20 5231.10 854.290   2
   5  -4 -20 4174.41 656.633   1
   5  -4  20 4741.26 666.566   1
   5  -4 -21 757.837 457.228   2
   5   4 -21 10.7722 300.919   2
   5  -4  21 69.3180 161.154   1
   5  -4 -21 417.871 285.666   1
   5  -4 -22 3987.52 783.520   2
   5   4 -22 3956.97 801.973   2
   5  -4  22 3364.25 550.989   1
   5  -4 -22 3682.80 646.737   1
   5  -4 -23 229.125 389.900   2
   5   4 -23 676.076 358.243   2
  -5   4 -23-10.6795 404.648   3
   5  -4 -23 246.121 232.586   1
   5  -4 -24 1982.29 660.345   2
   5   4 -24 1558.21 554.033   2
  -5   4 -24 2781.50 717.729   3
   5   4 -25 834.863 422.798   2
   5  -4 -25 507.427 475.815   2
  -5   4 -25 1241.24 556.359   3
   5  -4 -26 1894.87 616.214   2
   5   4 -26 2356.01 704.032   2
  -5   4 -26 3401.43 874.289   3
   5  -4 -27-50.6691 452.655   2
   5   4 -27 1193.88 635.308   2
  -5   4 -27 1359.16 622.193   3
   5  -4 -28 1910.93 649.358   2
   5   4 -28 2052.50 648.851   2
  -5   4 -28 3447.65 924.422   3
   5  -4 -29-778.989 577.883   2
   5   4 -29-349.322 545.572   2
  -5   4 -29 58.7621 521.476   3
   5  -4 -30 392.017 356.638   2
   5   4 -30 655.437 435.082   2
   5  -4 -31-407.804 512.669   2
   5   4 -31 170.881 453.997   2
  -5   4 -31-436.080 726.445   3
   5  -4 -32 1534.43 683.825   2
   5   4 -32 1003.46 480.203   2
   5   5   0 2447.19 371.915   2
  -5  -5   0 3351.82 602.311   3
  -5  -5   0 1728.43 318.193   2
   5  -5   0 2133.35 347.767   2
  -5   5   0 1581.43 293.905   2
  -5   5   1 462.720 199.698   2
  -5  -5   1 306.736 141.431   2
   5   5   1 276.798 162.957   2
   5  -5   1 272.887 187.835   2
  -5  -5  -1 452.841 298.952   3
   5   5  -1 273.338 141.492   2
   5  -5  -1 653.534 220.907   2
  -5   5  -1 238.524 110.571   2
  -5  -5  -1 581.052 208.989   2
  -5  -5  -2 17251.2 1157.87   3
   5   5   2 16151.3 925.013   2
   5  -5   2 15188.1 910.754   2
  -5   5  -2 14849.2 907.163   2
  -5  -5  -2 15467.1 910.537   2
   5   5  -2 16502.5 928.844   2
   5  -5  -2 15658.1 930.632   2
  -5   5   2 15415.0 916.686   2
  -5  -5   2 15647.9 929.666   2
  -5   5   3 238.992 149.925   2
  -5  -5   3 177.070 186.271   2
  -5  -5  -3 299.761 218.572   3
   5   5  -3 132.181 193.823   2
  -5  -5  -3 175.112 130.323   2
  -5   5  -3 110.475 107.841   2
   5  -5  -3-0.07879 133.465   2
  -5  -5  -4 5880.21 616.661   3
   5   5  -4 4894.84 533.725   2
   5  -5  -4 4722.78 547.302   2
  -5  -5  -4 4729.91 521.539   2
  -5   5  -4 4648.44 524.107   2
  -5  -5   4 4913.73 541.661   2
  -5   5   4 5234.60 556.370   2
   5  -5  -5 5176.30 557.923   2
   5   5  -5 4855.31 522.844   2
  -5  -5  -5 5495.58 552.715   3
  -5  -5  -5 4836.29 525.994   2
  -5   5  -5 5638.01 567.641   2
  -5  -5   5 4578.85 539.344   2
  -5   5   5 5581.09 576.540   2
  -5  -5  -6 9180.75 652.066   3
  -5  -5  -6 7973.44 705.877   2
  -5   5  -6 8417.66 717.620   2
   5  -5  -6 9007.80 743.975   2
   5   5  -6 8139.32 716.774   2
  -5   5   6 9160.61 757.971   2
  -5  -5   6 8877.03 740.425   2
  -5   5   7 336.419 161.820   2
  -5  -5   7 231.278 191.960   2
   5   5  -7 33.3036 147.701   2
   5  -5  -7 260.335 247.166   2
  -5   5  -7 263.321 142.228   2
  -5  -5  -7 53.2369 167.792   2
   5  -5  -8 633.473 201.006   2
   5   5  -8 588.892 230.124   2
   5   5  -9 63.9093 175.631   2
   5  -5  -9 727.860 297.450   2
   5  -5 -10 18458.9 1154.13   2
   5   5 -10 18338.4 1146.41   2
   5  -5 -11 85.1550 232.335   2
   5   5 -11 193.621 178.949   2
   5  -5  12 7013.49 947.293   1
   5  -5 -12 5932.27 689.670   2
   5   5 -12 7369.10 776.003   2
   5  -5  13 54.1867 260.347   1
   5  -5 -13 120.011 182.926   2
   5   5 -13 61.3208 193.645   2
   5  -5 -14 6633.94 904.322   1
   5  -5  14 5469.37 814.855   1
   5   5 -14 6806.86 780.034   2
   5  -5 -14 6235.01 777.101   2
   5  -5 -15 4867.64 707.846   2
   5   5 -15 4958.10 712.931   2
   5  -5 -15 4813.65 761.792   1
   5  -5  15 4245.85 749.274   1
   5  -5 -16 320.240 341.276   2
   5   5 -16 561.284 326.022   2
   5  -5 -16 257.332 269.491   1
   5  -5  16 653.429 363.700   1
   5  -5 -17 924.837 387.802   2
   5   5 -17 1155.68 406.272   2
   5  -5 -17 587.296 340.226   1
   5  -5  17 197.805 208.500   1
   5  -5 -18 4643.19 758.240   2
   5   5 -18 5727.88 845.329   2
   5  -5 -18 3905.88 676.336   1
   5  -5  18 4830.43 782.219   1
   5  -5 -19 1131.75 493.737   2
   5   5 -19 390.034 342.938   2
   5  -5  19 842.731 346.042   1
   5  -5 -19 389.033 316.519   1
   5  -5 -20 2821.17 694.372   2
   5   5 -20 2419.41 570.837   2
   5  -5 -20 3302.54 649.633   1
   5  -5  20 2855.14 584.228   1
   5  -5 -21-255.148 244.402   2
   5   5 -21-317.702 291.521   2
   5  -5 -21 24.9366 308.817   1
   5  -5  21-13.6504 209.916   1
   5  -5 -22 3711.88 797.588   2
   5   5 -22 3581.66 784.603   2
   5  -5 -22 4002.69 703.644   1
   5  -5  22 2312.06 513.630   1
   5  -5 -23 322.446 327.329   2
   5   5 -23 318.225 405.756   2
  -5   5 -23 776.565 544.138   3
   5  -5 -23 204.074 269.310   1
   5  -5 -24 2387.36 716.110   2
   5   5 -24 114.964 369.356   2
  -5   5 -24 1771.97 585.871   3
   5  -5 -25 265.442 281.378   2
   5   5 -25 1488.02 581.160   2
  -5   5 -25 1412.82 613.996   3
   5  -5 -26 460.773 406.716   2
   5   5 -26 1550.03 600.221   2
  -5   5 -26 1225.84 642.023   3
   5  -5 -27-128.003 383.212   2
   5   5 -27 853.574 572.325   2
  -5   5 -27 785.072 573.645   3
   5  -5 -28 232.828 391.530   2
   5   5 -28 250.098 370.384   2
   5  -5 -29-1025.02 602.743   2
   5   5 -29 235.361 470.824   2
  -5   5 -29 346.261 539.721   3
   5  -5 -30-425.437 520.819   2
   5   5 -30-567.510 486.461   2
  -5   5 -30 394.948 472.298   3
   5  -5 -31-1224.91 686.184   2
   5   5 -31-411.086 484.120   2
  -5   5 -31-16.9384 474.832   3
   5  -5 -32 99.8002 461.869   2
   5   5 -32 2079.93 798.240   2
  -5   5 -32 1035.81 696.306   3
  -5  -5 -32 2089.01 739.888   2
  -5   5 -32 1851.78 728.785   2
  -5   6   0 102.303 154.741   2
  -5  -6   0 44.4499 106.713   2
   5  -6   0 62.4555 277.744   1
   5   6   0 67.1879 125.035   2
   5  -6   0-132.898 131.772   2
  -5   6   1 2834.39 390.907   2
  -5  -6   1 2583.44 372.859   2
   5  -6  -1 2773.46 745.350   1
   5  -6   1 3079.28 788.736   1
   5   6   1 2645.35 391.203   2
   5  -6   1 2576.50 382.721   2
   5   6  -1 3003.16 407.157   2
   5  -6  -1 2681.56 378.147   2
  -5  -6  -1 2614.08 372.808   2
  -5   6  -1 2833.20 410.511   2
   5  -6  -2 1642.10 575.735   1
   5  -6   2 871.378 540.404   1
  -5   6   2 875.480 241.434   2
  -5  -6   2 918.327 245.167   2
   5   6  -2 1088.86 262.063   2
   5  -6  -2 1096.62 293.581   2
  -5   6  -2 789.451 232.624   2
  -5  -6  -2 808.496 237.764   2
   5  -6  -3 1324.75 588.643   1
   5  -6   3 1905.46 560.473   1
  -5   6   3 1911.43 327.522   2
  -5  -6   3 1678.56 312.604   2
  -5   6  -3 1941.03 335.634   2
   5  -6  -3 1862.27 329.194   2
   5   6  -3 1280.05 255.210   2
  -5  -6  -3 1589.92 290.726   2
   5  -6  -4 2193.74 694.236   1
   5  -6   4 1522.61 639.698   1
  -5   6   4 1506.10 307.293   2
  -5  -6   4 1536.34 309.287   2
  -5   6  -4 1561.09 321.893   2
  -5  -6  -4 1300.83 292.098   2
   5  -6  -4 1457.27 330.606   2
   5   6  -4 1263.14 304.915   2
   5  -6  -5 1859.20 466.950   1
   5  -6   5 1965.80 597.378   1
  -5   6   5 1943.81 339.468   2
  -5  -6   5 2292.67 383.043   2
  -5  -6  -5 2001.22 356.320   2
  -5   6  -5 1880.17 327.249   2
   5  -6  -5 2209.03 387.750   2
   5   6  -5 2300.32 393.941   2
   5  -6  -6 969.139 456.536   1
   5  -6   6 880.365 579.698   1
  -5   6   6 585.821 222.607   2
  -5  -6   6 205.232 135.886   2
   5   6  -6 595.669 225.888   2
  -5  -6  -6 402.130 212.686   2
   5  -6  -6 613.757 251.346   2
  -5   6  -6 460.864 221.573   2
   5  -6  -7 2910.92 704.718   1
   5  -6   7 3530.74 832.415   1
  -5   6   7 2761.44 425.718   2
  -5  -6   7 2435.01 384.074   2
  -5  -6  -7 2431.75 390.891   2
   5   6  -7 2701.79 423.285   2
  -5   6  -7 2508.41 409.925   2
   5  -6  -7 2920.68 431.705   2
   5  -6  -8 1230.27 515.365   1
   5  -6   8 538.476 451.941   1
  -5  -6   8 1054.60 293.984   2
  -5  -6  -8 574.392 238.148   2
   5   6  -8 643.936 240.588   2
   5  -6  -8 965.191 316.147   2
   5  -6   9 199.892 345.476   1
   5   6  -9 153.877 221.343   2
   5  -6  -9-127.059 179.216   2
   5  -6 -10 1783.66 574.953   1
   5  -6  10 1107.78 468.737   1
   5   6 -10 1025.64 326.428   2
   5  -6 -10 982.340 302.947   2
   5  -6 -11 5728.49 945.216   1
   5  -6  11 5521.08 906.913   1
   5  -6 -11 4486.54 602.336   2
   5   6 -11 5085.22 646.921   2
   5  -6 -12 659.427 325.725   1
   5  -6  12-140.978 249.242   1
   5   6 -12 299.044 281.576   2
   5  -6 -12 15.5558 190.074   2
   5  -6 -13 4273.74 793.781   1
   5  -6  13 4254.52 813.994   1
   5  -6 -13 5201.20 682.570   2
   5   6 -13 4669.38 656.630   2
   5  -6 -14 8077.91 1050.09   1
   5  -6  14 9871.89 1175.91   1
   5   6 -14 8373.69 878.143   2
   5  -6 -14 9582.40 927.411   2
   5  -6 -15 883.697 321.585   2
   5   6 -15 789.223 331.442   2
   5  -6  15 1348.51 493.880   1
   5  -6 -15 1160.42 461.840   1
   5  -6 -16 3709.25 643.318   2
   5   6 -16 4809.11 729.691   2
   5  -6 -16 3505.93 703.972   1
   5  -6  16 4231.88 769.651   1
   5  -6 -17 1304.70 461.389   2
   5   6 -17 1234.82 427.513   2
   5  -6 -17 1739.99 530.276   1
   5  -6  17 1063.97 372.085   1
   5  -6 -18 2751.07 615.302   2
   5   6 -18 3140.27 624.014   2
   5  -6 -18 2808.12 662.358   1
   5  -6  18 1519.57 522.506   1
   5  -6 -19 168.668 283.603   2
   5   6 -19 674.737 384.468   2
   5  -6 -19 1038.39 556.571   1
   5  -6  19 123.720 240.915   1
   5  -6 -20 2063.54 592.667   2
   5   6 -20 2149.13 583.375   2
   5  -6 -20 1990.37 598.428   1
   5  -6  20 1745.81 511.595   1
   5  -6 -21 669.462 387.446   2
   5   6 -21 1099.03 493.287   2
   5  -6 -21 967.717 426.396   1
   5  -6  21 332.509 288.713   1
   5  -6 -22 2318.94 688.539   2
   5   6 -22 2407.86 633.255   2
   5  -6 -22 2203.03 588.109   1
   5  -6 -23 950.611 566.800   2
   5   6 -23 1346.93 545.332   2
  -5   6 -23 1444.63 642.970   3
   5  -6 -23 485.293 376.960   1
   5  -6 -24 2427.05 729.198   2
   5   6 -24 1566.99 598.807   2
  -5   6 -24 3413.25 805.506   3
   5  -6 -25 1012.95 528.095   2
   5   6 -25 685.404 447.236   2
  -5   6 -25 1659.61 647.987   3
   5  -6 -26 993.640 595.559   2
   5   6 -26 1016.83 604.076   2
  -5   6 -26 390.270 548.200   3
   5  -6 -27 1586.84 714.552   2
   5   6 -27 1488.99 546.726   2
  -5   6 -27 1940.09 724.948   3
   5  -6 -28 1203.59 575.290   2
   5   6 -28 921.400 538.807   2
  -5   6 -28 1363.62 627.617   3
   5  -6 -29 897.778 511.072   2
   5   6 -29 642.621 511.577   2
  -5   6 -29 820.514 630.162   3
   5  -6 -30-447.985 555.036   2
   5   6 -30-261.352 437.292   2
  -5   6 -30 823.941 685.482   3
  -5  -6 -30 200.709 453.127   2
  -5   6 -30 439.553 452.332   2
   5  -6 -31-631.721 511.064   2
   5   6 -31-362.789 560.317   2
  -5  -6 -31 378.162 404.784   2
  -5   6 -31-4.21199 490.455   2
  -5   6 -31 51.9555 549.764   3
  -5   6 -32-1245.65 715.980   3
   5  -7   0 6019.00 1109.14   1
   5   7   0 5761.50 526.192   2
   5  -7   0 6340.09 554.402   2
  -5  -7   0 5684.38 534.650   2
  -5   7   0 5645.07 545.481   2
  -5   7  -1 814.130 230.741   2
  -5  -7  -1 847.359 227.333   2
  -5   7   1 881.451 249.838   2
  -5  -7   1 590.443 182.021   2
   5   7  -1 1033.16 277.899   2
   5  -7  -1 815.708 227.384   2
   5  -7  -1 637.566 556.327   1
   5  -7   1 1289.38 551.647   1
  -5   7   2 694.621 214.673   2
  -5  -7   2 804.151 212.148   2
  -5   7  -2 681.158 216.173   2
  -5  -7  -2 1050.52 245.951   2
   5  -7  -2 800.387 599.613   1
   5  -7   2 990.458 501.363   1
   5   7  -2 882.451 241.249   2
   5  -7  -2 693.286 199.635   2
   5  -7  -3 399.257 525.176   1
   5  -7   3 434.447 393.198   1
  -5   7   3 244.835 147.019   2
  -5  -7   3 90.2816 126.571   2
  -5   7  -3 280.744 171.381   2
  -5  -7  -3 92.0708 131.983   2
   5   7  -3 284.327 168.178   2
   5  -7  -3 218.240 146.578   2
   5  -7  -4 4495.52 936.706   1
   5  -7   4 7188.90 1192.88   1
  -5   7  -4 5062.78 539.290   2
  -5  -7  -4 5198.86 541.850   2
   5   7  -4 5832.43 551.020   2
   5  -7  -4 5806.66 578.384   2
  -5   7   4 5304.05 556.663   2
  -5  -7   4 5247.42 533.913   2
  -5   7   5 3632.23 481.569   2
  -5  -7   5 4354.46 481.315   2
   5  -7  -5 5856.35 1073.87   1
   5  -7   5 5013.01 974.462   1
   5   7  -5 4584.42 506.419   2
   5  -7  -5 4090.67 505.167   2
  -5  -7  -5 4186.19 494.570   2
  -5   7  -5 3505.90 446.656   2
  -5   7   6 3927.57 493.614   2
  -5  -7   6 3811.99 461.618   2
   5  -7  -6 5453.04 1079.30   1
   5  -7   6 6271.65 1113.06   1
   5   7  -6 4560.22 522.551   2
   5  -7  -6 4642.32 529.324   2
  -5  -7  -6 3949.35 486.301   2
  -5   7  -6 4134.63 505.213   2
   5  -7  -7 3423.01 828.759   1
   5  -7   7 2833.76 781.257   1
  -5   7   7 2899.57 432.674   2
  -5   7  -7 2240.51 387.539   2
   5   7  -7 2490.41 388.014   2
   5  -7  -7 3251.67 457.975   2
   5  -7  -8 3608.69 860.361   1
   5  -7   8 4433.27 938.017   1
   5   7  -8 3084.58 460.499   2
   5  -7  -8 2909.91 433.305   2
   5  -7   9 1868.89 524.089   1
   5  -7  -9 998.430 598.112   1
   5   7  -9 1777.53 370.559   2
   5  -7  -9 1811.41 378.694   2
   5  -7 -10 1232.30 483.951   1
   5  -7  10 2453.50 740.394   1
   5  -7 -10 1151.15 308.914   2
   5   7 -10 1388.06 356.149   2
   5  -7 -11 956.730 467.088   1
   5  -7  11 793.162 547.574   1
   5  -7 -11 874.133 303.247   2
   5   7 -11 839.403 318.611   2
   5  -7 -12 3040.84 754.679   1
   5  -7  12 2773.90 677.960   1
   5   7 -12 4006.27 584.389   2
   5  -7 -12 3108.72 494.355   2
   5  -7 -13 2060.67 649.779   1
   5  -7  13 2282.12 648.757   1
   5   7 -13 1797.94 427.191   2
   5  -7 -13 1751.55 391.807   2
   5  -7 -14 288.175 366.641   1
   5  -7  14 287.079 354.633   1
   5   7 -14-205.781 254.598   2
   5  -7 -14 378.870 273.692   2
   5  -7 -15 288.344 247.738   2
   5   7 -15 474.229 253.761   2
   5  -7 -15 926.000 495.609   1
   5  -7  15 344.076 375.807   1
   5  -7 -16 4631.36 717.259   2
   5   7 -16 4903.86 727.706   2
   5  -7 -16 5061.91 927.791   1
   5  -7  16 4022.45 810.923   1
   5  -7 -17 3172.26 576.789   2
   5   7 -17 3876.86 677.207   2
   5  -7 -17 1768.51 591.330   1
   5  -7  17 3575.56 794.457   1
   5  -7 -18 3446.25 664.904   2
   5   7 -18 4213.27 728.715   2
   5  -7 -18 2502.40 664.705   1
   5  -7  18 2772.75 688.576   1
   5  -7 -19 48.7667 247.513   2
   5   7 -19 200.840 312.905   2
   5  -7 -19 493.590 383.216   1
   5  -7  19 107.693 324.898   1
   5  -7 -20 427.096 374.967   2
   5   7 -20 1044.07 494.341   2
   5  -7 -20 1003.41 392.686   1
   5  -7  20 1450.98 501.384   1
   5  -7 -21 3028.16 725.105   2
   5   7 -21 3249.69 712.954   2
   5  -7 -21 2239.46 627.150   1
   5  -7  21 2684.15 687.794   1
   5  -7 -22 406.432 407.029   2
   5   7 -22 932.929 523.442   2
   5  -7 -22 269.326 281.344   1
   5  -7 -23 714.248 442.231   2
   5   7 -23 915.604 477.983   2
  -5   7 -23 996.446 583.745   3
   5  -7 -23 63.8263 275.460   1
   5  -7 -24 1611.54 631.607   2
   5   7 -24 1389.56 597.599   2
  -5   7 -24 1102.89 658.583   3
   5  -7 -25 1324.83 635.846   2
   5   7 -25 1325.76 541.555   2
  -5   7 -25 1593.83 658.573   3
   5  -7 -26 257.697 411.987   2
   5   7 -26 603.369 444.286   2
  -5   7 -26 705.126 439.900   3
   5  -7 -27 1264.17 699.737   2
   5   7 -27 230.822 407.452   2
  -5   7 -27 1137.17 593.889   3
  -5  -7 -27-51.8006 290.470   2
   5  -7 -28 1139.97 609.648   2
   5   7 -28 1331.70 613.534   2
  -5   7 -28 2456.49 859.072   3
  -5  -7 -28 654.311 345.059   2
  -5   7 -28 2493.98 823.622   2
   5  -7 -29 737.197 483.324   2
   5   7 -29 73.2096 424.759   2
  -5   7 -29 788.443 483.543   3
  -5  -7 -29 1243.57 580.262   2
  -5   7 -29 14.0368 656.848   2
   5  -7 -30 113.723 489.324   2
   5   7 -30-314.490 504.040   2
  -5  -7 -30-262.976 455.825   2
  -5   7 -30-1001.97 756.870   2
   5  -7 -31 635.473 525.121   2
   5   7 -31 134.806 350.731   2
  -5  -7 -31-299.029 383.213   2
  -5   7 -31 1001.61 773.922   2
   5  -8   0 801.238 658.335   1
   5  -8  -1 5304.60 1212.52   1
   5  -8   1 5220.36 1144.55   1
   5  -8  -2 548.355 532.197   1
   5   8  -2 75.4500 105.531   2
   5  -8  -2 254.530 136.077   2
   5  -8  -3 1188.62 684.588   1
   5  -8   3 877.676 481.507   1
   5   8  -3 878.806 225.024   2
   5  -8  -3 1112.72 261.605   2
   5  -8  -4-188.250 440.599   1
   5  -8   4 296.417 570.714   1
   5   8  -4 106.740 137.348   2
   5  -8  -4-157.691 152.452   2
   5  -8  -5 6303.20 1185.06   1
   5  -8   5 5760.91 1123.65   1
   5   8  -5 6105.48 568.260   2
   5  -8  -5 6348.86 575.582   2
   5  -8  -6 166.831 598.551   1
   5  -8   6-640.381 560.955   1
   5  -8  -6-206.979 169.998   2
   5   8  -6 15.3543 132.984   2
   5  -8  -7 3048.56 864.012   1
   5  -8   7 2156.97 813.523   1
   5   8  -7 1747.76 354.546   2
   5  -8  -7 1763.99 330.182   2
   5  -8  -8 456.489 515.623   1
   5  -8   8-291.476 308.169   1
   5   8  -8 244.255 197.063   2
   5  -8  -8-20.0478 153.864   2
   5  -8  -9 842.684 400.764   1
   5  -8   9 1823.47 731.450   1
   5   8  -9 1014.09 268.776   2
   5  -8  -9 1205.23 305.990   2
   5  -8 -10-67.8718 422.461   1
   5  -8  10 598.348 464.677   1
   5   8 -10 53.7420 154.485   2
   5  -8 -10 260.685 221.024   2
   5  -8 -11 528.806 510.392   1
   5  -8  11-237.226 343.892   1
   5   8 -11 243.785 170.823   2
   5  -8 -11 255.876 179.673   2
   5  -8 -12 954.839 574.229   1
   5  -8  12 1063.87 520.987   1
   5  -8 -12 729.855 278.927   2
   5   8 -12 235.323 225.175   2
   5  -8 -13 883.899 496.810   1
   5  -8  13 582.953 481.470   1
   5  -8 -13 496.519 230.522   2
   5   8 -13 1084.30 396.046   2
   5  -8 -14 1481.59 591.990   1
   5  -8  14 1602.81 614.650   1
   5  -8 -14 653.925 246.279   2
   5   8 -14 697.536 288.030   2
   5  -8 -15 537.892 418.823   1
   5  -8  15 238.220 322.176   1
   5  -8 -15 179.758 192.920   2
   5   8 -15 1033.29 350.538   2
   5  -8 -16-553.902 466.842   1
   5  -8  16-2.21398 326.989   1
   5   8 -16 38.2607 213.306   2
   5  -8 -16-430.679 278.861   2
   5  -8 -17 50.2101 217.679   2
   5   8 -17-257.137 251.871   2
   5  -8 -17 273.444 362.202   1
   5  -8  17 405.334 425.984   1
   5  -8 -18 67.2961 207.210   2
   5   8 -18 114.423 241.458   2
   5  -8 -18 876.524 498.794   1
   5  -8  18 361.534 248.286   1
   5  -8 -19-26.5311 250.945   2
   5   8 -19 107.602 293.923   2
   5  -8  19-38.9427 292.157   1
   5  -8 -19-567.526 398.888   1
   5  -8 -20 572.792 345.418   2
   5   8 -20 1287.52 436.062   2
   5  -8  20 1289.52 544.987   1
   5  -8 -20 1532.90 571.862   1
   5  -8 -21-184.339 283.522   2
   5   8 -21-514.164 397.229   2
   5  -8 -21-512.996 376.269   1
   5  -8  21 331.164 454.649   1
   5   8 -22 702.215 389.085   2
   5  -8 -22 446.226 306.061   1
   5   8 -23 393.915 423.152   2
  -5   8 -23 1345.30 651.470   3
   5   8 -24 1642.83 604.699   2
  -5   8 -24 926.891 565.411   3
   5   8 -25 489.539 438.689   2
  -5   8 -25 1330.26 627.112   3
  -5   8 -25-364.728 543.465   2
   5   8 -26 15.3289 317.687   2
  -5   8 -26-70.6644 381.230   3
  -5   8 -26 208.477 534.622   2
   5   8 -27 699.647 498.387   2
  -5   8 -27 1328.05 824.989   2
   5  -9   0 532.278 483.933   1
   5  -9  -1 5017.07 1143.34   1
   5  -9   1 5805.11 1320.69   1
   5  -9  -2 738.385 696.266   1
   5  -9   2 178.329 499.758   1
   5  -9  -3 247.129 409.711   1
   5  -9   3 981.787 710.668   1
   5  -9  -4 1203.42 645.149   1
   5  -9   4 1119.94 695.040   1
   5  -9  -5 354.356 561.978   1
   5  -9   5 1232.23 548.420   1
   5  -9  -6 1436.23 656.069   1
   5  -9   6 2563.52 902.999   1
   5  -9  -7 2184.32 840.258   1
   5  -9   7 2274.71 832.930   1
   5  -9  -8-16.4722 575.517   1
   5  -9   8-117.076 483.765   1
   5  -9  -9 697.237 663.545   1
   5  -9   9 443.405 506.052   1
   5  -9 -10 233.142 352.018   1
   5  -9  10-320.627 437.168   1
   5  -9 -11 8188.23 1369.86   1
   5  -9  11 6852.68 1306.51   1
   5  -9 -12 207.243 366.634   1
   5  -9  12 128.338 281.710   1
   5  -9 -13 1210.65 645.544   1
   5  -9  13 893.555 547.964   1
   5  -9 -14 1562.48 668.096   1
   5  -9  14 522.446 390.617   1
   5  -9 -15 1505.03 629.308   1
   5  -9  15 1384.94 561.011   1
   5  -9  16-730.672 503.053   1
   5  -9 -16-67.0123 394.196   1
   5  -9  17 221.045 429.339   1
   5  -9 -17 130.684 316.008   1
   5  -9 -18 23.4214 287.693   1
   5  -9  18 449.972 418.417   1
   5  -9 -19 1322.40 634.585   1
   5  -9  19 709.987 411.441   1
   5  -9 -20 557.396 512.207   1
   5  -9  20-82.6185 305.396   1
   5  -9 -21-82.0907 404.520   1
  -5   9 -21 222.475 419.972   3
  -5   9 -22 1624.09 684.812   3
   5 -10   0-983.181 823.456   1
   5 -10  -1 2629.73 946.258   1
   5 -10   1 1245.65 762.375   1
   5 -10  -2 1030.44 768.385   1
   5 -10   2 890.883 745.511   1
   5 -10  -3-745.675 520.092   1
   5 -10   3 917.019 519.951   1
   5 -10  -4 449.986 622.561   1
   5 -10   4-296.197 458.025   1
   5 -10  -5 1243.35 707.769   1
   5 -10   5 1205.36 672.498   1
   5 -10  -6 1290.24 672.262   1
   5 -10   6 1752.42 863.298   1
   5 -10  -7 2203.81 901.298   1
   5 -10   7 2778.30 937.620   1
   5 -10  -8 685.531 580.021   1
   5 -10   8-335.741 554.250   1
   5 -10  -9-385.588 567.286   1
   5 -10   9-90.1338 360.237   1
   5 -10 -10 507.869 545.932   1
   5 -10  10 1219.10 753.323   1
   5 -10 -11 1686.13 687.202   1
   5 -10  11 969.322 588.343   1
   5 -10  12 1007.78 673.485   1
   5 -10 -12 415.997 620.921   1
   5 -10 -13 1220.24 647.381   1
   5 -10  13 48.0655 499.875   1
   5 -10 -14 1088.98 684.387   1
   5 -10  14 527.043 396.886   1
   5 -10 -15-27.5327 306.477   1
   5 -10  15 631.332 489.107   1
   5 -10 -16 39.2821 367.451   1
   5 -10  16 57.8461 294.962   1
   5 -10 -17 423.418 463.072   1
   5 -10  17 565.450 448.157   1
   5 -10 -18-42.8567 387.895   1
   5 -10  18-215.882 280.781   1
   5 -10 -19 445.192 452.683   1
   5 -10  19 594.493 484.476   1
   5 -10 -20 223.445 477.630   1
   5 -10 -21 377.264 498.274   1
   5 -11   0-324.700 644.688   1
   5 -11  -1 1414.89 849.664   1
   5 -11   1 1080.46 709.216   1
   5 -11  -2-1024.03 534.399   1
   5 -11   2 1016.77 777.695   1
   5 -11  -3-411.335 472.252   1
   5 -11   3 1871.61 968.283   1
   5 -11  -4 889.575 720.729   1
   5 -11   4 1256.69 771.317   1
   5 -11  -5 2302.35 874.005   1
   5 -11   5 3593.45 1098.11   1
   5 -11  -6 932.676 686.853   1
   5 -11   6 1233.64 875.841   1
   5 -11  -7 2410.13 981.317   1
   5 -11   7 2463.30 942.401   1
   5 -11  -8-787.192 640.581   1
   5 -11   8 1401.83 733.651   1
   5 -11  -9 1251.31 753.675   1
   5 -11   9 1502.52 808.108   1
   5 -11 -10 488.601 471.969   1
   5 -11  10 254.736 612.188   1
   5 -11 -11 404.504 545.063   1
   5 -11  11 271.339 602.519   1
   5 -11 -12 534.141 608.494   1
   5 -11  12-54.5740 413.874   1
   5 -11 -13-314.358 453.875   1
   5 -11  13 1523.36 688.665   1
   5 -11 -14-628.884 508.364   1
   5 -11  14 521.349 530.890   1
   5 -11 -15 241.918 533.549   1
   5 -11  15-539.444 591.076   1
   5 -11 -16-522.908 416.400   1
   5 -11  16-9.27216 420.556   1
   5 -11  17 2060.52 840.458   1
   5 -11 -17 1854.92 746.795   1
   5 -11 -18 1003.95 645.507   1
   5 -11  18 472.443 652.913   1
   5 -11 -19-674.633 507.859   1
   5 -11  19 528.204 501.725   1
   5 -11 -20-44.5736 315.657   1
   5 -12   0 598.180 550.526   1
   5 -12  -1 1152.87 760.293   1
   5 -12   1 1579.25 851.470   1
   5 -12  -2 324.206 447.612   1
   5 -12   2-1251.03 709.114   1
   5 -12  -3 244.564 399.216   1
   5 -12   3-665.774 789.389   1
   5 -12  -4-19.2207 466.549   1
   5 -12   4 496.533 823.052   1
   5 -12   5 849.370 925.168   1
   5 -12   6 195.231 550.863   1
  -6   0   0 193575. 3439.78   2
   6   0   0 195086. 3468.83   2
  -6   0   1 416.757 238.321   2
  -6   0  -1 11.1136 176.672   2
   6   0   1-129.104 196.845   2
   6   0  -1-100.294 195.260   2
   6   0   2 6050.34 624.003   2
   6   0  -2 7495.10 701.412   2
  -6   0  -2 6419.94 646.283   2
  -6   0   2 6283.87 633.637   2
  -6   0   3 29.8813 140.317   2
   6   0   3 119.003 211.539   2
   6   0  -3 458.918 273.916   2
  -6   0  -3 197.376 169.102   2
   6   0   4 97673.4 2527.76   2
   6   0  -4 97833.8 2535.08   2
   6   0   5-61.6102 252.666   2
   6   0  -5 8.47544 218.689   2
   6   0   6 1354.45 370.263   2
   6   0  -6 483.139 214.681   2
   6   0  -7 342.979 283.180   2
   6   0  -8 85677.7 2542.71   2
   6   0  -9-44.8438 233.548   2
   6   0 -10 778.214 289.038   2
   6   0 -11 62.9619 203.618   2
   6   0 -12 12460.4 1077.16   2
   6   0 -13 238.457 303.544   2
   6   0 -14 1648.41 467.580   2
   6   0 -15 457.413 362.436   2
   6   0 -16 23336.5 1611.80   2
   6   0 -17 485.090 370.637   2
   6   0 -18 2209.22 592.459   2
   6   0 -19 181.441 338.416   2
   6   0 -20 8328.67 1064.88   2
   6   0 -21 549.767 370.442   2
   6   0 -22 2812.69 795.381   2
  -6   0 -22 5102.84 696.662   3
   6   0 -23 778.102 502.264   2
  -6   0 -23 366.899 243.300   3
   6   0 -24 3670.03 854.771   2
  -6   0 -24 3884.84 636.627   3
   6   0 -25-226.659 348.701   2
   6   0 -26 5286.35 1078.11   2
   6   0 -27 238.970 427.265   2
   6   0 -28-401.436 453.727   2
   6   0 -29-1190.14 686.870   2
   6   0 -30 1599.86 668.100   2
   6   0 -31 1519.81 652.926   2
   6   0 -32 291.936 395.726   2
   6  -1   0 55.7417 193.018   2
   6   1   0-125.022 231.092   2
  -6   1   0-62.5158 172.468   2
  -6  -1   0-88.2629 166.142   2
   6  -1   1-52.7855 184.831   2
  -6   1  -1 57.3406 142.935   2
   6   1   1-131.574 158.686   2
  -6  -1   1 60.7755 120.386   2
  -6  -1  -1 80.4334 153.815   2
  -6   1   1 158.776 197.088   2
   6   1  -1-89.8465 221.855   2
   6  -1  -1 218.710 279.354   2
  -6   1  -2 1206.59 302.523   2
   6  -1   2 1359.47 327.158   2
   6   1  -2 1593.61 378.999   2
  -6  -1   2 1257.53 319.556   2
  -6  -1  -2 1534.28 333.527   2
   6   1   2 1474.82 371.695   2
  -6   1   2 1432.40 317.634   2
   6  -1  -2 1500.72 342.674   2
  -6   1   3 3750.43 523.237   2
   6   1   3 4178.34 529.431   2
   6  -1   3 4333.14 566.693   2
   6   1  -3 3869.46 531.741   2
  -6   1  -3 3572.86 468.813   2
   6  -1  -3 3621.69 526.447   2
  -6  -1  -3 3932.42 528.679   2
  -6  -1   3 4443.93 558.004   2
   6   1   4 70.5039 184.952   2
   6  -1   4 697.799 273.213   2
   6  -1  -4 491.929 299.600   2
   6   1  -4 270.563 221.046   2
   6   1   5-27.1898 225.983   2
   6  -1   5 506.768 234.259   2
   6   1  -5 727.163 308.405   2
   6  -1  -5 71.8575 202.268   2
   6   1   6 1454.46 357.319   2
   6  -1   6 1242.16 361.536   2
   6  -1  -6 1433.31 361.613   2
   6   1  -6 1741.60 398.740   2
   6  -1  -7 4223.04 589.912   2
   6   1  -7 5328.25 656.884   2
   6   1  -8 3434.72 537.416   2
   6  -1  -8 4060.33 581.191   2
   6   1  -9 279.007 219.094   2
   6  -1  -9 71.2272 229.919   2
   6  -1 -10 156.357 236.068   2
   6   1 -10-111.581 221.319   2
   6  -1 -11-230.632 254.834   2
   6   1 -11 317.202 229.126   2
   6  -1 -12 172.128 226.306   2
   6   1 -12 781.749 387.513   2
   6  -1 -13-422.001 221.511   2
   6   1 -13-91.4253 270.229   2
   6  -1 -14 1721.18 496.849   2
   6   1 -14 1092.73 368.509   2
   6  -1 -15 923.327 315.208   2
   6   1 -15 1127.28 429.371   2
   6  -1 -16 1103.82 396.942   2
   6   1 -16 645.430 342.387   2
   6  -1 -17 1005.59 440.811   2
   6   1 -17 1149.96 496.774   2
   6  -1 -18 961.550 444.668   2
   6   1 -18 100.361 258.346   2
   6  -1 -19 364.386 350.201   2
   6   1 -19 572.451 432.472   2
   6  -1 -20 623.114 319.863   2
   6   1 -20 1756.40 578.639   2
   6  -1 -21 1019.82 487.206   2
   6   1 -21 1534.54 634.167   2
  -6  -1 -21 1287.00 310.915   3
   6  -1 -22 2326.98 666.853   2
   6   1 -22 1205.87 563.546   2
  -6  -1 -22 1423.80 310.129   3
   6  -1 -23 872.913 505.838   2
   6   1 -23 1157.02 581.405   2
  -6   1 -23 1100.75 470.616   3
   6  -1 -24 645.934 387.942   2
   6   1 -24 671.216 504.105   2
  -6   1 -24 113.932 314.614   3
   6  -1 -25 528.974 514.030   2
   6   1 -25 1118.12 557.594   2
  -6   1 -25 444.658 337.722   3
   6  -1 -26 298.704 495.895   2
   6   1 -26 642.531 506.845   2
  -6   1 -26 829.573 419.588   3
   6  -1 -27-600.098 523.977   2
   6   1 -27-180.806 466.788   2
   6  -1 -28 605.221 474.423   2
   6   1 -28 1333.14 516.817   2
   6  -1 -29-295.944 495.961   2
   6   1 -29 165.858 349.604   2
   6  -1 -30-376.559 489.187   2
   6   1 -30-69.4659 423.256   2
   6  -1 -31-140.965 360.416   2
   6   1 -31-827.303 671.009   2
   6  -1 -32-25.5616 445.696   2
   6   1 -32 337.104 445.795   2
   6   2   0 5470.48 587.091   2
  -6   2   0 4940.62 564.911   2
  -6  -2   0 5082.11 560.303   2
   6  -2   0 5193.64 580.724   2
  -6   2   1 4676.02 547.790   2
  -6   2  -1 4652.73 553.077   2
  -6  -2  -1 4884.40 568.951   2
  -6  -2   1 4767.80 548.673   2
   6   2  -1 4899.28 563.110   2
   6  -2   1 4224.57 504.964   2
   6   2   1 4993.47 542.943   2
   6  -2  -1 5371.91 590.113   2
   6   2   2 93037.7 2409.44   2
   6  -2   2 93593.6 2424.93   2
   6   2  -2 92936.3 2415.76   2
   6  -2  -2 93975.2 2457.62   2
  -6  -2  -2 94958.2 2439.49   2
  -6   2  -2 91786.0 2420.40   2
  -6   2   2 95985.3 2438.56   2
  -6  -2   2 94054.2 2411.89   2
   6   2   3 6041.89 650.467   2
   6  -2   3 5682.68 637.293   2
  -6  -2  -3 5886.86 621.090   2
   6   2  -3 5992.27 637.811   2
   6  -2  -3 5477.55 632.794   2
  -6  -2   3 5267.58 594.139   2
   6   2   4 1056.06 313.918   2
   6  -2   4 671.874 273.715   2
   6  -2  -4 1590.03 417.565   2
   6   2  -4 1152.51 333.184   2
   6   2   5 4641.15 582.634   2
   6  -2   5 3767.00 546.489   2
   6  -2  -5 4440.59 597.832   2
   6   2  -5 3803.20 531.439   2
   6  -2  -6 51371.3 1924.96   2
   6   2  -6 49922.6 1882.83   2
   6  -2  -7 17240.7 1129.55   2
   6   2  -7 16308.1 1090.05   2
   6  -2  -8 2531.43 482.121   2
   6   2  -8 2791.93 507.821   2
   6   2  -9 12866.8 1017.01   2
   6  -2  -9 12601.3 1025.68   2
   6   2 -10 25562.5 1417.69   2
   6  -2 -10 25058.9 1440.46   2
   6  -2 -11 10064.4 940.811   2
   6   2 -11 10777.4 982.191   2
   6  -2 -12 296.299 276.271   2
   6   2 -12-617.824 385.642   2
   6  -2 -13 2052.60 478.584   2
   6   2 -13 2510.88 529.218   2
   6  -2 -14 17245.2 1317.04   2
   6   2 -14 14475.2 1219.08   2
   6  -2 -15 8704.76 939.223   2
   6   2 -15 8136.26 930.258   2
   6  -2 -16 862.202 426.819   2
   6   2 -16 652.156 423.326   2
   6  -2 -17 301.971 248.926   2
   6   2 -17 95.2855 277.614   2
   6   2 -18 10137.9 1120.65   2
   6  -2 -18 10604.6 1151.26   2
   6  -2 -19 1650.06 524.752   2
   6   2 -19 982.931 490.579   2
  -6  -2 -19 1744.86 263.473   3
   6  -2 -20 3152.05 691.484   2
   6   2 -20 3182.18 709.052   2
   6  -2 -21 536.583 444.883   2
   6   2 -21-242.938 250.276   2
   6  -2 -22 3177.30 787.744   2
   6   2 -22 2547.14 755.210   2
   6  -2 -23 2664.13 707.122   2
   6   2 -23 2818.02 725.013   2
   6  -2 -24 423.854 524.986   2
   6   2 -24 495.786 541.066   2
  -6   2 -24 843.666 436.742   3
   6  -2 -25 1239.75 597.524   2
   6   2 -25 341.266 335.443   2
  -6   2 -25 1101.50 534.843   3
   6  -2 -26 162.428 296.587   2
   6   2 -26-462.525 363.621   2
  -6   2 -26 358.956 406.478   3
   6  -2 -27 1365.88 550.394   2
   6   2 -27 3101.11 812.455   2
  -6   2 -27 3360.68 846.747   3
   6  -2 -28-243.110 482.371   2
   6   2 -28-3.93704 373.049   2
   6  -2 -29-553.529 638.176   2
   6   2 -29-623.819 547.143   2
   6  -2 -30-444.968 546.930   2
   6   2 -30-689.327 591.108   2
   6  -2 -31 999.094 552.804   2
   6   2 -31 1097.90 639.332   2
   6  -2 -32 1143.24 625.946   2
   6   2 -32 1964.12 722.356   2
   6   3   0-58.2678 201.109   2
   6  -3   0 41.4571 207.718   2
  -6  -3   0-370.349 210.983   2
  -6   3   0-148.650 162.571   2
  -6   3  -1 9111.48 759.467   2
  -6  -3  -1 8900.96 753.653   2
   6   3   1 9080.08 768.111   2
   6  -3   1 10220.3 810.457   2
   6   3  -1 9341.98 775.059   2
   6  -3  -1 7964.89 753.496   2
  -6  -3   1 9538.98 774.614   2
  -6   3   1 9015.04 771.261   2
   6   3   2 7096.95 704.459   2
   6  -3   2 6560.67 662.683   2
  -6   3  -2 7172.89 694.628   2
  -6  -3  -2 7077.20 668.939   2
   6   3  -2 7103.22 681.752   2
   6  -3  -2 7871.18 718.785   2
  -6   3   2 7308.15 698.833   2
  -6  -3   2 7826.86 716.089   2
   6   3   3 7933.36 729.247   2
   6  -3   3 7245.11 688.200   2
   6   3  -3 6499.38 659.327   2
   6  -3  -3 6819.47 694.874   2
  -6  -3  -3 6524.80 661.545   2
  -6  -3   3 6143.94 644.019   2
   6   3  -4 6174.39 652.214   2
   6  -3  -4 5777.23 639.768   2
   6   3   4 6246.05 646.429   2
   6  -3   4 5754.80 630.080   2
   6   3   5 166.275 198.561   2
   6  -3   5 10.9750 190.811   2
   6  -3  -5 62.5821 187.959   2
   6   3  -5-79.8806 219.986   2
   6  -3  -6 1055.12 344.120   2
   6   3  -6 1256.84 345.942   2
   6   3  -7-398.075 287.060   2
   6  -3  -7-130.231 194.759   2
   6  -3  -8 474.982 263.080   2
   6   3  -8 824.013 304.220   2
   6  -3  -9 186.041 211.059   2
   6   3  -9 1128.41 395.841   2
   6  -3 -10 1414.24 406.797   2
   6   3 -10 688.574 306.784   2
   6  -3 -11 2925.20 511.156   2
   6   3 -11 2934.72 538.800   2
   6  -3 -12 2948.96 569.269   2
   6   3 -12 2549.23 503.421   2
   6  -3 -13-116.851 314.608   2
   6   3 -13 106.681 243.882   2
   6  -3 -14 3639.50 618.736   2
   6   3 -14 2719.87 578.183   2
   6  -3 -15 422.223 232.129   2
   6   3 -15-29.9092 218.957   2
   6  -3 -16 3665.82 660.054   2
   6   3 -16 4474.71 708.351   2
   6  -3 -17 1100.24 418.146   2
   6   3 -17 1275.93 457.480   2
   6  -3 -18 971.788 499.523   2
   6   3 -18 1102.26 475.659   2
   6  -3 -19 1854.08 564.010   2
   6   3 -19 2213.68 616.504   2
   6  -3 -20 489.099 434.722   2
   6   3 -20 1553.87 557.715   2
   6  -3 -21 693.969 489.706   2
   6   3 -21 131.303 372.069   2
   6  -3 -22 2260.31 706.428   2
   6   3 -22 1651.24 573.715   2
   6  -3 -23 521.023 441.280   2
   6   3 -23 187.235 283.844   2
   6  -3 -24 209.764 485.639   2
   6   3 -24 488.981 452.233   2
   6  -3 -25 210.407 458.348   2
   6   3 -25 1694.07 630.767   2
  -6   3 -25 2215.86 690.956   3
   6  -3 -26 578.019 429.680   2
   6   3 -26 821.236 477.803   2
  -6   3 -26 975.144 503.914   3
   6  -3 -27-311.190 455.252   2
   6   3 -27-311.458 403.638   2
  -6   3 -27 282.732 482.721   3
   6  -3 -28-546.169 536.969   2
   6   3 -28-786.703 593.911   2
  -6   3 -28 885.992 778.129   3
   6  -3 -29-837.019 651.122   2
   6   3 -29-1025.36 611.549   2
  -6   3 -29 249.658 446.188   3
   6  -3 -30-1494.91 760.139   2
   6   3 -30-544.819 531.999   2
   6  -3 -31-491.458 490.639   2
   6   3 -31 16.5958 444.724   2
   6  -3 -32-919.723 673.585   2
  -6  -4   0 26994.6 1567.35   3
   6   4   0 29061.1 1340.65   2
   6  -4   0 27714.3 1320.72   2
  -6  -4   0 28607.5 1337.87   2
  -6   4   0 26568.6 1287.43   2
   6   4   1 6285.50 628.800   2
   6  -4   1 6227.48 623.932   2
   6   4  -1 6190.44 628.657   2
   6  -4  -1 5743.60 632.715   2
  -6   4  -1 5789.52 610.822   2
  -6  -4  -1 6372.30 638.826   2
  -6   4   1 5803.27 606.713   2
  -6  -4   1 5969.70 615.340   2
  -6  -4   2 1845.51 349.421   2
   6   4   2 2151.16 376.572   2
   6  -4   2 1334.93 343.441   2
   6  -4  -2 2611.06 438.851   2
   6   4  -2 1438.26 344.580   2
  -6  -4  -2 2182.20 389.853   2
  -6  -4  -3 8819.61 757.967   2
   6   4   3 10252.0 834.324   2
   6  -4   3 9153.95 789.526   2
   6   4  -3 10476.4 830.534   2
   6  -4  -3 9221.60 788.232   2
  -6  -4   3 9444.60 806.081   2
   6   4   4 14268.8 958.085   2
   6  -4   4 12962.0 920.944   2
   6   4  -4 13130.4 931.889   2
   6  -4  -4 13360.6 952.756   2
   6  -4  -5 22924.6 1261.33   2
   6   4  -5 21817.5 1217.91   2
   6  -4  -6 5316.20 665.739   2
   6   4  -6 5030.36 608.288   2
   6  -4  -7 3974.58 545.278   2
   6   4  -7 3725.65 536.275   2
  -6  -4  -8 15004.5 925.705   3
   6  -4  -8 12721.5 1014.08   2
   6   4  -8 13967.4 1036.85   2
  -6  -4  -9 21442.5 1043.26   3
   6  -4  -9 21335.8 1293.54   2
   6   4  -9 21023.6 1287.77   2
  -6  -4 -10 3946.44 429.298   3
   6  -4 -10 3950.64 621.904   2
   6   4 -10 4283.71 627.275   2
  -6  -4 -11 5807.48 462.407   3
   6  -4 -11 5347.04 688.686   2
   6   4 -11 6123.65 739.225   2
  -6  -4 -12 10206.8 529.957   3
   6  -4 -12 11635.4 1043.87   2
   6   4 -12 11166.9 1002.77   2
  -6  -4 -13 17991.4 521.808   3
   6  -4 -13 18729.5 1350.76   2
   6   4 -13 19260.9 1356.04   2
   6  -4 -14 5014.99 707.013   2
   6   4 -14 5249.95 735.276   2
   6  -4 -15 660.066 325.326   2
   6   4 -15-159.475 256.393   2
   6  -4 -16 3773.42 670.247   2
   6   4 -16 4053.13 691.121   2
   6   4 -17 8486.82 998.877   2
   6  -4 -17 9071.52 1073.85   2
   6  -4 -18 1097.36 552.557   2
   6   4 -18 1059.77 467.446   2
   6  -4 -19 445.678 348.787   2
   6   4 -19 276.515 356.392   2
   6  -4 -20 154.129 359.556   2
   6   4 -20 294.978 375.411   2
   6  -4  20 523.057 392.086   1
   6  -4 -21 5559.18 964.167   2
   6   4 -21 4850.07 865.782   2
   6  -4 -21 4177.91 689.791   1
   6  -4  21 3853.25 622.658   1
   6  -4 -22 591.043 518.693   2
   6   4 -22 233.508 463.673   2
   6  -4 -22-291.801 278.198   1
   6  -4  22-154.092 194.231   1
   6  -4 -23 311.765 447.996   2
   6   4 -23-250.923 316.230   2
   6  -4 -23-178.177 243.065   1
   6  -4 -24 442.354 511.433   2
   6   4 -24 578.696 510.372   2
   6  -4 -25 4339.34 920.966   2
   6   4 -25 3138.42 801.402   2
  -6   4 -25 4886.88 957.776   3
   6  -4 -26 1091.94 593.344   2
   6   4 -26 2434.32 757.463   2
  -6   4 -26 2045.93 691.971   3
   6  -4 -27 153.736 368.124   2
   6   4 -27 1085.75 563.758   2
  -6   4 -27 771.022 539.202   3
   6  -4 -28-285.882 382.403   2
   6   4 -28-408.933 366.176   2
  -6   4 -28 695.124 569.502   3
   6  -4 -29 511.613 414.230   2
   6   4 -29 798.799 452.345   2
   6  -4 -30-909.356 685.810   2
   6   4 -30-463.466 515.793   2
  -6   4 -30-16.7046 556.822   3
   6  -4 -31-873.777 737.920   2
   6   4 -31-1140.13 736.424   2
  -6  -5   0-306.503 206.820   2
  -6   5   0 59.2155 115.923   2
   6   5   0 75.9836 167.402   2
   6  -5   0-17.3360 180.706   2
  -6   5   1 630.231 233.483   2
  -6  -5   1 466.329 234.587   2
   6   5   1 314.979 201.065   2
   6  -5   1 295.982 194.141   2
   6   5  -1 702.362 233.177   2
   6  -5  -1 574.866 229.904   2
  -6   5  -1 680.658 269.471   2
  -6  -5  -1 564.372 235.339   2
  -6  -5   2 729.403 262.911   2
   6   5   2 786.403 256.880   2
   6  -5   2 744.603 265.479   2
  -6  -5  -2 1203.36 410.931   3
  -6  -5  -2 802.975 254.943   2
   6   5  -2 1130.30 322.822   2
   6  -5  -2 690.404 247.596   2
  -6  -5   3 124.872 162.136   2
  -6  -5  -3 16.4123 192.118   3
   6   5   3 28.3413 162.420   2
   6  -5   3 91.4780 220.749   2
  -6  -5  -3 235.297 176.487   2
   6   5  -3 124.483 195.243   2
   6  -5  -3 76.1417 174.253   2
  -6  -5  -4 3118.01 518.863   3
   6   5  -4 2406.36 426.039   2
   6  -5  -4 3100.75 522.788   2
  -6  -5  -5 1125.85 328.623   3
   6  -5  -5 1322.80 348.156   2
   6   5  -5 1479.41 355.866   2
  -6  -5  -6 204.195 180.219   3
   6   5  -6-106.380 207.329   2
   6  -5  -6-185.285 183.019   2
  -6  -5  -7 327.555 207.847   3
   6  -5  -7 141.048 175.829   2
   6   5  -7 53.0287 190.876   2
  -6  -5  -8 1477.11 269.613   3
   6   5  -8 1689.71 368.003   2
   6  -5  -8 1156.84 339.703   2
  -6  -5  -9 277.292 156.256   3
   6  -5  -9 204.119 260.014   2
   6   5  -9-66.5523 208.798   2
   6  -5 -10 5461.43 685.331   2
   6   5 -10 5798.88 696.387   2
   6  -5 -11 687.662 308.281   2
   6   5 -11 1276.28 398.838   2
   6   5 -12 2022.57 479.761   2
   6  -5 -12 1908.20 427.361   2
   6  -5 -13 1666.42 435.875   2
   6   5 -13 1478.29 410.689   2
   6  -5 -14 1636.07 484.293   2
   6   5 -14 1777.09 478.585   2
   6  -5 -15 2741.64 603.791   2
   6   5 -15 2767.39 582.316   2
   6  -5 -16-30.1743 265.264   2
   6   5 -16 106.098 226.467   2
   6  -5  16 213.687 295.960   1
   6  -5 -17 3153.22 576.333   2
   6   5 -17 3294.23 612.603   2
   6  -5 -17 3545.94 696.933   1
   6  -5  17 3589.83 717.745   1
   6  -5 -18 669.364 422.640   2
   6   5 -18 117.023 307.198   2
   6  -5 -18 512.990 382.181   1
   6  -5  18 353.483 277.765   1
   6  -5 -19 146.899 289.824   2
   6   5 -19 675.560 445.605   2
   6  -5 -19 164.416 266.596   1
   6  -5  19 298.694 283.487   1
   6  -5 -20 395.853 325.663   2
   6   5 -20 498.665 432.459   2
   6  -5 -20 285.239 364.013   1
   6  -5  20 328.567 299.477   1
   6  -5 -21 641.662 389.438   2
   6   5 -21 348.282 281.726   2
   6  -5 -21 93.7611 289.656   1
   6  -5  21-116.448 261.493   1
   6  -5 -22 1670.49 602.225   2
   6   5 -22 754.292 474.224   2
   6  -5  22 152.199 253.137   1
   6  -5 -22 1435.15 475.559   1
   6  -5 -23 2501.73 727.157   2
   6   5 -23 966.436 521.562   2
   6  -5 -23 1543.22 495.869   1
   6  -5 -24 86.4940 395.532   2
   6   5 -24 256.205 280.977   2
   6  -5 -25 81.5248 354.932   2
  -6   5 -25 651.447 420.529   3
   6  -5 -26 325.665 434.752   2
   6   5 -26 221.854 389.499   2
  -6   5 -26 41.2413 293.313   3
   6  -5 -27 195.808 409.610   2
   6   5 -27 798.095 424.488   2
  -6   5 -27-25.2150 341.749   3
   6  -5 -28 849.011 443.075   2
   6   5 -28 2189.29 718.733   2
  -6   5 -28 1364.67 672.112   3
   6  -5 -29-732.709 696.047   2
   6   5 -29-7.68584 502.728   2
  -6   5 -29 173.054 470.029   3
   6  -5 -30 132.862 503.846   2
   6   5 -30-212.063 422.014   2
  -6   5 -30 1110.90 664.118   3
   6  -5 -31-834.780 631.075   2
   6   5 -31-1138.63 666.930   2
   6   6   0 18410.0 1068.31   2
   6  -6   0 17629.0 1061.75   2
  -6  -6   0 17559.5 1063.47   2
  -6   6   0 17655.3 1074.60   2
   6  -6  -1 4872.12 551.629   2
   6   6   1 5781.68 608.064   2
   6  -6   1 5250.48 574.690   2
   6   6  -1 5768.78 603.629   2
  -6   6  -1 5705.74 609.969   2
  -6  -6  -1 5210.80 587.357   2
  -6   6   1 5209.24 591.992   2
  -6  -6   1 5950.76 624.548   2
  -6  -6   2 78.8675 131.267   2
   6   6   2 364.407 152.571   2
   6  -6   2 361.880 173.407   2
  -6  -6  -2 419.053 203.572   2
   6  -6  -2 241.507 188.086   2
   6   6  -2 123.430 146.291   2
   6   6  -3 9585.93 795.389   2
   6  -6  -3 9430.80 800.628   2
  -6  -6  -3 8639.98 752.919   2
  -6  -6   3 8166.25 745.254   2
  -6  -6  -4 10242.1 872.150   3
   6   6  -4 9787.03 805.798   2
   6  -6  -4 10221.0 849.190   2
   6   6  -5 4295.62 552.825   2
   6  -6  -5 3423.50 515.373   2
   6   6  -6 5332.66 636.890   2
   6  -6  -6 4757.73 627.573   2
   6   6  -7 21483.5 1250.92   2
   6  -6  -7 21864.2 1264.66   2
   6   6  -8 5121.59 672.938   2
   6  -6  -8 3785.41 562.703   2
   6   6  -9-2.95765 188.959   2
   6  -6  -9 273.962 250.268   2
   6  -6  10 1043.14 450.421   1
   6  -6 -10 753.516 303.996   2
   6   6 -10 984.105 348.294   2
   6  -6  11 11760.8 1364.49   1
   6  -6 -11 11838.6 1005.42   2
   6   6 -11 13818.1 1094.44   2
   6  -6 -12 2005.24 634.365   1
   6  -6  12 1245.04 487.286   1
   6  -6 -12 1996.40 437.599   2
   6   6 -12 1633.73 410.273   2
   6  -6 -13 820.595 455.310   1
   6  -6  13 146.386 371.290   1
   6   6 -13 471.609 325.760   2
   6  -6 -13 222.364 298.872   2
   6  -6 -14 627.140 442.903   1
   6  -6  14 254.751 351.548   1
   6  -6 -14 313.357 308.106   2
   6   6 -14 188.022 278.572   2
   6  -6 -15 4617.08 710.311   2
   6   6 -15 5452.63 771.256   2
   6  -6 -15 4863.99 863.384   1
   6  -6  15 3348.30 722.860   1
   6  -6 -16 2289.75 557.125   2
   6   6 -16 2259.06 529.211   2
   6  -6 -16 2213.66 582.954   1
   6  -6  16 2466.73 652.047   1
   6  -6 -17-78.8861 240.676   2
   6   6 -17-80.1667 341.451   2
   6  -6 -17-188.479 270.517   1
   6  -6  17 293.057 296.831   1
   6  -6 -18-231.684 261.546   2
   6   6 -18 306.495 242.090   2
   6  -6  18 27.1129 301.366   1
   6  -6 -18-204.272 295.950   1
   6  -6 -19 4527.75 782.567   2
   6   6 -19 4780.26 834.444   2
   6  -6  19 3816.89 740.318   1
   6  -6 -19 3827.78 737.011   1
   6  -6 -20 4227.08 810.548   2
   6   6 -20 4188.27 803.312   2
   6  -6 -20 3926.45 767.685   1
   6  -6  20 4099.23 772.263   1
   6  -6 -21 704.611 502.294   2
   6   6 -21 437.109 388.148   2
   6  -6 -21 172.438 243.715   1
   6  -6  21 103.648 262.610   1
   6  -6 -22 92.3679 440.925   2
   6   6 -22 647.458 449.522   2
   6  -6 -22-153.600 271.865   1
   6  -6 -23 5085.73 978.836   2
   6   6 -23 3651.05 760.683   2
   6  -6 -23 3508.34 751.836   1
   6  -6 -24 1951.79 712.115   2
   6   6 -24 1146.69 576.576   2
   6  -6 -25 78.2077 427.356   2
   6   6 -25-15.9504 339.199   2
  -6   6 -25 959.993 498.819   3
   6  -6 -26 571.828 447.514   2
   6   6 -26 347.908 470.479   2
  -6   6 -26 307.735 404.829   3
   6   6 -27 1219.78 523.452   2
  -6   6 -27 1439.73 628.105   3
   6  -6 -28 945.298 637.633   2
   6   6 -28-596.788 482.940   2
  -6   6 -28-799.144 587.657   3
   6  -6 -29 325.899 470.080   2
   6   6 -29 275.304 359.632   2
  -6   6 -29 1418.07 727.589   3
   6  -6 -30 80.2357 431.104   2
  -6   6 -30 1096.10 749.549   3
  -6   6 -31 45.2910 453.988   3
  -6   7   0 173.264 155.164   2
   6   7   0 77.0445 157.388   2
   6  -7   0 73.8480 147.638   2
   6  -7   0 414.591 424.129   1
  -6   7  -1-181.168 189.921   2
  -6   7   1-83.1405 153.123   2
   6  -7  -1-38.6191 388.278   1
   6  -7   1 113.112 301.807   1
   6   7  -1 562.527 247.063   2
   6  -7  -1-275.957 188.483   2
  -6   7   2 590.153 223.220   2
   6  -7  -2 57.1275 293.399   1
   6  -7   2 133.727 326.785   1
   6   7  -2 531.129 216.927   2
   6  -7  -2 620.728 227.260   2
  -6   7  -2 427.495 193.619   2
   6  -7  -3 387.103 338.897   1
   6  -7   3-159.559 501.282   1
   6  -7  -3 448.122 212.813   2
   6   7  -3 208.652 172.661   2
   6  -7  -4 323.114 556.912   1
   6  -7   4 52.1499 521.667   1
   6   7  -4 138.481 211.623   2
   6  -7  -4-69.3089 154.601   2
   6  -7  -5 1086.87 649.225   1
   6  -7   5 1131.87 651.466   1
   6  -7  -5 1002.86 307.242   2
   6   7  -5 908.579 286.385   2
   6  -7  -6 548.265 466.728   1
   6  -7   6 983.097 520.732   1
   6   7  -6 605.824 277.120   2
   6  -7  -6 651.156 277.718   2
   6  -7  -7-224.238 355.559   1
   6  -7   7 414.051 361.979   1
   6   7  -7 411.572 242.947   2
   6  -7  -7 3.39478 145.950   2
   6  -7  -8 2005.71 723.266   1
   6  -7   8 1991.33 746.072   1
   6   7  -8 660.597 256.302   2
   6  -7  -8 1128.26 332.347   2
   6  -7  -9 3135.16 833.507   1
   6  -7   9 3296.13 823.385   1
   6  -7  -9 3398.81 554.704   2
   6   7  -9 3324.17 521.662   2
   6  -7 -10 299.390 544.386   1
   6  -7  10-53.7378 474.900   1
   6  -7 -10 129.178 207.014   2
   6   7 -10 12.7679 220.705   2
   6  -7 -11 1569.62 567.463   1
   6  -7  11 1711.12 544.075   1
   6  -7 -11 1362.66 363.646   2
   6   7 -11 2223.37 479.185   2
   6  -7 -12 1439.58 570.600   1
   6  -7  12 1054.66 524.612   1
   6   7 -12 1150.01 358.986   2
   6  -7 -12 1408.16 411.150   2
   6  -7 -13 1056.98 442.848   1
   6  -7  13 1362.32 518.446   1
   6  -7 -13 1384.25 427.063   2
   6   7 -13 1365.94 427.820   2
   6  -7  14 718.317 404.230   1
   6  -7 -14-162.324 320.457   1
   6   7 -14-94.3113 232.929   2
   6  -7 -14 379.487 274.826   2
   6  -7  15 428.208 386.003   1
   6  -7 -15-0.71160 278.164   1
   6  -7 -15 510.760 287.832   2
   6   7 -15 208.199 270.162   2
   6  -7 -16 383.599 318.605   1
   6  -7  16 834.310 478.641   1
   6  -7 -16 1128.84 418.396   2
   6   7 -16 952.805 380.985   2
   6  -7 -17-23.9373 335.977   1
   6  -7  17 371.147 379.386   1
   6   7 -17 376.480 360.900   2
   6  -7 -17 684.890 274.760   2
   6  -7 -18 1245.17 462.222   2
   6   7 -18 1499.67 450.808   2
   6  -7 -18 1992.28 619.037   1
   6  -7  18 1230.90 501.574   1
   6  -7 -19 33.0921 300.576   2
   6   7 -19 595.014 432.906   2
   6  -7 -19 183.903 404.992   1
   6  -7  19 670.646 407.012   1
   6  -7 -20 44.9962 266.979   2
   6   7 -20 237.302 291.420   2
   6  -7 -20 716.867 407.680   1
   6  -7  20-21.1404 294.303   1
   6  -7 -21-431.807 251.760   2
   6   7 -21-590.916 302.153   2
   6  -7 -21-389.066 344.302   1
   6  -7  21-4.30941 231.400   1
   6  -7 -22-214.745 299.375   2
   6   7 -22 768.101 405.193   2
   6  -7 -22 45.5977 257.075   1
   6  -7 -23-10.4124 360.451   2
   6   7 -23 1175.43 488.770   2
   6  -7 -24 280.358 362.813   2
   6   7 -24 1620.30 625.823   2
  -6   7 -24 1462.63 651.466   3
   6  -7 -25 1067.53 453.369   2
   6   7 -25 684.010 458.602   2
  -6   7 -25 1043.55 567.483   3
   6  -7 -26 607.466 454.937   2
   6   7 -26 647.124 477.762   2
  -6   7 -26 738.122 528.007   3
   6  -7 -27 725.805 582.210   2
   6   7 -27 233.783 412.188   2
  -6   7 -27 499.810 476.354   3
   6  -7 -28 421.166 398.947   2
   6   7 -28 209.904 483.835   2
  -6   7 -28 594.924 536.437   3
   6  -7 -29 1180.23 686.322   2
   6   7 -29-111.058 380.923   2
   6  -7 -30-68.2074 416.961   2
   6   7 -30-47.7863 440.081   2
  -6  -7 -30 52.2780 427.620   2
  -6   7 -30 912.160 695.729   2
   6  -8   0 679.726 336.454   1
   6  -8  -1 1592.42 817.466   1
   6  -8   1 3602.41 998.741   1
   6   8  -1 2943.51 419.897   2
   6  -8  -1 2999.13 431.727   2
   6  -8  -2 7346.02 1315.46   1
   6  -8   2 8547.21 1438.24   1
   6   8  -2 7227.09 652.751   2
   6  -8  -2 7923.29 697.627   2
   6  -8  -3 675.362 570.712   1
   6  -8   3 1633.15 726.736   1
   6   8  -3 925.144 252.960   2
   6  -8  -3 643.289 239.557   2
   6  -8  -4 448.473 635.967   1
   6  -8   4 182.782 508.641   1
   6   8  -4 102.671 143.219   2
   6  -8  -4 21.3545 144.965   2
   6  -8  -5 1295.85 606.696   1
   6  -8   5 1150.36 579.740   1
   6  -8  -5 1777.61 344.377   2
   6   8  -5 1490.00 320.281   2
   6  -8  -6 6734.81 1262.84   1
   6  -8   6 7423.58 1324.16   1
   6   8  -6 7437.97 721.704   2
   6  -8  -6 6173.27 651.868   2
   6  -8   7 265.806 301.889   1
   6  -8  -7 728.635 584.999   1
   6   8  -7 323.267 198.505   2
   6  -8  -7 394.296 188.518   2
   6  -8  -8-435.166 408.887   1
   6  -8   8-338.429 490.022   1
   6  -8  -8 273.343 236.312   2
   6   8  -8 178.372 232.964   2
   6  -8  -9 3582.92 848.802   1
   6  -8   9 3614.57 856.300   1
   6   8  -9 3928.09 570.176   2
   6  -8  -9 2713.50 476.920   2
   6  -8 -10 3667.89 972.412   1
   6  -8  10 3567.56 913.308   1
   6  -8 -10 2924.32 502.074   2
   6   8 -10 3384.41 552.266   2
   6  -8 -11 571.858 540.564   1
   6  -8  11 682.892 548.702   1
   6   8 -11 365.587 256.356   2
   6  -8 -11-40.9980 166.907   2
   6  -8 -12 108.033 274.481   1
   6  -8  12 770.120 489.133   1
   6  -8 -12-40.3912 160.241   2
   6   8 -12-147.813 285.712   2
   6  -8 -13 5054.85 1003.06   1
   6  -8  13 3699.22 872.900   1
   6  -8 -13 4664.36 643.804   2
   6   8 -13 5773.41 743.645   2
   6  -8 -14 5014.56 1010.75   1
   6  -8  14 5150.41 1007.45   1
   6   8 -14 5687.78 770.113   2
   6  -8 -14 4585.36 675.208   2
   6  -8 -15 315.655 321.854   1
   6  -8  15 1199.72 690.977   1
   6  -8 -15 483.541 275.200   2
   6   8 -15 669.936 389.008   2
   6  -8 -16 185.466 330.125   1
   6  -8  16 18.9762 335.347   1
   6  -8 -16 157.822 219.977   2
   6   8 -16 316.223 234.114   2
   6  -8 -17 6956.64 1150.69   1
   6  -8  17 5516.87 1008.26   1
   6  -8 -17 5837.23 808.892   2
   6   8 -17 6387.51 872.717   2
   6  -8 -18 2016.36 718.040   1
   6  -8  18 1698.98 596.617   1
   6   8 -18 1830.36 522.963   2
   6  -8 -18 1225.34 439.872   2
   6  -8 -19 1092.53 551.789   1
   6  -8  19 715.367 429.993   1
   6  -8 -19 711.176 344.702   2
   6   8 -19 684.362 354.939   2
   6  -8 -20-614.406 399.637   1
   6  -8  20-222.879 339.373   1
   6   8 -20 31.1056 270.725   2
   6  -8 -20 693.191 454.399   2
   6   8 -21 2284.69 629.843   2
   6  -8 -21 1928.13 697.356   1
   6   8 -22 1688.79 555.342   2
   6  -8 -22 1828.70 647.944   1
   6   8 -23 1045.39 536.099   2
   6   8 -24 1175.52 586.813   2
  -6   8 -24 1885.48 723.280   3
   6   8 -25 309.537 405.362   2
  -6   8 -25 2183.20 762.439   3
   6   8 -26 146.372 354.250   2
   6  -9   0 627.694 583.671   1
   6  -9  -1-275.243 366.654   1
   6  -9   1 87.1517 338.091   1
   6  -9  -2 736.927 475.051   1
   6  -9   2 896.923 601.098   1
   6  -9  -3 932.801 487.394   1
   6  -9   3 2168.59 888.767   1
   6  -9  -4 846.322 630.565   1
   6  -9   4-319.223 484.515   1
   6  -9  -5-699.037 630.046   1
   6  -9   5 311.832 620.123   1
   6  -9  -6 625.855 629.448   1
   6  -9   6 1111.18 682.152   1
   6  -9  -7 467.322 460.341   1
   6  -9   7 256.402 399.601   1
   6  -9  -8 50.4830 472.092   1
   6  -9   8-260.519 416.993   1
   6  -9  -9 468.074 467.928   1
   6  -9   9 167.486 414.265   1
   6  -9 -10 199.103 613.209   1
   6  -9  10 692.562 586.656   1
   6  -9 -11 530.295 399.880   1
   6  -9  11 353.410 491.534   1
   6  -9 -12 1967.47 737.559   1
   6  -9  12 1867.79 678.445   1
   6  -9 -13 746.052 540.820   1
   6  -9  13-589.578 520.619   1
   6  -9 -14-369.502 311.346   1
   6  -9  14 356.641 413.195   1
   6  -9 -15 239.328 425.235   1
   6  -9  15 662.649 513.942   1
   6  -9 -16 611.890 547.827   1
   6  -9  16 421.239 395.204   1
   6  -9 -17 420.957 438.169   1
   6  -9  17 87.5929 308.888   1
   6  -9 -18 729.431 500.985   1
   6  -9  18 158.556 287.550   1
   6  -9 -19-291.397 363.755   1
   6  -9  19-180.390 407.036   1
   6  -9  20 387.013 415.062   1
   6  -9 -20-388.228 405.695   1
   6  -9 -21 265.658 322.321   1
   6 -10   0 2818.93 965.685   1
   6 -10  -1 398.771 519.508   1
   6 -10   1 662.854 784.097   1
   6 -10  -2 1914.21 946.551   1
   6 -10   2 2422.88 1000.75   1
   6 -10  -3 2381.41 1031.11   1
   6 -10   3 1740.77 774.904   1
   6 -10  -4 1404.94 712.843   1
   6 -10   4 2644.03 936.774   1
   6 -10  -5 78.7298 427.323   1
   6 -10   5-80.7899 420.082   1
   6 -10  -6 909.315 534.273   1
   6 -10   6 2194.76 1090.00   1
   6 -10  -7 348.365 601.266   1
   6 -10   7-642.680 698.352   1
   6 -10  -8 4364.30 1165.75   1
   6 -10   8 4135.99 1162.95   1
   6 -10  -9 650.287 555.250   1
   6 -10   9 1030.81 640.184   1
   6 -10 -10 1222.60 696.219   1
   6 -10  10 1287.02 800.010   1
   6 -10 -11-300.465 486.930   1
   6 -10  11 601.468 474.314   1
   6 -10 -12 2690.72 1006.93   1
   6 -10  12 3703.87 1040.96   1
   6 -10 -13 809.590 594.567   1
   6 -10  13 916.149 574.334   1
   6 -10 -14 632.232 595.988   1
   6 -10  14 987.679 602.156   1
   6 -10 -15 672.539 627.599   1
   6 -10  15 1299.89 713.953   1
   6 -10  16 1882.09 750.014   1
   6 -10 -16 787.065 559.426   1
   6 -10 -17 297.943 460.214   1
   6 -10  17 542.279 516.768   1
   6 -10 -18 118.956 432.924   1
   6 -10  18 227.315 464.148   1
   6 -10 -19 1360.58 672.854   1
   6 -10  19 2493.05 861.818   1
   6 -10 -20 859.878 515.473   1
   6 -10 -21 1486.61 751.324   1
   6 -11   0-0.47452 531.258   1
   6 -11  -1 897.440 747.563   1
   6 -11   1 1024.62 711.460   1
   6 -11  -2-774.776 659.552   1
   6 -11   2 24.8889 706.703   1
   6 -11  -3 454.309 716.318   1
   6 -11   3 333.373 585.054   1
   6 -11  -4 587.929 639.176   1
   6 -11   4 2147.18 972.266   1
   6 -11  -5 258.837 660.799   1
   6 -11   5-300.320 387.292   1
   6 -11  -6-56.1275 514.990   1
   6 -11   6 373.252 622.409   1
   6 -11  -7 1025.46 582.031   1
   6 -11   7 608.009 740.734   1
   6 -11  -8-54.8897 541.634   1
   6 -11   8-54.4079 461.508   1
   6 -11  -9-438.774 419.281   1
   6 -11   9-33.1498 485.418   1
   6 -11  10 1042.02 663.303   1
   6 -11 -10 867.735 660.875   1
   6 -11  11 94.1901 541.996   1
   6 -11 -11 538.335 509.022   1
   6 -11 -12 1325.03 749.209   1
   6 -11  12 752.684 551.350   1
   6 -11 -13-490.774 472.830   1
   6 -11  13 505.491 549.230   1
   6 -11 -14-1328.78 695.392   1
   6 -11  14-298.750 595.599   1
   6 -11 -15 160.547 468.122   1
   6 -11  15-1698.09 758.193   1
   6 -11 -16 686.393 639.817   1
   6 -11  16 274.174 615.292   1
   6 -11 -17 439.477 468.661   1
   6 -11  17-183.256 336.759   1
   6 -11 -18 57.8637 431.822   1
   6 -11  18 27.4105 510.419   1
   7   0   0-280.817 246.694   2
   7   0   1 307.302 261.466   2
   7   0  -1-105.909 283.010   2
   7   0   2 1936.32 412.930   2
   7   0  -2 1954.89 451.702   2
   7   0   3 108.985 204.575   2
   7   0  -3 157.079 200.495   2
   7   0   4 3526.01 573.017   2
   7   0  -4 3455.23 556.984   2
   7   0   5 26.3454 225.185   2
   7   0  -5-308.897 273.953   2
   7   0   6 161.942 231.504   2
   7   0  -6 220.712 198.174   2
   7   0  -7 228.427 248.305   2
   7   0  -8 325.020 305.574   2
   7   0  -9 37.0920 198.160   2
   7   0 -10 21062.3 1396.64   2
   7   0 -11-404.746 345.358   2
   7   0 -12 1640.35 409.002   2
   7   0 -13-222.684 257.513   2
   7   0 -14-264.247 244.800   2
   7   0 -15-63.5856 224.831   2
   7   0 -16 7956.79 1000.65   2
   7   0 -17 540.453 422.531   2
   7   0 -18 5897.25 928.623   2
   7   0 -19-351.102 306.425   2
   7   0 -20 773.026 411.583   2
   7   0 -21-296.321 252.032   2
   7   0 -22 11215.6 1360.28   2
   7   0 -23 449.256 465.761   2
   7   0 -24 351.360 473.188   2
   7   0 -25 959.262 532.520   2
   7   0 -26 2095.48 652.862   2
   7   0 -27 1032.92 607.340   2
   7   0 -28 1189.30 661.820   2
   7   0 -29 352.852 423.612   2
   7   0 -30-512.271 523.455   2
   7   0 -31-717.070 593.764   2
   7   1   0 12421.4 955.321   2
   7  -1   0 13299.0 994.875   2
   7   1   1 18610.2 1173.79   2
   7  -1   1 18222.6 1166.74   2
   7   1  -1 19222.1 1203.97   2
   7  -1  -1 19392.8 1201.09   2
   7  -1   2 1399.27 360.297   2
   7   1   2 1344.14 321.394   2
   7   1  -2 1936.18 426.005   2
   7  -1  -2 1830.49 445.281   2
   7   1   3 1057.12 327.233   2
   7  -1   3 2350.45 450.536   2
   7   1  -3 1853.04 394.034   2
   7  -1  -3 1552.81 361.789   2
   7   1  -4 11680.1 973.822   2
   7  -1  -4 11823.7 989.040   2
   7   1   4 10182.9 874.191   2
   7  -1   4 11209.1 921.162   2
   7   1   5 8099.12 812.810   2
   7  -1   5 6802.86 750.983   2
   7  -1  -5 8434.78 836.059   2
   7   1  -5 7491.06 765.379   2
   7  -1  -6 22054.8 1344.14   2
   7   1   6 21647.7 1308.95   2
   7  -1   6 19818.2 1254.47   2
   7   1  -6 20664.6 1290.36   2
   7  -1  -7 4378.01 635.650   2
   7   1  -7 4833.66 651.850   2
   7  -1  -8 845.437 330.887   2
   7   1  -8 971.231 337.498   2
   7   1  -9 992.944 313.456   2
   7  -1  -9 1352.77 381.462   2
   7   1 -10 7134.64 831.489   2
   7  -1 -10 6697.04 781.734   2
   7  -1 -11 4289.36 660.781   2
   7   1 -11 5492.18 767.496   2
   7  -1 -12 688.604 356.545   2
   7   1 -12 250.590 294.700   2
   7  -1 -13 10360.3 1075.18   2
   7   1 -13 8759.01 995.442   2
   7  -1 -14 1194.65 458.111   2
   7   1 -14 1737.01 478.493   2
   7  -1 -15 9200.62 1050.96   2
   7   1 -15 8142.51 948.821   2
   7  -1 -16 1442.90 505.474   2
   7   1 -16 1277.71 467.093   2
   7  -1 -17 13038.8 1257.45   2
   7   1 -17 11503.6 1195.28   2
   7  -1 -18-184.919 283.797   2
   7   1 -18 560.305 449.636   2
   7  -1 -19 2714.67 706.624   2
   7   1 -19 2904.59 700.569   2
   7  -1 -20 712.265 418.443   2
   7   1 -20 694.085 535.760   2
   7  -1 -21 1418.53 603.380   2
   7   1 -21 1310.08 571.967   2
   7  -1 -22 2438.15 689.748   2
   7   1 -22 3231.68 761.174   2
   7  -1 -23 266.743 308.061   2
   7   1 -23 1013.41 485.585   2
   7  -1 -24 1734.59 659.898   2
   7   1 -24 268.725 448.178   2
   7  -1 -25 660.182 577.881   2
   7   1 -25 987.943 588.243   2
  -7   1 -25 828.175 496.666   3
   7  -1 -26 187.871 296.304   2
   7   1 -26 10.9776 338.775   2
   7  -1 -27 607.718 648.854   2
   7   1 -27-168.555 422.641   2
   7  -1 -28 166.298 539.030   2
   7   1 -28 134.098 407.880   2
   7  -1 -29 1249.07 606.099   2
   7   1 -29 292.766 495.403   2
   7  -1 -30 177.178 406.008   2
   7   1 -30-1238.71 674.904   2
   7  -1 -31-699.689 620.507   2
   7   1 -31-595.004 567.079   2
   7   2   0-244.347 254.390   2
   7  -2   0-111.246 223.111   2
   7   2   1 559.831 303.065   2
   7  -2   1 1236.45 361.386   2
   7   2  -1 1153.24 336.291   2
   7  -2  -1 662.600 297.002   2
   7   2   2 1813.57 393.488   2
   7  -2   2 2200.93 434.887   2
   7   2  -2 2443.05 474.399   2
   7  -2  -2 2100.30 457.834   2
   7   2   3 848.830 349.647   2
   7  -2   3 607.544 280.497   2
   7  -2  -3 931.814 329.252   2
   7   2  -3 1639.86 400.198   2
   7   2   4 18504.1 1178.46   2
   7  -2   4 17351.9 1150.63   2
   7   2  -4 18011.6 1208.67   2
   7  -2  -4 17395.1 1201.25   2
   7   2   5 1273.65 385.330   2
   7  -2   5 1141.76 355.429   2
   7  -2  -5 1176.79 380.041   2
   7   2  -5 398.464 235.612   2
   7   2   6 432.354 283.513   2
   7  -2   6 294.315 209.479   2
   7  -2  -6 627.075 307.766   2
   7   2  -6 238.337 230.027   2
   7  -2  -7 64.3360 204.605   2
   7   2  -7 546.078 233.402   2
   7  -2  -8 2207.96 482.969   2
   7   2  -8 2667.98 507.673   2
   7   2  -9 4058.29 618.041   2
   7  -2  -9 4214.25 648.426   2
   7  -2 -10 4818.35 682.286   2
   7   2 -10 4568.70 689.691   2
   7  -2 -11 142.313 208.191   2
   7   2 -11 278.335 211.669   2
   7  -2 -12 1195.60 368.589   2
   7   2 -12 548.190 352.724   2
   7  -2 -13 987.832 362.875   2
   7   2 -13 804.890 327.258   2
   7  -2 -14 2556.93 547.661   2
   7   2 -14 1765.88 484.585   2
   7  -2 -15 2376.75 563.117   2
   7   2 -15 2460.42 564.973   2
   7  -2 -16 2769.75 581.480   2
   7   2 -16 2934.69 574.432   2
   7  -2 -17 2990.19 659.323   2
   7   2 -17 2696.98 644.753   2
   7  -2 -18 4906.45 853.563   2
   7   2 -18 3415.76 730.806   2
   7  -2 -19 2149.27 637.762   2
   7   2 -19 2162.27 668.293   2
   7  -2 -20 839.236 480.061   2
   7   2 -20 384.006 395.391   2
   7  -2 -21-102.864 288.901   2
   7   2 -21 186.118 423.660   2
   7  -2 -22 1802.30 637.760   2
   7   2 -22 679.066 532.894   2
   7  -2 -23 1617.11 609.586   2
   7   2 -23 996.609 511.777   2
   7  -2 -24 3254.87 858.741   2
   7   2 -24 4322.32 1166.93   2
   7  -2 -25 626.399 546.468   2
   7   2 -25 649.463 538.728   2
   7  -2 -26 963.716 568.927   2
   7   2 -26 570.869 508.000   2
  -7   2 -26 545.473 441.385   3
   7  -2 -27 772.381 636.716   2
   7   2 -27 354.809 530.990   2
   7  -2 -28 2600.93 796.651   2
   7   2 -28 3986.64 939.515   2
   7  -2 -29 297.604 385.027   2
   7   2 -29 780.243 414.800   2
   7  -2 -30-628.846 603.643   2
   7   2 -30-362.853 552.707   2
   7  -2 -31 121.231 476.786   2
   7   2 -31-860.393 617.981   2
   7   3   0 21082.1 1237.99   2
   7  -3   0 20839.7 1234.51   2
   7  -3  -1 3690.61 547.733   2
   7   3  -1 3563.63 519.522   2
   7   3   1 4117.03 561.179   2
   7  -3   1 3914.43 592.720   2
   7   3   2 368.064 197.555   2
   7  -3   2 273.787 214.927   2
   7   3  -2 235.046 193.556   2
   7  -3  -2-84.0131 246.968   2
   7   3   3 7062.55 745.164   2
   7  -3   3 5738.54 682.600   2
   7   3  -3 5739.73 671.319   2
   7  -3  -3 5301.00 658.070   2
   7   3   4 7421.09 770.147   2
   7  -3   4 6893.56 733.896   2
   7   3  -4 8236.53 798.072   2
   7  -3  -4 7769.81 813.927   2
   7   3  -5 12237.6 992.993   2
   7  -3  -5 12072.6 1010.94   2
   7   3   5 11148.2 937.933   2
   7  -3   5 10776.4 921.623   2
   7  -3  -6-29.5228 249.604   2
   7   3  -6 300.096 275.529   2
   7  -3  -7 4242.37 655.622   2
   7   3  -7 5329.47 685.581   2
   7  -3  -8 25948.4 1488.48   2
   7   3  -8 26005.0 1485.44   2
   7  -3  -9 4924.04 683.557   2
   7   3  -9 5462.06 710.053   2
   7  -3 -10 855.255 335.163   2
   7   3 -10 905.608 313.262   2
   7  -3 -11 9936.04 1003.11   2
   7   3 -11 9183.58 937.834   2
   7  -3 -12 9883.26 1004.42   2
   7   3 -12 10432.5 1034.00   2
   7  -3 -13 2405.10 506.178   2
   7   3 -13 2296.92 537.279   2
   7  -3 -14-476.768 341.859   2
   7   3 -14-304.082 282.605   2
   7  -3 -15 3649.20 696.882   2
   7   3 -15 3437.22 661.506   2
   7  -3 -16 3520.12 652.077   2
   7   3 -16 4635.00 752.493   2
   7  -3 -17 55.6148 280.948   2
   7   3 -17 256.104 352.936   2
   7  -3 -18 415.464 456.664   2
   7   3 -18 523.321 474.868   2
   7  -3 -19 6769.88 1012.27   2
   7   3 -19 8202.82 1068.59   2
   7  -3 -20 1443.70 451.573   2
   7   3 -20 1286.46 522.284   2
   7  -3 -21 2588.81 718.481   2
   7   3 -21 2468.74 643.363   2
   7  -3 -22 1788.64 664.440   2
   7   3 -22 1508.21 613.870   2
   7  -3 -23 2616.75 736.314   2
   7   3 -23 3669.03 805.206   2
   7  -3 -24 759.840 564.391   2
   7   3 -24 491.884 334.410   2
   7  -3 -25 809.611 506.430   2
   7   3 -25 37.2656 303.405   2
   7  -3 -26 2877.82 841.859   2
   7   3 -26 1275.99 599.961   2
  -7   3 -26 3439.56 925.585   3
   7  -3 -27-25.2588 374.432   2
   7   3 -27 223.989 433.411   2
  -7   3 -27 542.691 545.391   3
   7  -3 -28 915.706 583.400   2
   7   3 -28 144.774 360.327   2
  -7   3 -28 1322.14 692.517   3
   7  -3 -29 832.460 612.364   2
   7   3 -29-158.346 424.772   2
   7  -3 -30 818.561 513.359   2
   7   3 -30 708.711 534.894   2
   7  -3 -31-441.517 667.664   2
   7   4   0-333.469 179.538   2
   7  -4   0-133.103 186.134   2
   7   4   1 539.152 296.936   2
   7  -4  -1 96.0572 202.476   2
   7  -4   1 267.311 259.408   2
   7   4  -1 245.500 216.050   2
   7   4   2 74.3155 260.472   2
   7  -4   2-186.292 229.420   2
   7   4  -2-11.3252 185.423   2
   7  -4  -2 218.257 225.105   2
   7   4   3 6859.89 746.850   2
   7  -4   3 6386.94 748.387   2
   7   4  -3 6698.35 725.730   2
   7  -4  -3 7098.80 781.989   2
   7   4   4 571.325 271.814   2
   7  -4   4 1032.49 352.235   2
   7  -4  -4 783.052 334.699   2
   7   4  -4 514.228 246.538   2
   7   4   5 419.716 220.381   2
   7  -4   5 241.628 264.822   2
   7  -4  -5 0.70220 233.040   2
   7   4  -5 297.510 277.710   2
   7  -4  -6 148.537 263.342   2
   7   4  -6 516.087 284.549   2
   7  -4  -7-203.337 253.082   2
   7   4  -7-28.8461 223.967   2
   7  -4  -8-206.048 219.843   2
   7   4  -8 325.713 195.706   2
   7  -4  -9 1466.53 384.993   2
   7   4  -9 1837.88 469.684   2
   7   4 -10 586.080 302.622   2
   7  -4 -10 404.996 225.144   2
   7  -4 -11 433.457 345.036   2
   7   4 -11-334.847 296.179   2
   7  -4 -12 2691.73 571.939   2
   7   4 -12 2122.35 503.808   2
   7  -4 -13 2465.78 556.012   2
   7   4 -13 2406.30 540.658   2
   7   4 -14 387.525 277.215   2
   7  -4 -14 431.121 280.830   2
   7  -4 -15-72.1230 277.361   2
   7   4 -15 150.970 234.232   2
   7  -4 -16 1908.13 473.175   2
   7   4 -16 2202.93 530.525   2
   7  -4 -17-169.337 281.642   2
   7   4 -17 81.3228 325.731   2
   7  -4 -18 3810.87 746.764   2
   7   4 -18 3885.59 764.414   2
   7  -4 -19 453.054 465.833   2
   7   4 -19 512.359 329.318   2
   7  -4 -20 233.990 396.285   2
   7   4 -20-134.834 381.615   2
   7  -4 -21 936.587 538.485   2
   7   4 -21 1323.47 594.502   2
   7  -4 -22 755.060 485.512   2
   7   4 -22 1303.71 595.184   2
   7  -4  22 578.008 305.782   1
   7  -4 -23 607.395 539.556   2
   7   4 -23 231.751 390.220   2
   7  -4 -24 2672.40 754.953   2
   7   4 -24 1771.36 670.462   2
   7  -4 -25 134.975 427.355   2
   7   4 -25 234.004 486.039   2
   7  -4 -26 607.492 470.932   2
   7   4 -26 1226.31 694.443   2
  -7   4 -26 721.826 461.587   3
   7  -4 -27 54.5493 392.992   2
   7   4 -27 398.189 434.694   2
  -7   4 -27 955.525 539.129   3
   7  -4 -28 536.152 472.183   2
   7   4 -28-505.478 492.788   2
  -7   4 -28 1174.66 614.255   3
   7  -4 -29-11.4237 477.875   2
   7   4 -29-1007.05 557.474   2
  -7   4 -29 906.482 656.680   3
   7  -4 -30 255.319 492.283   2
   7   4 -30-10.7625 445.994   2
   7   5   0 1267.74 349.720   2
   7  -5   0 1148.42 324.671   2
   7   5   1 296.719 246.919   2
   7  -5   1 486.586 252.060   2
   7   5  -1 586.862 262.464   2
   7  -5  -1 254.342 188.490   2
   7   5   2 21878.1 1287.47   2
   7  -5   2 22920.7 1332.26   2
   7   5  -2 20936.7 1271.97   2
   7  -5  -2 21536.4 1314.20   2
   7   5   3 1334.12 341.242   2
   7  -5   3 1648.16 377.094   2
   7   5  -3 1647.80 394.402   2
   7  -5  -3 1364.14 357.521   2
  -7  -5  -4 4772.16 683.465   3
   7   5  -4 5992.15 700.211   2
   7  -5  -4 5984.10 697.147   2
   7   5   4 5421.03 649.569   2
   7  -5   4 5452.70 653.845   2
  -7  -5  -5 11.2228 237.054   3
   7   5  -5 422.696 223.587   2
   7  -5  -5 240.553 245.084   2
  -7  -5  -6 22992.8 1421.02   3
   7   5  -6 24756.2 1448.03   2
   7  -5  -6 25413.6 1490.06   2
  -7  -5  -7 621.710 257.587   3
   7  -5  -7 353.493 287.664   2
   7   5  -7 1011.34 372.546   2
  -7  -5  -8 2592.11 437.163   3
   7  -5  -8 2655.18 518.223   2
   7   5  -8 2494.97 513.836   2
  -7  -5  -9 11020.4 817.705   3
   7  -5  -9 11194.8 1040.40   2
   7   5  -9 11296.1 1023.55   2
   7  -5 -10 12924.8 1111.92   2
   7   5 -10 13531.8 1108.24   2
   7   5 -11 406.899 362.336   2
   7  -5 -11 493.265 329.918   2
   7  -5 -12-138.309 261.833   2
   7   5 -12 153.722 202.299   2
   7  -5 -13 2548.07 557.544   2
   7   5 -13 3105.47 610.842   2
   7  -5 -14 17543.5 1367.65   2
   7   5 -14 15352.2 1280.29   2
   7  -5 -15 1341.48 440.928   2
   7   5 -15 1730.58 472.189   2
   7  -5 -16 1831.41 506.841   2
   7   5 -16 2029.92 563.883   2
   7  -5 -17 499.064 381.374   2
   7   5 -17 168.965 238.207   2
   7  -5 -18 2908.28 642.244   2
   7   5 -18 2792.68 623.117   2
   7  -5 -19 96.8763 271.312   2
   7   5 -19 305.537 328.456   2
   7  -5  19 852.914 401.139   1
   7  -5 -20 2495.65 610.160   2
   7   5 -20 2211.14 605.883   2
   7  -5 -20 1711.14 522.515   1
   7  -5  20 3028.61 654.479   1
   7  -5 -21-244.391 334.715   2
   7   5 -21-129.733 390.348   2
   7  -5 -21 1020.73 492.886   1
   7  -5  21 152.267 291.627   1
   7  -5 -22 2859.50 665.268   2
   7   5 -22 3665.67 851.858   2
   7  -5 -22 2724.45 642.214   1
   7  -5 -23 1115.83 603.667   2
   7   5 -23-288.521 361.641   2
   7  -5 -23 1472.45 515.479   1
   7  -5 -24 2818.13 812.196   2
   7   5 -24 2508.73 739.530   2
   7  -5 -25-84.4644 388.597   2
   7   5 -25 608.339 497.638   2
   7  -5 -26 994.626 596.401   2
   7   5 -26 1599.44 607.475   2
  -7   5 -26 1397.33 572.216   3
   7  -5 -27 595.523 461.624   2
   7   5 -27-152.572 375.553   2
  -7   5 -27 855.753 613.265   3
   7  -5 -28 2394.69 796.386   2
   7   5 -28 2321.65 755.886   2
  -7   5 -28 2294.85 743.228   3
   7  -5 -29 862.665 616.131   2
   7   5 -29 839.679 598.025   2
  -7   5 -29 1501.17 698.016   3
   7  -5 -30-443.636 530.230   2
   7   5 -30-212.059 413.811   2
  -7   5 -30 1000.43 780.464   3
   7   6   0 155.069 166.365   2
   7  -6   0-296.594 246.132   2
   7  -6  -1 924.014 305.981   2
   7   6   1 1444.64 367.051   2
   7  -6   1 1078.32 337.734   2
   7   6  -1 1166.67 325.836   2
   7   6   2-103.364 278.750   2
   7  -6   2 334.129 243.246   2
   7  -6  -2 18.2496 237.535   2
   7   6  -2 639.357 306.999   2
   7   6   3 388.658 176.546   2
   7  -6   3 739.844 266.311   2
   7  -6  -3 123.895 177.032   2
   7   6  -3 864.322 340.717   2
   7  -6  -4 134.292 228.959   2
   7   6  -4 99.7821 224.317   2
   7   6  -5 5733.58 680.990   2
   7  -6  -5 5438.16 697.022   2
   7   6  -6 305.659 255.841   2
   7  -6  -6 452.546 310.913   2
   7   6  -7 145.262 253.421   2
   7  -6  -7 274.369 226.225   2
   7  -6  -8 121.728 242.488   2
   7   6  -8 73.7976 198.622   2
   7   6  -9 3112.38 530.368   2
   7  -6  -9 3042.12 570.700   2
   7  -6 -10 1950.12 479.615   2
   7   6 -10 1692.85 451.373   2
   7  -6 -11 1058.58 399.919   2
   7   6 -11 337.148 294.229   2
   7   6 -12 1800.82 496.715   2
   7  -6 -12 1250.70 402.692   2
   7   6 -13 1083.49 402.075   2
   7  -6 -13 1903.75 487.954   2
   7  -6  14 537.925 414.643   1
   7  -6 -14-218.227 286.963   2
   7   6 -14 645.756 342.393   2
   7  -6  15 1301.13 485.830   1
   7   6 -15 1212.06 437.133   2
   7  -6 -15 832.636 320.439   2
   7  -6 -16 1282.64 471.129   1
   7  -6  16 1529.31 569.480   1
   7  -6 -16 269.869 340.314   2
   7   6 -16 600.886 355.375   2
   7  -6 -17 72.9133 227.921   1
   7  -6  17 611.040 488.875   1
   7  -6 -17 320.084 385.665   2
   7   6 -17-96.3806 247.890   2
   7  -6 -18 1029.23 457.910   2
   7   6 -18 500.726 311.086   2
   7  -6 -18 697.822 361.737   1
   7  -6  18 415.757 420.275   1
   7  -6 -19-299.553 322.666   2
   7   6 -19-379.250 447.055   2
   7  -6 -19 42.6382 271.383   1
   7  -6  19 0.41316 254.203   1
   7  -6 -20 546.956 307.853   2
   7   6 -20 837.791 420.594   2
   7  -6 -20 402.077 397.193   1
   7  -6  20 785.309 460.100   1
   7  -6 -21 695.635 543.560   2
   7   6 -21-407.675 382.343   2
   7  -6  21-33.4576 243.438   1
   7  -6 -21 741.125 431.000   1
   7  -6 -22 21.2234 328.183   2
   7  -6 -22 642.261 460.070   1
   7  -6 -23 169.606 389.669   2
   7   6 -23 345.400 367.932   2
   7  -6 -23 300.789 343.304   1
   7  -6 -24 359.159 369.380   2
   7   6 -24 271.376 376.867   2
   7  -6 -25 133.724 460.438   2
   7   6 -25-312.850 436.516   2
   7  -6 -26 892.546 499.167   2
   7   6 -26 749.142 490.993   2
  -7   6 -26 1826.96 681.565   3
   7  -6 -27 1453.04 702.048   2
   7   6 -27 626.416 486.810   2
  -7   6 -27 2016.55 762.633   3
   7  -6 -28-97.3387 490.302   2
   7   6 -28 166.823 456.492   2
  -7   6 -28 689.999 543.318   3
   7  -6 -29 441.397 523.694   2
   7   6 -29 54.9577 357.498   2
  -7   6 -29 446.756 549.723   3
  -7   6 -30 599.308 613.310   3
   7   7   0 18878.9 1177.73   2
   7  -7   0 19669.3 1210.27   2
   7   7   1 7688.44 752.657   2
   7  -7   1 7115.63 732.054   2
   7   7  -1 7015.09 731.268   2
   7  -7  -1 7075.92 738.973   2
   7   7  -2 838.283 292.016   2
   7  -7  -2 547.937 203.145   2
   7  -7  -3 3149.65 500.824   2
   7   7  -3 3758.46 550.291   2
   7   7  -4 7439.56 777.176   2
   7  -7  -4 8406.59 825.916   2
   7  -7  -5 1931.19 407.948   2
   7   7  -5 2223.02 427.538   2
   7  -7   6 1172.39 660.754   1
   7   7  -6 541.101 278.023   2
   7  -7  -6 179.036 177.655   2
   7  -7   7 397.253 517.252   1
   7   7  -7-1.83382 210.848   2
   7  -7  -7-278.613 253.938   2
   7  -7  -8 15960.2 1781.24   1
   7  -7   8 14027.5 1697.08   1
   7   7  -8 15896.6 1169.45   2
   7  -7  -8 15229.6 1128.30   2
   7  -7  -9 1667.95 572.361   1
   7  -7   9 2489.64 809.720   1
   7  -7  -9 1231.39 348.444   2
   7   7  -9 2443.43 520.531   2
   7  -7 -10 2855.82 834.535   1
   7  -7  10 3459.33 904.106   1
   7  -7 -10 3162.17 567.898   2
   7   7 -10 2789.62 535.954   2
   7  -7 -11 1875.26 664.067   1
   7  -7  11 1523.01 656.796   1
   7  -7 -11 1978.83 449.329   2
   7   7 -11 2114.97 498.064   2
   7  -7 -12 2145.49 671.924   1
   7  -7  12 2031.39 659.715   1
   7  -7 -12 1651.17 475.970   2
   7   7 -12 2845.11 551.589   2
   7  -7 -13 3279.87 835.121   1
   7  -7  13 3437.95 845.193   1
   7  -7 -13 3074.41 564.770   2
   7   7 -13 3395.03 632.237   2
   7  -7 -14 3925.05 887.580   1
   7  -7  14 4306.03 907.281   1
   7  -7 -14 3442.80 601.339   2
   7   7 -14 3950.32 679.680   2
   7  -7 -15 219.527 425.539   1
   7  -7  15 893.732 586.266   1
   7  -7 -15 18.1875 269.178   2
   7   7 -15 17.9416 233.808   2
   7  -7 -16 3242.16 776.897   1
   7  -7  16 4762.55 917.177   1
   7  -7 -16 2946.27 642.652   2
   7   7 -16 4604.88 798.086   2
   7  -7 -17 3972.48 877.926   1
   7  -7  17 3595.65 859.373   1
   7  -7 -17 3819.25 695.583   2
   7   7 -17 4667.44 810.851   2
   7  -7  18 928.554 458.107   1
   7  -7 -18 934.340 477.048   1
   7   7 -18 216.528 314.949   2
   7  -7 -18 964.632 426.920   2
   7  -7 -19 217.617 301.487   1
   7  -7  19 594.483 473.328   1
   7  -7 -19 371.103 335.058   2
   7   7 -19 1154.03 497.332   2
   7  -7 -20 3223.14 826.408   1
   7  -7  20 2972.46 730.757   1
   7  -7 -20 3370.56 690.897   2
   7   7 -20 2908.94 689.914   2
   7  -7 -21 1397.64 517.008   2
   7   7 -21 506.960 377.632   2
   7  -7 -21 1001.14 489.867   1
   7  -7  21 1427.61 608.310   1
   7  -7 -22 240.312 349.892   2
   7   7 -22 51.8444 312.080   2
   7  -7 -22-132.357 272.688   1
   7  -7 -23-286.544 429.083   2
   7   7 -23-743.283 381.311   2
   7  -7 -24 1231.28 552.433   2
   7   7 -24 1185.25 598.072   2
   7  -7 -25 272.706 376.580   2
   7   7 -25 630.907 421.874   2
   7  -7 -26-800.429 550.134   2
   7   7 -26 212.517 344.588   2
   7  -7 -27 85.0817 403.294   2
   7   7 -27 382.042 394.351   2
  -7   7 -27 656.359 465.261   3
   7  -7 -28-763.856 602.986   2
   7   7 -28-90.9087 397.033   2
   7  -7 -29-703.320 663.619   2
   7   7 -29-627.138 592.610   2
   7  -8   0 906.939 579.162   1
   7  -8  -1 166.858 385.256   1
   7  -8   1 986.530 494.339   1
   7  -8  -1 645.426 251.030   2
   7   8  -1 708.237 256.346   2
   7  -8   2 437.879 529.576   1
   7   8  -2 220.698 182.812   2
   7  -8  -2 157.596 141.847   2
   7  -8  -3 1963.86 797.195   1
   7  -8   3 2535.00 860.312   1
   7   8  -3 2666.13 480.393   2
   7  -8  -3 2511.49 472.960   2
   7  -8  -4-512.856 514.826   1
   7  -8  -4 11.8205 171.467   2
   7   8  -4 138.517 174.932   2
   7  -8  -5 667.435 650.269   1
   7  -8   5 575.509 411.600   1
   7  -8  -5 350.817 219.605   2
   7   8  -5 448.988 246.445   2
   7  -8  -6-178.956 314.032   1
   7  -8   6-30.5236 524.542   1
   7  -8  -6 566.354 287.598   2
   7   8  -6-107.743 202.225   2
   7  -8  -7-24.0955 543.769   1
   7  -8   7 547.340 591.684   1
   7   8  -7-93.9016 196.734   2
   7  -8  -7-170.986 195.728   2
   7  -8  -8-384.272 427.297   1
   7  -8   8 407.923 570.166   1
   7  -8  -8 17.6585 167.335   2
   7   8  -8 355.468 301.205   2
   7  -8  -9 2324.27 752.946   1
   7  -8   9 2032.97 764.800   1
   7   8  -9 3135.43 561.946   2
   7  -8  -9 2037.41 457.715   2
   7  -8 -10-213.345 401.878   1
   7  -8  10 746.367 622.878   1
   7   8 -10 342.420 220.136   2
   7  -8 -10 41.1812 193.216   2
   7  -8 -11-135.250 438.913   1
   7  -8  11 260.144 362.784   1
   7  -8 -11-222.195 262.293   2
   7   8 -11-380.351 309.664   2
   7  -8 -12-179.763 287.200   1
   7   8 -12 492.109 280.891   2
   7  -8 -12-32.1189 213.737   2
   7  -8  13-83.4000 464.348   1
   7  -8 -13 377.172 459.785   1
   7  -8 -13-117.464 220.559   2
   7   8 -13 460.771 335.656   2
   7  -8 -14 216.842 431.446   1
   7  -8  14 1226.55 692.042   1
   7  -8 -14 197.918 232.585   2
   7   8 -14 107.470 275.076   2
   7  -8 -15 807.272 552.385   1
   7  -8  15 118.388 347.997   1
   7  -8 -16 696.069 496.605   1
   7  -8  16 1338.64 555.239   1
   7  -8 -16 982.727 365.479   2
   7   8 -16 1077.88 464.375   2
   7  -8 -17 218.341 422.686   1
   7  -8  17 553.737 453.559   1
   7   8 -17-262.964 254.895   2
   7  -8 -17 252.173 293.073   2
   7  -8 -18-17.0508 299.390   1
   7  -8  18 185.023 381.291   1
   7  -8 -18 136.301 287.863   2
   7   8 -18 185.551 319.911   2
   7  -8 -19 258.939 415.268   1
   7  -8  19 180.153 416.785   1
   7   8 -19 399.219 321.831   2
   7  -8 -20-217.573 340.495   1
   7  -8  20 730.298 521.491   1
   7   8 -20-76.7543 269.061   2
   7  -8 -21 380.282 483.405   1
   7   8 -21 540.165 371.016   2
   7  -8 -22 554.012 479.255   1
   7   8 -22 321.334 416.084   2
   7   8 -23 198.508 343.193   2
   7   8 -24-227.167 376.545   2
   7   8 -25-532.889 469.942   2
   7  -9   0 457.574 546.360   1
   7  -9  -1 1000.02 674.745   1
   7  -9   1 2619.26 943.712   1
   7  -9  -2 1784.46 745.033   1
   7  -9   2 1747.93 814.202   1
   7  -9  -3 5229.50 1247.00   1
   7  -9   3 5309.68 1237.18   1
   7  -9  -4-213.806 539.236   1
   7  -9   4 55.7708 470.852   1
   7  -9  -5 7541.35 1453.23   1
   7  -9   5 5770.68 1250.24   1
   7  -9  -6 284.220 465.604   1
   7  -9   6 515.789 751.642   1
   7  -9  -7 4913.47 1142.80   1
   7  -9   7 8020.79 1492.10   1
   7  -9  -8 2426.13 884.053   1
   7  -9   8 2849.18 943.842   1
   7  -9  -9 2191.81 715.743   1
   7  -9   9 3220.58 1051.13   1
   7  -9 -10 744.636 550.926   1
   7  -9  10 814.197 567.689   1
   7  -9 -11 4826.88 1142.41   1
   7  -9  11 4055.98 1079.65   1
   7  -9 -12 1495.47 705.416   1
   7  -9  12-104.483 513.802   1
   7  -9 -13 837.391 587.525   1
   7  -9  13 1308.96 582.259   1
   7  -9 -14 1204.52 662.937   1
   7  -9  14 1762.96 785.697   1
   7  -9 -15 5460.70 1147.97   1
   7  -9  15 4786.51 1134.68   1
   7  -9 -16 473.557 486.584   1
   7  -9  16 299.017 453.527   1
   7  -9 -17 127.553 340.474   1
   7  -9  17 210.577 467.630   1
   7  -9 -18 1640.79 726.264   1
   7  -9  18 1252.50 599.163   1
   7  -9 -19 2120.77 691.462   1
   7  -9  19 2623.32 872.716   1
   7  -9 -20-131.333 338.271   1
   7  -9 -21 258.169 455.303   1
   7 -10   0 1108.14 831.468   1
   7 -10  -1 2025.95 880.344   1
   7 -10   1 2694.63 1134.83   1
   7 -10  -2 2068.50 920.490   1
   7 -10   2 366.257 490.924   1
   7 -10  -3 4675.34 1345.16   1
   7 -10   3 1241.20 861.065   1
   7 -10  -4 1160.46 725.714   1
   7 -10   4 1422.96 729.213   1
   7 -10  -5-556.527 481.246   1
   7 -10   5-607.922 640.638   1
   7 -10  -6 473.751 536.101   1
   7 -10   6 236.772 518.587   1
   7 -10  -7 587.751 736.840   1
   7 -10   7 108.103 461.535   1
   7 -10  -8 500.762 654.535   1
   7 -10   8 55.2090 563.913   1
   7 -10  -9 304.440 627.370   1
   7 -10   9 550.062 638.923   1
   7 -10 -10 448.516 482.518   1
   7 -10  10 1362.67 888.105   1
   7 -10 -11 884.532 683.893   1
   7 -10  11 89.2865 397.092   1
   7 -10 -12-715.613 680.840   1
   7 -10  12 1006.74 736.835   1
   7 -10 -13 701.243 707.019   1
   7 -10  13 693.288 733.754   1
   7 -10 -14 879.820 486.965   1
   7 -10  14 735.302 483.832   1
   7 -10 -15 997.038 672.621   1
   7 -10  15 814.712 573.404   1
   7 -10 -16 198.649 501.446   1
   7 -10  16 1062.02 619.738   1
   7 -10 -17 983.317 635.122   1
   7 -10  17-333.523 526.179   1
   7 -10 -18 620.214 558.607   1
   7 -10  18 508.486 541.132   1
   7 -10  19 363.740 478.632   1
   7 -10 -19 195.833 509.684   1
   7 -10 -20 343.274 561.866   1
   7 -11   0 1024.61 1060.88   1
   7 -11  -1 2596.76 1102.64   1
   7 -11   1 1771.38 879.533   1
   7 -11  -2 1529.16 868.806   1
   7 -11   2 1061.34 851.992   1
   7 -11  -3 1599.57 814.385   1
   7 -11   3 1650.94 851.331   1
   7 -11  -4-82.7434 403.431   1
   7 -11   4 1036.81 781.179   1
   7 -11  -5 1528.71 838.290   1
   7 -11   5 1806.08 899.559   1
   7 -11  -6 1565.16 1112.78   1
   7 -11   6 17.6984 479.833   1
   7 -11  -7 440.712 639.398   1
   7 -11   7 625.717 597.680   1
   7 -11  -8-63.4750 522.166   1
   7 -11   8 1167.16 814.808   1
   7 -11  -9 919.406 634.618   1
   7 -11   9 2928.85 1040.24   1
   7 -11 -10 1463.31 813.022   1
   7 -11  10 2111.50 980.471   1
   7 -11 -11 53.3767 421.211   1
   7 -11  11 624.449 468.996   1
   7 -11 -12 635.712 721.380   1
   7 -11  12 1627.65 847.635   1
   7 -11  13 2061.31 879.212   1
   7 -11  14 643.021 561.334   1
   7 -11  15 325.099 433.666   1
   8   0   0 7589.31 822.766   2
   8   0   1 171.628 223.354   2
   8   0  -1 402.901 249.119   2
   8   0   2 9182.95 910.431   2
   8   0  -2 9167.20 917.913   2
   8   0   3-230.946 273.969   2
   8   0  -3-11.4688 197.104   2
   8   0   4 1274.29 400.808   2
   8   0  -4 1265.29 393.532   2
   8   0   5 107.379 195.871   2
   8   0  -5-403.693 298.028   2
   8   0   6 10190.7 982.440   2
   8   0  -6 10452.2 1014.78   2
   8   0   7 89.3962 299.758   2
   8   0  -7 272.164 300.936   2
   8   0  -8 20171.4 1410.44   2
   8   0  -9 155.759 287.892   2
   8   0 -10 19526.7 1397.03   2
   8   0 -11 275.338 275.889   2
   8   0 -12 4273.44 710.217   2
   8   0 -13 126.600 292.221   2
   8   0 -14 5527.60 807.421   2
   8   0 -15 226.823 338.472   2
   8   0 -16 2473.65 549.023   2
   8   0 -17-649.055 402.353   2
   8   0 -18 2102.57 590.208   2
   8   0 -19-259.488 419.009   2
   8   0 -20-432.094 449.808   2
   8   0 -21-213.921 337.059   2
   8   0 -22 449.763 381.939   2
   8   0 -23 1056.46 562.432   2
   8   0 -24 808.851 496.193   2
   8   0 -25 925.204 594.889   2
   8   0 -26 155.301 319.977   2
   8   0 -27 401.561 529.038   2
   8   0 -28 3920.15 980.103   2
   8   0 -29-80.5654 426.759   2
   8   0 -30 5158.69 1104.43   2
   8   1   0 51.0591 203.239   2
   8  -1   0 202.173 285.478   2
   8  -1   1 285.490 265.601   2
   8   1   1-54.3957 201.641   2
   8  -1  -1-471.104 309.493   2
   8   1  -1 100.116 266.494   2
   8   1   2 289.201 314.802   2
   8   1  -2 242.293 247.151   2
   8  -1  -2 243.273 256.439   2
   8  -1   2 7.39536 261.399   2
   8   1   3 766.455 328.080   2
   8  -1   3 539.120 358.198   2
   8   1  -3 346.349 285.256   2
   8  -1  -3 429.189 332.494   2
   8   1   4 731.494 318.262   2
   8  -1   4 479.968 244.403   2
   8   1  -4 413.453 290.311   2
   8  -1  -4 803.702 374.293   2
   8   1   5 867.782 367.682   2
   8  -1   5 639.237 334.259   2
   8  -1  -5 1508.75 472.259   2
   8   1  -5 650.725 340.680   2
   8   1   6 2130.29 492.942   2
   8  -1   6 2700.78 545.350   2
   8  -1  -6 2565.43 547.955   2
   8   1  -6 2211.92 492.421   2
   8   1   7 13.5296 277.788   2
   8  -1   7-705.168 376.096   2
   8  -1  -7-36.8245 198.065   2
   8   1  -7 133.960 206.297   2
   8  -1  -8 189.136 248.117   2
   8   1  -8 108.065 271.724   2
   8  -1  -9-171.185 268.685   2
   8   1  -9 1173.56 388.002   2
   8  -1 -10 1107.14 352.872   2
   8   1 -10 1282.82 461.061   2
   8  -1 -11 779.976 296.191   2
   8   1 -11 539.247 327.898   2
   8  -1 -12 1349.37 424.296   2
   8   1 -12 1735.90 478.375   2
   8  -1 -13-327.595 358.076   2
   8   1 -13-389.799 327.942   2
   8  -1 -14 1553.47 491.506   2
   8   1 -14 1694.38 499.239   2
   8  -1 -15-5.80209 280.977   2
   8   1 -15 83.6628 273.074   2
   8   1 -16 11293.5 1209.48   2
   8  -1 -16 11902.0 1228.13   2
   8  -1 -17-335.713 432.860   2
   8   1 -17 437.892 390.620   2
   8  -1 -18 248.212 331.192   2
   8   1 -18 565.673 421.956   2
   8  -1 -19 1894.90 599.423   2
   8   1 -19 1509.18 536.237   2
   8  -1 -20 4365.10 865.190   2
   8   1 -20 5595.41 913.926   2
   8  -1 -21 1766.87 609.508   2
   8   1 -21 1690.99 600.302   2
   8  -1 -22 1609.51 617.628   2
   8   1 -22 1294.46 604.293   2
   8  -1 -23 1730.75 707.768   2
   8   1 -23 750.524 520.968   2
   8  -1 -24 2481.65 768.035   2
   8   1 -24 2687.08 816.436   2
   8  -1 -25 3349.49 925.485   2
   8   1 -25 2119.70 770.697   2
   8  -1 -26 2647.76 816.417   2
   8   1 -26 2334.46 726.055   2
   8  -1 -27 755.027 472.939   2
   8   1 -27-129.895 365.416   2
   8  -1 -28-60.3329 386.606   2
   8   1 -28 718.899 585.126   2
   8  -1 -29 332.212 449.258   2
   8   1 -29-92.5766 420.380   2
   8  -1 -30-275.475 452.119   2
   8   1 -30 120.794 516.391   2
   8   2   0 7328.97 823.649   2
   8  -2   0 7212.71 825.426   2
   8  -2   1-67.5505 271.569   2
   8   2  -1 194.357 268.099   2
   8   2   1-9.41143 207.171   2
   8  -2  -1-345.581 269.473   2
   8   2   2 8169.83 845.831   2
   8  -2   2 7143.77 791.974   2
   8   2  -2 8202.86 842.977   2
   8  -2  -2 7494.03 815.949   2
   8   2   3 279.793 279.581   2
   8  -2   3 526.508 313.518   2
   8   2  -3 30.5512 210.812   2
   8  -2  -3 337.084 207.164   2
   8   2   4 18810.3 1303.36   2
   8  -2   4 17600.7 1269.31   2
   8   2  -4 19247.2 1323.33   2
   8  -2  -4 18191.8 1307.66   2
   8   2   5 8903.06 897.497   2
   8  -2   5 7473.20 858.154   2
   8   2  -5 8420.14 901.959   2
   8  -2  -5 8395.89 915.150   2
   8   2   6 1528.61 422.208   2
   8  -2   6 1659.19 477.640   2
   8  -2  -6 1718.46 495.625   2
   8   2  -6 1601.69 430.273   2
   8  -2  -7 3868.94 671.430   2
   8   2  -7 3624.40 644.019   2
   8  -2  -8 3668.98 678.535   2
   8   2  -8 3956.17 664.033   2
   8  -2  -9 1412.67 428.863   2
   8   2  -9 1946.67 485.726   2
   8   2 -10 158.354 220.432   2
   8  -2 -10-25.6797 255.668   2
   8  -2 -11 2563.74 558.116   2
   8   2 -11 2365.89 514.982   2
   8  -2 -12 7132.88 921.158   2
   8   2 -12 6749.20 864.900   2
   8  -2 -13 2173.28 500.180   2
   8   2 -13 2832.43 566.139   2
   8  -2 -14 3293.30 699.233   2
   8   2 -14 2675.62 609.575   2
   8  -2 -15 74.7098 290.878   2
   8   2 -15 515.530 349.704   2
   8  -2 -16 3995.24 724.225   2
   8   2 -16 2851.76 614.679   2
   8  -2 -17 991.129 473.157   2
   8   2 -17 1781.29 580.809   2
   8  -2 -18 31.1690 282.545   2
   8   2 -18-497.793 389.245   2
   8  -2 -19 144.653 336.805   2
   8   2 -19 137.766 404.674   2
   8  -2 -20 871.642 514.329   2
   8   2 -20 219.705 345.135   2
   8  -2 -21-226.551 341.915   2
   8   2 -21 74.9060 475.142   2
   8  -2 -22 1695.30 589.425   2
   8   2 -22 2055.67 676.553   2
   8  -2 -23 1852.76 691.020   2
   8   2 -23 2160.70 712.589   2
   8  -2 -24 2561.78 735.594   2
   8   2 -24 2418.40 760.970   2
   8  -2 -25 2074.74 693.095   2
   8   2 -25 2210.12 792.616   2
   8  -2 -26 3956.81 1011.80   2
   8   2 -26 3180.81 840.252   2
   8  -2 -27 774.185 617.296   2
   8   2 -27 1557.83 831.089   2
   8  -2 -28 22.9481 442.630   2
   8   2 -28 1365.97 712.211   2
   8  -2 -29 1200.96 612.834   2
   8   2 -29 545.172 426.854   2
   8  -2 -30 1097.35 504.887   2
   8   2 -30 893.187 583.234   2
   8   3   0-199.159 235.308   2
   8  -3   0-108.946 237.722   2
   8  -3  -1 638.254 329.228   2
   8   3   1 3.63153 239.975   2
   8  -3   1 531.558 319.521   2
   8   3  -1 513.603 259.982   2
   8   3   2-41.2236 206.017   2
   8  -3   2-105.450 208.256   2
   8   3  -2 305.451 249.554   2
   8  -3  -2 85.3112 187.264   2
   8   3   3 2276.17 486.016   2
   8  -3   3 2830.04 551.215   2
   8   3  -3 1967.28 450.049   2
   8  -3  -3 2217.68 517.708   2
   8   3   4 540.166 298.802   2
   8  -3   4 315.366 272.811   2
   8   3  -4 35.8281 258.245   2
   8  -3  -4 278.690 327.647   2
   8   3   5 1276.89 383.576   2
   8  -3   5 590.635 200.342   2
   8   3  -5 934.182 359.660   2
   8  -3  -5 1275.26 378.540   2
   8   3   6 1677.86 406.102   2
   8  -3   6 1262.47 398.388   2
   8  -3  -6 1225.85 419.348   2
   8   3  -6 1090.36 372.840   2
   8  -3  -7 945.133 383.716   2
   8   3  -7 1648.83 452.452   2
   8   3  -8 4257.23 680.401   2
   8  -3  -8 4242.84 688.862   2
   8  -3  -9 3849.68 654.856   2
   8   3  -9 3305.35 620.604   2
   8  -3 -10 7415.34 902.118   2
   8   3 -10 5555.84 768.286   2
   8  -3 -11 12.2439 220.800   2
   8   3 -11 280.623 255.342   2
   8  -3 -12-7.74756 239.488   2
   8   3 -12-86.4417 281.547   2
   8  -3 -13 1104.35 453.413   2
   8   3 -13 1335.77 415.899   2
   8   3 -14 6522.36 900.445   2
   8  -3 -14 5620.27 848.567   2
   8   3 -15 311.092 303.099   2
   8  -3 -15 389.918 351.187   2
   8  -3 -16-85.0897 268.948   2
   8   3 -16 211.748 301.126   2
   8  -3 -17-79.3238 294.345   2
   8   3 -17-154.932 295.391   2
   8  -3 -18 1227.30 416.664   2
   8   3 -18 1156.71 448.159   2
   8  -3 -19-230.576 346.289   2
   8   3 -19-256.832 471.194   2
   8  -3 -20 995.153 493.623   2
   8   3 -20 1347.59 538.778   2
   8  -3 -21 278.465 394.803   2
   8   3 -21 219.803 390.700   2
   8  -3 -22 1569.11 584.738   2
   8   3 -22 1008.00 453.583   2
   8  -3 -23-109.996 405.351   2
   8   3 -23 263.988 386.260   2
   8  -3 -24 2980.97 822.034   2
   8   3 -24 2434.15 763.879   2
   8  -3 -25 1333.96 664.007   2
   8   3 -25 414.151 394.321   2
   8  -3 -26 4341.91 1038.47   2
   8   3 -26 4407.54 1016.88   2
   8  -3 -27 1727.46 806.731   2
   8   3 -27 984.619 685.116   2
  -8   3 -27 1269.80 656.058   3
   8  -3 -28 626.697 534.472   2
   8   3 -28 888.635 592.291   2
   8  -3 -29 105.160 454.504   2
   8   3 -29 365.733 603.510   2
   8  -4   0 2312.03 524.107   2
   8   4   0 3111.28 548.700   2
   8   4   1 13154.0 1091.71   2
   8  -4   1 13166.6 1120.33   2
   8   4  -1 12656.8 1058.54   2
   8  -4  -1 12876.8 1082.00   2
   8   4   2 2185.39 441.246   2
   8  -4   2 2360.78 509.143   2
   8  -4  -2 2029.65 456.860   2
   8   4  -2 2052.39 477.888   2
   8   4   3 11318.6 1000.67   2
   8  -4   3 11252.5 995.208   2
   8   4  -3 11402.4 1006.56   2
   8  -4  -3 10935.3 1010.41   2
   8   4   4 54.5445 191.910   2
   8  -4   4 479.861 338.854   2
   8   4  -4 189.095 321.313   2
   8  -4  -4 472.231 293.482   2
   8   4   5 6739.63 803.959   2
   8  -4  -5 6243.78 795.987   2
   8  -4   5 5855.14 750.878   2
   8   4  -5 5972.20 760.336   2
   8   4  -6 4684.75 709.975   2
   8  -4  -6 4978.35 743.302   2
   8   4  -7 3651.22 612.958   2
   8  -4  -7 3199.90 580.117   2
   8   4  -8 4675.11 689.337   2
   8  -4  -8 4726.75 702.731   2
   8  -4  -9 848.583 416.205   2
   8   4  -9 110.732 234.600   2
   8  -4 -10 3844.22 675.164   2
   8   4 -10 4176.41 674.850   2
   8  -4 -11 6133.45 831.761   2
   8   4 -11 5844.70 823.744   2
   8  -4 -12 397.486 362.296   2
   8   4 -12 516.847 284.161   2
   8  -4 -13-60.6877 288.809   2
   8   4 -13 378.663 321.049   2
   8   4 -14 33.8586 278.334   2
   8  -4 -14-304.934 309.805   2
   8  -4 -15 65.2685 263.450   2
   8   4 -15-27.4052 241.199   2
   8  -4 -16 543.473 368.284   2
   8   4 -16-144.964 258.060   2
   8  -4 -17 3894.46 734.910   2
   8   4 -17 3484.88 684.165   2
   8  -4 -18 84.0290 300.276   2
   8   4 -18 332.708 289.377   2
   8  -4 -19 11232.8 1296.39   2
   8   4 -19 12040.7 1322.29   2
   8  -4 -20-96.7366 263.606   2
   8   4 -20-9.37505 313.999   2
   8  -4 -21 3230.68 768.735   2
   8   4 -21 3894.13 892.394   2
   8  -4 -22 651.357 429.461   2
   8   4 -22 1040.72 499.145   2
   8  -4 -23 3305.99 792.222   2
   8   4 -23 4478.07 881.403   2
   8  -4 -24-305.025 443.412   2
   8   4 -24 75.7139 362.791   2
   8  -4 -25 756.806 533.870   2
   8   4 -25 1308.06 587.904   2
   8  -4 -26 1715.23 562.049   2
   8   4 -26 1867.91 673.226   2
   8  -4 -27 2949.49 902.021   2
   8   4 -27 1826.13 724.250   2
   8  -4 -28 852.394 535.626   2
   8   4 -28 822.891 580.731   2
  -8   4 -28 806.560 589.908   3
   8  -4 -29 627.522 501.288   2
   8   4 -29 1130.44 611.703   2
   8   5   0-177.411 279.657   2
   8  -5   0-96.1680 235.253   2
   8   5   1 827.924 281.790   2
   8  -5   1 452.811 262.547   2
   8  -5  -1 416.072 263.458   2
   8   5  -1 1212.76 398.826   2
   8   5   2 5700.48 729.685   2
   8  -5   2 4738.35 672.244   2
   8  -5  -2 4503.46 663.451   2
   8   5  -2 5955.81 742.638   2
   8   5   3 2939.52 530.262   2
   8  -5   3 2546.66 505.478   2
   8   5  -3 3613.17 601.507   2
   8  -5  -3 2475.43 524.233   2
   8   5   4 313.913 236.242   2
   8  -5   4 132.015 264.335   2
   8   5  -4 364.519 291.505   2
   8  -5  -4 72.3764 233.219   2
   8   5  -5 40.3376 266.032   2
   8  -5  -5 512.012 274.405   2
   8   5  -6-123.008 262.234   2
   8  -5  -6-250.886 210.635   2
   8   5  -7 1693.42 436.957   2
   8  -5  -7 1700.25 460.007   2
   8   5  -8 2773.93 557.902   2
   8  -5  -8 2520.34 512.222   2
   8  -5  -9-123.002 252.022   2
   8   5  -9-16.4079 219.860   2
   8  -5 -10 441.736 296.491   2
   8   5 -10 316.018 339.494   2
   8  -5 -11 138.507 293.645   2
   8   5 -11 815.954 365.504   2
   8   5 -12 2398.48 568.501   2
   8  -5 -12 2420.85 574.647   2
   8  -5 -13 1025.57 446.128   2
   8   5 -13 1234.74 421.756   2
   8  -5 -14 319.186 299.426   2
   8   5 -14 876.401 422.763   2
   8   5 -15-302.885 247.436   2
   8  -5 -15-569.545 430.196   2
   8  -5 -16 1166.53 442.888   2
   8   5 -16 830.542 413.105   2
   8  -5 -17 620.179 330.545   2
   8   5 -17 761.895 403.229   2
   8  -5 -18 997.923 401.879   2
   8   5 -18 1198.69 480.216   2
   8  -5 -19 313.200 369.362   2
   8   5 -19 1366.70 479.113   2
[truncated: 118,310 more chars]
