# Supplementary material for: Synthesis, crystal structure, Hirshfeld surface analysis, and energy framework of bis­{3-(4-bromo­phen­yl)-5-[6-(1H-pyrazol-1-yl)pyridin-2-yl]-4H-1,2,4-triazol-4-ido}nickel(II) methanol disolvate and comparison with its chloro-substituted analogue
Source: Acta Crystallogr E Crystallogr Commun. 2025 Sep 5;81(Pt 10):906–11. doi: 10.1107/S2056989025007467 (PMC12498045; doi:10.1107/S2056989025007467)
Supplement: Supplementary file 2 [file e-81-00906-Isup2.hkl]

data_I                                                                          
_shelx_title ' shi_6446_mase_auto_a.res in Pbcn'                                
_shelx_refln_list_code          4                                               
_shelx_F_calc_maximum      475.63                                               
_exptl_crystal_F_000      1720.00                                               
_reflns_d_resolution_high  0.8400                                               
                                                                                
loop_                                                                           
 _space_group_symop_operation_xyz                                               
 'x, y, z'                                                                      
 '-x+1/2, -y+1/2, z+1/2'                                                        
 '-x, y, -z+1/2'                                                                
 'x+1/2, -y+1/2, -z'                                                            
 '-x, -y, -z'                                                                   
 'x-1/2, y-1/2, -z-1/2'                                                         
 'x, -y, z-1/2'                                                                 
 '-x-1/2, y-1/2, z'                                                             
                                                                                
_cell_length_a    12.8038                                                       
_cell_length_b    10.1729                                                       
_cell_length_c    27.9377                                                       
_cell_angle_alpha  90.000                                                       
_cell_angle_beta   90.000                                                       
_cell_angle_gamma  90.000                                                       
                                                                                
_shelx_F_squared_multiplier     1.000                                           
                                                                                
loop_                                                                           
 _refln_index_h                                                                 
 _refln_index_k                                                                 
 _refln_index_l                                                                 
 _refln_F_squared_calc                                                          
 _refln_F_squared_meas                                                          
 _refln_F_squared_sigma                                                         
 _refln_observed_status                                                         
   2   0   0       1279.83       1619.00        97.67 o                         
   4   0   0      13124.21      12052.31       352.96 o                         
   6   0   0      94428.53      98836.23      1242.27 o                         
   8   0   0       3340.06       3859.98       418.47 o                         
  10   0   0        130.90        137.85       213.43 o                         
  12   0   0         48.19        100.72       167.41 o                         
  14   0   0       2701.19       2905.41       529.62 o                         
   1   1   0       3576.32       2913.73        56.95 o                         
   3   1   0      19693.71      19352.20       271.15 o                         
   5   1   0        884.60        669.02        74.62 o                         
   7   1   0       6217.23       6539.36       350.47 o                         
   9   1   0       1443.54       1467.17       204.06 o                         
  11   1   0        498.06        593.42       170.41 o                         
  13   1   0        303.46        184.93       124.10 o                         
  15   1   0        467.47        466.41       200.09 o                         
   2   2   0       5077.76       4484.54       101.51 o                         
   4   2   0      23535.92      22127.13       336.68 o                         
   6   2   0       2787.33       2630.79       145.70 o                         
   8   2   0       3887.04       3698.30       296.54 o                         
  10   2   0       5838.01       6044.23       417.31 o                         
  12   2   0        563.47        429.96       155.98 o                         
  14   2   0       2830.51       2384.11       345.77 o                         
   1   3   0      16828.67      15622.79       518.11 o                         
   3   3   0       5905.42       5285.44       163.37 o                         
   5   3   0       2833.84       2678.91       134.96 o                         
   7   3   0      10582.37      10661.06       444.60 o                         
   9   3   0        227.70        148.82       101.03 o                         
  11   3   0        474.81        592.77       178.82 o                         
  13   3   0       1272.76       1486.78       259.16 o                         
   0   4   0      26416.87      20464.18       633.37 o                         
   2   4   0         52.08         75.57        19.86 o                         
   4   4   0         74.26        109.72        40.19 o                         
   6   4   0      13675.91      14161.96       309.60 o                         
   8   4   0       1153.50       1399.95       203.25 o                         
  10   4   0        372.41        383.51       127.30 o                         
  12   4   0        322.37        307.05       129.06 o                         
  14   4   0        229.07         85.41       299.03 o                         
   1   5   0        642.92        602.57       214.08 o                         
   3   5   0      26875.57      26176.40       362.57 o                         
   5   5   0       1259.84       1083.72       126.73 o                         
   7   5   0        938.18        613.68       121.02 o                         
   9   5   0       1798.77       2201.78       251.68 o                         
  11   5   0        849.73        683.41       178.06 o                         
  13   5   0        261.54        217.92       158.58 o                         
   0   6   0      14205.99      10861.11       826.12 o                         
   2   6   0         33.16         39.22        35.47 o                         
   4   6   0        162.40        150.48        43.66 o                         
   6   6   0       8255.08       9063.12       271.34 o                         
   8   6   0        825.67        376.43       215.10 o                         
  10   6   0        266.36         83.91       140.02 o                         
  12   6   0        704.84        834.29       200.39 o                         
   1   7   0      14464.15      13964.58       912.11 o                         
   3   7   0       2001.78       1944.96        94.58 o                         
   5   7   0       3036.00       2986.78       133.40 o                         
   7   7   0       8704.71       9801.60       429.29 o                         
   9   7   0        140.02          8.62        86.65 o                         
  11   7   0       1054.04       1302.41       217.41 o                         
   0   8   0        717.24        496.55       185.01 o                         
   2   8   0       2545.79       2153.67       301.80 o                         
   4   8   0       1158.19       1162.79       431.35 o                         
   6   8   0        242.20        345.71       171.12 o                         
   8   8   0          4.39         18.32       114.33 o                         
  10   8   0        298.05        746.95       192.25 o                         
   1   9   0        840.05       1076.78       235.18 o                         
   3   9   0       3056.65       2583.84       332.86 o                         
   5   9   0        208.08        270.72       246.13 o                         
   7   9   0        431.86        232.73       277.88 o                         
   9   9   0        688.36        393.94       251.06 o                         
   0  10   0        298.28        886.97       308.90 o                         
   2  10   0       1438.13        954.31       234.23 o                         
   4  10   0        678.29        854.90       442.89 o                         
   6  10   0       1323.61       1433.73       491.15 o                         
   8  10   0        341.94        192.82       242.71 o                         
   1  11   0        767.08        479.71       532.07 o                         
   3  11   0         52.03        -27.68       259.24 o                         
   5  11   0         87.61       -165.14       327.89 o                         
   0  12   0       1830.40       1630.82       474.76 o                         
   2  12   0        168.87       -218.91       218.91 o                         
   1   1   1      21764.52      23554.26       145.16 o                         
   2   1   1      52751.66      54658.76       266.66 o                         
   3   1   1      16227.22      17184.11       181.62 o                         
   4   1   1        220.15        252.22        34.41 o                         
   5   1   1       7052.54       7477.08       156.62 o                         
   6   1   1          1.66         16.32        29.97 o                         
   7   1   1       9708.30       9592.88       301.62 o                         
   8   1   1         34.49        -11.05        66.89 o                         
   9   1   1       2867.70       3020.00       197.24 o                         
  10   1   1        375.84        571.85       101.81 o                         
  11   1   1       3957.08       3723.52       252.11 o                         
  12   1   1         82.92        160.85       110.60 o                         
  13   1   1       2670.73       2753.90       244.92 o                         
  14   1   1         50.58        116.18       114.37 o                         
  15   1   1        233.39        389.05       122.39 o                         
   0   2   1        907.36        728.28        71.27 o                         
   1   2   1       4778.94       5640.27       108.62 o                         
   2   2   1       2577.80       2639.43        69.90 o                         
   3   2   1       5996.66       6294.20       111.33 o                         
   4   2   1        577.53        600.15        44.46 o                         
   5   2   1        213.62        185.82        36.31 o                         
   6   2   1       2394.76       2444.11        99.08 o                         
   7   2   1        479.64        457.78        85.69 o                         
   8   2   1         17.99        -27.16        63.31 o                         
   9   2   1        327.46        302.77       127.11 o                         
  10   2   1        585.49        590.53       112.14 o                         
  11   2   1         17.56         -0.53        76.29 o                         
  12   2   1       4914.04       4607.85       294.62 o                         
  13   2   1        179.49         83.67        96.80 o                         
  14   2   1       1484.93       1373.67       202.41 o                         
  15   2   1         50.72        443.31       159.79 o                         
   1   3   1       3178.43       3354.03        50.02 o                         
   2   3   1      11794.06      12249.74       199.40 o                         
   3   3   1       2448.49       2266.61        64.12 o                         
   4   3   1       8344.00       8704.22       146.27 o                         
   5   3   1       7988.95       7850.25       161.75 o                         
   6   3   1       4465.46       4660.23       138.50 o                         
   7   3   1       1944.28       1942.46       140.74 o                         
   8   3   1        432.66        200.60        71.09 o                         
   9   3   1       1017.94        897.72       122.59 o                         
  10   3   1        292.31        371.39        96.16 o                         
  11   3   1       3556.44       3697.24       248.70 o                         
  12   3   1         85.84        209.67        93.09 o                         
  13   3   1        205.38         77.35       115.86 o                         
  14   3   1         10.30        171.12       107.67 o                         
   0   4   1       6838.07       5782.92       243.09 o                         
   1   4   1       1032.58       1152.29       117.33 o                         
   2   4   1       3357.22       3221.99       112.22 o                         
   3   4   1        895.68       1070.32        44.73 o                         
   4   4   1       3084.61       2957.33        83.85 o                         
   5   4   1       2499.50       2255.41        82.69 o                         
   6   4   1       3270.34       3077.98       112.02 o                         
   7   4   1        313.44        135.01        59.93 o                         
   8   4   1       6275.03       6591.19       276.55 o                         
   9   4   1          0.94        102.80        65.05 o                         
  10   4   1       1258.33       1017.32       129.16 o                         
  11   4   1        404.53        331.82       142.06 o                         
  12   4   1        261.76        168.95       118.28 o                         
  13   4   1         34.61       -115.33       115.33 o                         
  14   4   1        452.12        284.46       105.78 o                         
   1   5   1        115.89         97.94        85.31 o                         
   2   5   1       3206.15       3245.57        68.38 o                         
   3   5   1       2151.32       2253.78        61.02 o                         
   4   5   1       4753.57       4548.04       106.64 o                         
   5   5   1        220.99        184.55        28.11 o                         
   6   5   1        300.70        262.72        40.60 o                         
   7   5   1        205.36        199.42        58.81 o                         
   8   5   1        303.39        346.29        86.02 o                         
   9   5   1       5056.34       4938.66       255.09 o                         
  10   5   1        245.47        139.64        75.53 o                         
  11   5   1         40.73       -103.76       103.76 o                         
  12   5   1         28.26        104.33       114.70 o                         
  13   5   1        173.64        119.76        90.09 o                         
   0   6   1       1551.52       1050.85       185.18 o                         
   1   6   1       2815.25       2807.43       226.16 o                         
   2   6   1      11527.84      11454.45       227.29 o                         
   3   6   1          4.85          2.07        17.70 o                         
   4   6   1         30.94          5.08        19.86 o                         
   5   6   1       1452.67       1390.44        67.57 o                         
   6   6   1       3052.79       2780.85       106.59 o                         
   7   6   1        784.58        590.28        84.43 o                         
   8   6   1       4766.25       4681.24       229.68 o                         
   9   6   1        460.08        334.08        86.66 o                         
  10   6   1         13.60         -4.21        62.52 o                         
  11   6   1        157.62        153.40       106.79 o                         
  12   6   1       3738.28       3740.01       261.72 o                         
  13   6   1         93.91         99.38        91.49 o                         
   1   7   1       2000.49       2428.37       199.24 o                         
   2   7   1       6179.10       5679.72       298.14 o                         
   3   7   1         70.30         30.58        26.83 o                         
   4   7   1       1511.54       1322.50        63.85 o                         
   5   7   1        418.75        424.36        45.83 o                         
   6   7   1          1.67         -7.69        46.41 o                         
   7   7   1       3605.47       3676.15       187.83 o                         
   8   7   1       1261.35       1009.26       110.27 o                         
   9   7   1         26.83         54.84        59.60 o                         
  10   7   1          4.54         88.22        88.55 o                         
  11   7   1       1219.11        921.06       145.34 o                         
  12   7   1          0.03         91.97        80.97 o                         
   0   8   1       3959.37       3195.65       382.88 o                         
   1   8   1       3407.76       3514.83       253.54 o                         
   2   8   1       2298.88       1939.54       193.98 o                         
   3   8   1          6.35        -72.72       148.41 o                         
   4   8   1       1048.39        856.24       242.19 o                         
   5   8   1       2847.01       2675.47       423.32 o                         
   6   8   1       1371.66       1475.72       157.81 o                         
   7   8   1        292.63        315.77        78.56 o                         
   8   8   1       1888.92       1869.06       180.23 o                         
   9   8   1        280.52        161.53        93.35 o                         
  10   8   1        354.33        212.98       115.57 o                         
  11   8   1        117.89        101.36        92.64 o                         
   1   9   1       1103.11       1140.85       168.89 o                         
   2   9   1       2750.36       2701.93       241.75 o                         
   3   9   1       1619.26       1210.41       186.17 o                         
   4   9   1       1189.29       1230.21       285.27 o                         
   5   9   1       2925.83       2737.87       439.65 o                         
   6   9   1        116.44        -44.10       126.42 o                         
   7   9   1        355.75        851.96       411.78 o                         
   8   9   1        147.88        232.76       289.06 o                         
   9   9   1         94.36        133.52       171.41 o                         
  10   9   1         11.18         89.01       250.24 o                         
   0  10   1        502.94       1083.79       235.60 o                         
   1  10   1       2934.37       2844.99       262.74 o                         
   2  10   1        320.28        114.38       107.61 o                         
   3  10   1        266.31         56.32       103.68 o                         
   4  10   1          2.77        -20.81       262.11 o                         
   5  10   1        703.42        947.64       351.98 o                         
   6  10   1         45.17        256.34       220.27 o                         
   7  10   1        142.93       1178.99       353.78 o                         
   8  10   1          8.38        158.76       187.50 o                         
   1  11   1        318.32        484.80       140.93 o                         
   2  11   1        406.66        238.59       110.94 o                         
   3  11   1         92.15         43.48       106.27 o                         
   4  11   1         40.92         70.76       202.71 o                         
   5  11   1        676.49        626.91       276.92 o                         
   6  11   1         51.69        489.59       262.12 o                         
   0  12   1        334.44        893.01       257.60 o                         
   1  12   1         18.27        204.52       105.17 o                         
   2  12   1        181.09        204.03       140.40 o                         
   1   0   2        428.81        500.41        44.99 o                         
   2   0   2      19343.70      21913.21       251.11 o                         
   3   0   2       1255.63       1379.85       110.83 o                         
   4   0   2      32111.59      32160.58       411.18 o                         
   5   0   2      27198.30      27754.96       428.83 o                         
   6   0   2       2499.85       3335.25       165.14 o                         
   7   0   2        730.92        989.15       155.01 o                         
   8   0   2       5687.70       4666.55       328.76 o                         
   9   0   2        189.76        476.82       140.33 o                         
  10   0   2       8699.94       9417.75       815.91 o                         
  11   0   2        125.70        293.39       139.50 o                         
  12   0   2        241.20         92.34       124.64 o                         
  13   0   2       1118.67        930.08       225.78 o                         
  14   0   2       1302.93       1106.28       331.96 o                         
  15   0   2        102.56        -12.70       230.86 o                         
   1   1   2      30978.96      31222.96       222.68 o                         
   2   1   2      12298.80      12667.90       135.70 o                         
   3   1   2      51526.32      53192.25       327.11 o                         
   4   1   2        748.66        929.04        53.94 o                         
   5   1   2      17400.57      18236.22       245.91 o                         
   6   1   2        786.05        720.77        60.07 o                         
   7   1   2       1097.49        816.35        96.22 o                         
   8   1   2         48.58         97.86        67.78 o                         
   9   1   2       2293.88       2089.42       166.36 o                         
  10   1   2        877.11        837.26       121.86 o                         
  11   1   2          7.72        -31.94        81.25 o                         
  12   1   2       1065.07        882.83       137.02 o                         
  13   1   2       1455.35       1455.86       178.64 o                         
  14   1   2        122.70        128.25       113.37 o                         
  15   1   2         27.84       -108.96       108.96 o                         
   0   2   2      60760.06      49203.77       699.13 o                         
   1   2   2        872.35        825.69        27.54 o                         
   2   2   2       9992.77      10389.89       126.27 o                         
   3   2   2        181.68        223.93        29.54 o                         
   4   2   2       3231.39       3197.42        93.65 o                         
   5   2   2       1338.92       1248.63        69.39 o                         
   6   2   2      46817.88      47706.52       436.44 o                         
   7   2   2       1125.22       1085.86       111.09 o                         
   8   2   2       3659.07       3944.34       209.37 o                         
   9   2   2        442.00        322.10        88.86 o                         
  10   2   2       1053.63        718.62       112.92 o                         
  11   2   2        122.80        118.77       130.77 o                         
  12   2   2       3334.48       3771.61       273.93 o                         
  13   2   2          9.18        -12.26       123.96 o                         
  14   2   2       1225.33       1138.36       166.46 o                         
  15   2   2         27.23        192.86       119.63 o                         
   1   3   2      11402.75      11564.26       158.08 o                         
   2   3   2       3125.57       3140.85        71.68 o                         
   3   3   2      36720.95      36841.91       348.94 o                         
   4   3   2       1816.16       2089.48        73.72 o                         
   5   3   2        225.00        155.62        31.60 o                         
   6   3   2       3555.31       3689.64       124.52 o                         
   7   3   2        141.92        107.77        53.51 o                         
   8   3   2         27.20         26.04        53.26 o                         
   9   3   2       8877.66       9597.71       353.94 o                         
  10   3   2          7.39        -53.11        75.45 o                         
  11   3   2         90.32        -20.39        86.34 o                         
  12   3   2          9.80          0.57        87.05 o                         
  13   3   2       1879.76       1427.62       177.78 o                         
  14   3   2        143.73        303.31       124.35 o                         
   0   4   2      13780.46      11843.39       338.84 o                         
   1   4   2        131.55        110.47        13.20 o                         
   2   4   2       4441.09       4193.38        77.67 o                         
   3   4   2         37.99         45.33        19.27 o                         
   4   4   2       3352.67       3238.32        88.55 o                         
   5   4   2        860.12        915.18        53.45 o                         
   6   4   2       1002.56        995.58        88.17 o                         
   7   4   2          5.18         10.77        55.98 o                         
   8   4   2       1063.42       1097.01       119.34 o                         
   9   4   2        167.07        149.96        75.00 o                         
  10   4   2        245.46        310.87        84.36 o                         
  11   4   2        125.89        108.63       115.29 o                         
  12   4   2         17.26        255.53        99.09 o                         
  13   4   2         50.63        274.26       114.68 o                         
  14   4   2        244.05         72.91       107.06 o                         
   1   5   2      23086.05      21115.64       559.75 o                         
   2   5   2       1664.43       1638.88        49.54 o                         
   3   5   2       1342.52       1217.56        55.28 o                         
   4   5   2        312.36        337.55        32.31 o                         
   5   5   2       7821.41       8009.97       159.23 o                         
   6   5   2        456.43        430.87        53.31 o                         
   7   5   2      10690.29      11097.96       330.81 o                         
   8   5   2       2460.87       2663.47       177.87 o                         
   9   5   2          1.07        -64.77        76.93 o                         
  10   5   2        127.57        185.74        94.07 o                         
  11   5   2       2298.54       2518.39       215.30 o                         
  12   5   2          9.89        -11.90        81.27 o                         
  13   5   2       1586.39       1927.49       208.61 o                         
   0   6   2       6980.26       5853.57       426.65 o                         
   1   6   2        374.01        403.25       104.28 o                         
   2   6   2       3271.62       3091.36        61.24 o                         
   3   6   2         22.42         20.66        21.55 o                         
   4   6   2       8593.52       8978.84       168.28 o                         
   5   6   2        510.65        489.72        50.22 o                         
   6   6   2        110.50        127.31        33.29 o                         
   7   6   2         65.17        106.05        77.71 o                         
   8   6   2        265.52        274.14        68.14 o                         
   9   6   2        160.37        207.57        67.71 o                         
  10   6   2       2227.65       2435.03       219.16 o                         
  11   6   2        420.00        263.30        84.44 o                         
  12   6   2        199.33         41.90        99.63 o                         
  13   6   2          2.54         61.11       102.20 o                         
   1   7   2       2200.35       2397.20       234.08 o                         
   2   7   2          1.93         53.40        93.78 o                         
   3   7   2       8584.67       8194.22       143.21 o                         
   4   7   2        315.44        248.99        38.41 o                         
   5   7   2        517.80        414.58        44.46 o                         
   6   7   2        231.25        215.31        48.86 o                         
   7   7   2        565.44        339.27        84.82 o                         
   8   7   2        717.69        971.61       145.72 o                         
   9   7   2       1029.99       1204.58       130.80 o                         
  10   7   2        151.63          9.04        66.44 o                         
  11   7   2       2087.44       1750.51       174.48 o                         
  12   7   2        110.32         -2.17        77.20 o                         
   0   8   2       8851.74       8246.50       607.47 o                         
   1   8   2         14.83        221.63       111.50 o                         
   2   8   2        305.50        260.08       105.25 o                         
   3   8   2       1570.20       1353.00       162.79 o                         
   4   8   2         78.92         59.79       120.81 o                         
   5   8   2        122.38         98.32        64.03 o                         
   6   8   2       3161.33       3887.09       217.60 o                         
   7   8   2         16.75        111.02        55.76 o                         
   8   8   2         61.06        792.37       287.88 o                         
   9   8   2         76.58        136.60        96.18 o                         
  10   8   2        219.66        130.55       102.62 o                         
  11   8   2         16.91        -31.61       150.15 o                         
   1   9   2        722.55        935.27       154.53 o                         
   2   9   2        123.70        163.69        90.39 o                         
   3   9   2        207.06         83.40       129.72 o                         
   4   9   2          0.12        269.03       176.94 o                         
   5   9   2        132.63        209.72       206.49 o                         
   6   9   2         86.41        410.73       189.56 o                         
   7   9   2        864.96        898.71       279.55 o                         
   8   9   2        136.17          2.09       186.66 o                         
   9   9   2         99.32        -22.80       280.60 o                         
  10   9   2         33.54        -93.68       236.02 o                         
   0  10   2        564.48        999.27       238.77 o                         
   1  10   2        155.06        313.61       120.75 o                         
   2  10   2        328.62        208.38       123.08 o                         
   3  10   2        844.94        343.30        96.48 o                         
   4  10   2        986.54        913.78       279.74 o                         
   5  10   2         65.71        488.06       272.14 o                         
   6  10   2        817.03       1099.34       349.76 o                         
   7  10   2        301.75        487.42       432.89 o                         
   8  10   2        602.49       1160.66       350.61 o                         
   1  11   2         13.27        215.38        90.30 o                         
   2  11   2         13.83       -230.67       230.67 o                         
   3  11   2         18.24        102.69       116.06 o                         
   4  11   2         68.16       -104.85       207.60 o                         
   5  11   2         51.34        -98.08       518.98 o                         
   6  11   2          8.67       -197.72       245.24 o                         
   0  12   2       2147.76       2434.45       379.28 o                         
   1  12   2        184.43        248.44       142.40 o                         
   1   1   3      39407.09      39265.72       274.29 o                         
   2   1   3         11.40         24.06        22.30 o                         
   3   1   3      10245.21      11538.68       157.38 o                         
   4   1   3        404.25        434.69        39.53 o                         
   5   1   3      17503.56      18773.48       252.78 o                         
   6   1   3       1828.56       2014.01        94.74 o                         
   7   1   3        926.00        878.86       116.99 o                         
   8   1   3        250.35        261.29        82.06 o                         
   9   1   3       3870.00       3727.84       219.31 o                         
  10   1   3       1152.51        974.59       129.96 o                         
  11   1   3        664.77        674.30       109.72 o                         
  12   1   3        890.21        808.36       134.85 o                         
  13   1   3       2654.87       2746.70       248.76 o                         
  14   1   3          0.20        199.70       128.18 o                         
  15   1   3        909.00        538.39       172.99 o                         
   0   2   3       5172.35       5515.35       162.58 o                         
   1   2   3       4137.52       4669.73        73.70 o                         
   2   2   3       4315.26       4283.95        87.81 o                         
   3   2   3        184.53        151.56        25.85 o                         
   4   2   3        821.83        767.44        51.62 o                         
   5   2   3       2738.30       2655.44        98.12 o                         
   6   2   3       3153.34       2912.54       130.43 o                         
   7   2   3        775.95        514.35        93.54 o                         
   8   2   3         95.79        138.61        61.33 o                         
   9   2   3        931.52       1004.88       124.66 o                         
  10   2   3          3.88        -70.13        78.00 o                         
  11   2   3        394.99        548.43       158.28 o                         
  12   2   3       1041.90       1056.51       153.63 o                         
  13   2   3        268.86        160.63        91.41 o                         
  14   2   3        199.82         77.77       109.80 o                         
   1   3   3       9468.34       9519.49       124.06 o                         
   2   3   3         50.20         86.05        20.53 o                         
   3   3   3        455.27        425.68        35.31 o                         
   4   3   3       1827.79       1718.82        69.24 o                         
   5   3   3       3502.77       3653.06       114.08 o                         
   6   3   3       3133.70       3490.96       140.74 o                         
   7   3   3       2998.27       3035.61       174.71 o                         
   8   3   3       1346.87       1180.74       126.39 o                         
   9   3   3        106.41         18.21        89.82 o                         
  10   3   3       3149.44       2828.47       209.64 o                         
  11   3   3       1255.82       1217.97       153.78 o                         
  12   3   3        174.80        128.92       103.61 o                         
  13   3   3        367.12        328.11       135.35 o                         
  14   3   3        189.43        231.27       105.87 o                         
   0   4   3       1313.53       1158.85        53.34 o                         
   1   4   3      14321.47      15282.12       155.38 o                         
   2   4   3       8408.45       8202.23       119.11 o                         
   3   4   3       2064.93       2394.42        81.66 o                         
   4   4   3       1207.11       1093.56        53.98 o                         
   5   4   3        340.44        176.06        30.20 o                         
   6   4   3       4822.19       4862.75       166.07 o                         
   7   4   3       3854.98       3439.49       190.71 o                         
   8   4   3       5762.55       5712.13       255.11 o                         
   9   4   3        121.40         10.76        69.88 o                         
  10   4   3        194.31        252.35        84.39 o                         
  11   4   3       1614.18       1714.97       174.44 o                         
  12   4   3        927.69        980.82       273.90 o                         
  13   4   3          0.42        -96.55        96.55 o                         
  14   4   3       1334.28       1466.18       199.76 o                         
   1   5   3        928.37        907.54        38.17 o                         
   2   5   3       3267.01       3409.07        75.25 o                         
   3   5   3        717.49        718.85        44.91 o                         
   4   5   3        120.52        157.60        30.25 o                         
   5   5   3         82.33         76.66        28.35 o                         
   6   5   3         24.42         50.78        34.70 o                         
   7   5   3        767.72        762.14        93.06 o                         
   8   5   3       1652.65       1477.40       136.55 o                         
   9   5   3       1275.61       1318.21       133.88 o                         
  10   5   3       1027.33        872.88       121.64 o                         
  11   5   3        804.67        629.37       115.07 o                         
  12   5   3          4.05         24.32        77.77 o                         
  13   5   3          4.90        -30.42       100.72 o                         
   0   6   3      13900.25      12813.45       622.91 o                         
   1   6   3       4791.17       4772.09       299.20 o                         
   2   6   3       7102.81       7253.04       175.85 o                         
   3   6   3        493.84        604.49        38.18 o                         
   4   6   3          9.86         60.78        25.82 o                         
   5   6   3       1043.60        861.86        60.40 o                         
   6   6   3       4765.51       4555.96       196.42 o                         
   7   6   3        452.92        232.12        80.14 o                         
   8   6   3       4322.63       4386.27       224.94 o                         
   9   6   3        417.02        537.77        91.75 o                         
  10   6   3         46.22         97.89        94.51 o                         
  11   6   3         49.33         32.97       119.55 o                         
  12   6   3       1470.14       1411.85       160.57 o                         
  13   6   3          9.78        194.18        97.97 o                         
   1   7   3       1680.63       1927.59       227.30 o                         
   2   7   3       1828.06       1947.54       185.07 o                         
   3   7   3       2245.67       2149.77        65.42 o                         
   4   7   3       3421.66       3291.15       101.63 o                         
   5   7   3        129.11        109.50        29.76 o                         
   6   7   3        178.73        136.35        61.54 o                         
   7   7   3       1422.64       1755.86       188.38 o                         
   8   7   3        121.37        104.37       112.08 o                         
   9   7   3          9.83         99.62        89.92 o                         
  10   7   3        982.87       1029.31       276.02 o                         
  11   7   3        358.02        427.83       267.12 o                         
  12   7   3         20.22         88.42       108.01 o                         
   0   8   3        432.56        167.76       262.11 o                         
   1   8   3       2263.29       2373.86       209.77 o                         
   2   8   3       1313.19       1316.45       162.91 o                         
   3   8   3       1293.82       1228.06        89.56 o                         
   4   8   3        546.17        643.33       133.28 o                         
   5   8   3        506.44        506.24        79.62 o                         
   6   8   3        371.05        443.68        91.00 o                         
   7   8   3       1301.29       1274.11       148.51 o                         
   8   8   3       2259.56       2283.88       201.06 o                         
   9   8   3        371.68        429.37       118.93 o                         
  10   8   3        121.87        172.49       102.60 o                         
  11   8   3          4.39        220.84       128.07 o                         
   1   9   3       3409.18       3726.32       278.02 o                         
   2   9   3       1529.40       1690.32       204.80 o                         
   3   9   3        512.37        485.51       107.31 o                         
   4   9   3       3408.52       3131.69       824.15 o                         
   5   9   3        356.79        262.33       186.83 o                         
   6   9   3        888.52        697.04       314.27 o                         
   7   9   3       2071.88       2680.47       446.69 o                         
   8   9   3        327.91        663.33       271.71 o                         
   9   9   3         27.76        -71.68       197.96 o                         
  10   9   3        538.71        721.68       301.56 o                         
   0  10   3         41.59        632.74       268.33 o                         
   1  10   3        308.69        591.87       135.78 o                         
   2  10   3        372.91        162.27        86.73 o                         
   3  10   3          7.46        147.52       111.77 o                         
   4  10   3          1.33        110.39       293.34 o                         
   5  10   3         19.49         43.63       422.83 o                         
   6  10   3        605.17       1025.17       315.07 o                         
   7  10   3        985.71       1375.04       873.31 o                         
   8  10   3         48.99         24.11       198.51 o                         
   1  11   3        520.58        652.25       143.53 o                         
   2  11   3        129.21        127.27       104.49 o                         
   3  11   3        169.92        198.34        88.31 o                         
   4  11   3        765.75       1293.47       358.38 o                         
   5  11   3        543.08        171.44       580.56 o                         
   6  11   3        126.18        197.21       230.46 o                         
   0  12   3       1239.46       1750.28       356.01 o                         
   1  12   3        142.02        401.38       151.96 o                         
   0   0   4      58922.45      56810.81      1686.29 o                         
   1   0   4       1913.68       1797.19       102.96 o                         
   2   0   4       8998.37       9893.33       268.59 o                         
   3   0   4       1083.97       1197.74        91.59 o                         
   4   0   4         20.98         19.23        37.08 o                         
   5   0   4         38.69        117.46        43.52 o                         
   6   0   4      47641.19      49718.14       910.40 o                         
   7   0   4       1862.80       1775.03       203.14 o                         
   8   0   4        545.24        645.79       142.82 o                         
   9   0   4          0.28         91.75        86.03 o                         
  10   0   4        175.75       -105.28       117.61 o                         
  11   0   4        822.26        995.65       197.07 o                         
  12   0   4      12823.12      13201.89       696.72 o                         
  13   0   4         23.03        106.81       127.24 o                         
  14   0   4       1975.70       1971.77       324.62 o                         
  15   0   4          7.69          4.16       142.64 o                         
   1   1   4      10186.57       9627.46       152.78 o                         
   2   1   4      19111.69      20518.42       276.24 o                         
   3   1   4      88007.89      91938.05       531.35 o                         
   4   1   4        719.74        699.67        50.26 o                         
   5   1   4         15.49         26.85        29.78 o                         
   6   1   4        211.20        174.29        62.30 o                         
   7   1   4       5466.32       5696.60       238.08 o                         
   8   1   4        363.57        298.45        75.30 o                         
   9   1   4       6438.09       6501.16       290.97 o                         
  10   1   4       1361.24       1185.27       141.52 o                         
  11   1   4        112.49        340.82        97.59 o                         
  12   1   4        110.86        105.55        79.00 o                         
  13   1   4         71.61        106.58       110.63 o                         
  14   1   4          3.73         92.77       114.55 o                         
  15   1   4         43.89        230.17       142.83 o                         
   0   2   4       1247.62       1718.06        98.32 o                         
   1   2   4      65554.72      67102.20       319.99 o                         
   2   2   4      52683.98      54511.89       310.48 o                         
   3   2   4       3829.79       4017.80       113.64 o                         
   4   2   4      13772.25      14536.36       204.70 o                         
   5   2   4         88.68        122.95        30.78 o                         
   6   2   4        410.12        557.62        82.25 o                         
   7   2   4       8661.40       9065.59       301.12 o                         
   8   2   4       9302.64       9392.28       330.71 o                         
   9   2   4          1.79        -18.16        61.86 o                         
  10   2   4       2405.64       2379.31       188.92 o                         
  11   2   4          2.37        -68.90        68.90 o                         
  12   2   4        141.87        -85.41        85.41 o                         
  13   2   4        492.43        451.85       121.96 o                         
  14   2   4        751.63        670.91       132.79 o                         
   1   3   4       5936.28       5664.04       103.74 o                         
   2   3   4       2563.10       2295.22        74.15 o                         
   3   3   4       6280.51       6231.38       125.76 o                         
   4   3   4       1178.73       1144.28        64.88 o                         
   5   3   4      14424.36      14969.85       230.41 o                         
   6   3   4       3139.82       3047.36       163.25 o                         
   7   3   4       3824.45       3854.66       197.64 o                         
   8   3   4         68.77        144.27        72.70 o                         
   9   3   4        182.48        -36.78        82.03 o                         
  10   3   4        168.76        138.86        70.12 o                         
  11   3   4        790.05        803.18       126.76 o                         
  12   3   4         64.54        181.45       112.49 o                         
  13   3   4       2433.02       2539.21       238.29 o                         
  14   3   4        107.26        -15.91        97.73 o                         
   0   4   4      16979.90      14758.43       359.55 o                         
   1   4   4       2043.57       1817.72        77.46 o                         
   2   4   4        177.77        135.94        21.49 o                         
   3   4   4        194.26        190.27        26.88 o                         
   4   4   4      11692.82      13232.18       204.81 o                         
   5   4   4        270.11        342.98        44.16 o                         
   6   4   4       6463.98       6833.41       239.19 o                         
   7   4   4        405.98        354.72        74.21 o                         
   8   4   4        190.96        135.03        67.27 o                         
   9   4   4        268.32        261.08        81.84 o                         
  10   4   4        431.08        476.75        94.50 o                         
  11   4   4         99.66        138.85        74.48 o                         
  12   4   4        603.31        986.56       152.27 o                         
  13   4   4        362.79        136.56        99.53 o                         
  14   4   4        153.05        241.73       126.10 o                         
   1   5   4        215.21        213.84        25.39 o                         
   2   5   4       1394.57       1355.21        50.75 o                         
   3   5   4      15038.57      14750.55       192.95 o                         
   4   5   4        352.42        414.46        44.89 o                         
   5   5   4       2497.74       2540.02       105.06 o                         
   6   5   4       1165.58       1450.48       141.70 o                         
   7   5   4       3291.13       2821.97       153.72 o                         
   8   5   4        204.18        109.55        64.39 o                         
   9   5   4       4185.23       4696.46       249.73 o                         
  10   5   4          0.37        154.57        85.48 o                         
  11   5   4       2816.97       2880.84       221.37 o                         
  12   5   4        131.15         66.55        88.73 o                         
  13   5   4       1404.00       1514.49       192.61 o                         
   0   6   4       9670.10       8744.50       524.16 o                         
   1   6   4        781.54        910.12        40.76 o                         
   2   6   4       2727.03       2825.29        82.44 o                         
   3   6   4        186.17        202.84        28.44 o                         
   4   6   4       1043.28       1035.49        61.06 o                         
   5   6   4        679.64        752.79        62.21 o                         
   6   6   4       4407.53       5123.97       246.96 o                         
   7   6   4         30.72         59.44        81.50 o                         
   8   6   4         20.18         10.06        81.05 o                         
   9   6   4          2.13        143.89        92.74 o                         
  10   6   4          5.18       -124.19       125.32 o                         
  11   6   4         86.74        234.09       235.36 o                         
  12   6   4        310.01        375.78       150.27 o                         
  13   6   4         78.97         66.40       120.63 o                         
   1   7   4       6001.13       6077.90       430.43 o                         
   2   7   4          7.68         21.47        13.37 o                         
   3   7   4        119.23        131.84        31.22 o                         
   4   7   4        116.93        153.40        28.72 o                         
   5   7   4       2770.01       2771.98       109.17 o                         
   6   7   4          0.87         30.24        60.33 o                         
   7   7   4       3824.04       4029.80       287.87 o                         
   8   7   4        129.86         78.94       185.46 o                         
   9   7   4        136.13        168.38       214.30 o                         
  10   7   4        863.87        954.25       179.08 o                         
  11   7   4       1112.03        936.16       196.69 o                         
  12   7   4        137.52        275.06       143.42 o                         
   0   8   4        477.93        771.36       211.40 o                         
   1   8   4        296.38        328.28       109.24 o                         
   2   8   4       3398.58       3570.08       257.81 o                         
   3   8   4        216.57        237.39        29.22 o                         
   4   8   4       6351.29       7040.55       230.13 o                         
   5   8   4          0.44         -4.70        54.99 o                         
   6   8   4        196.85         56.32        50.19 o                         
   7   8   4         40.58         -5.10        80.71 o                         
   8   8   4        160.31        260.14       101.90 o                         
   9   8   4          4.37        -69.19        85.82 o                         
  10   8   4       1527.14       2001.82       327.60 o                         
  11   8   4          3.05        313.66       206.31 o                         
   1   9   4         27.58         89.08       101.70 o                         
   2   9   4          0.87         21.31        83.53 o                         
   3   9   4        401.80        442.25       115.50 o                         
   4   9   4         78.09        306.59       229.81 o                         
   5   9   4        520.79        591.63       240.49 o                         
   6   9   4          1.60         95.22       296.40 o                         
   7   9   4         30.76        -35.55       180.39 o                         
   8   9   4          1.65        533.86       287.56 o                         
   9   9   4        590.77       1082.29       343.77 o                         
  10   9   4         26.38        654.07       290.89 o                         
   0  10   4       1805.95       1909.41       426.67 o                         
   1  10   4        428.79        448.74       149.28 o                         
   2  10   4        169.85        168.97        88.90 o                         
   3  10   4         59.25         69.97       103.22 o                         
   4  10   4        252.88        210.00       189.38 o                         
   5  10   4          3.54         10.22       189.76 o                         
   6  10   4        931.43        986.89       315.11 o                         
   7  10   4        452.48        656.81       261.62 o                         
   8  10   4        903.51       1040.71       340.19 o                         
   1  11   4          1.75        291.92       123.62 o                         
   2  11   4       1382.29       1191.83       194.77 o                         
   3  11   4        606.65        510.16       121.07 o                         
   4  11   4          1.94        103.57       346.55 o                         
   5  11   4        263.21        542.64       267.84 o                         
   6  11   4        149.59        613.59       396.52 o                         
   0  12   4       2183.12       2048.15       340.23 o                         
   1   1   5        623.34        728.79        51.24 o                         
   2   1   5       4989.36       5375.66       152.32 o                         
   3   1   5       1042.13       1129.92        64.58 o                         
   4   1   5        146.26        164.90        37.40 o                         
   5   1   5      11801.84      12169.00       210.59 o                         
   6   1   5         77.74        143.30        87.31 o                         
   7   1   5       3933.85       3919.03       200.66 o                         
   8   1   5        407.79        447.17        93.73 o                         
   9   1   5       5791.66       5862.51       276.80 o                         
  10   1   5        433.44        337.65        99.55 o                         
  11   1   5       2227.06       2156.88       198.96 o                         
  12   1   5       1354.92       1247.60       168.66 o                         
  13   1   5       1734.04       1659.36       185.15 o                         
  14   1   5        304.74        124.00       101.67 o                         
  15   1   5        791.34        785.13       160.81 o                         
   0   2   5     114504.32     110806.21       714.76 o                         
   1   2   5      21482.52      22920.12       265.47 o                         
   2   2   5        139.23        201.11        42.32 o                         
   3   2   5      10881.29      11185.95       192.81 o                         
   4   2   5         20.91        -13.97        31.27 o                         
   5   2   5       3589.51       3368.46       112.65 o                         
   6   2   5       1695.81       2118.76       143.10 o                         
   7   2   5        536.90        474.39        97.51 o                         
   8   2   5       4083.03       4227.31       226.94 o                         
   9   2   5         45.63        106.13        69.23 o                         
  10   2   5       1275.34       1260.43       152.14 o                         
  11   2   5          2.61         84.84        80.83 o                         
  12   2   5          2.77       -103.45       103.45 o                         
  13   2   5          5.13         77.29        84.02 o                         
  14   2   5        203.53        223.01       128.49 o                         
   1   3   5       2478.94       2321.76        78.55 o                         
   2   3   5        501.13        539.80        44.23 o                         
   3   3   5       1230.97       1257.75        60.43 o                         
   4   3   5       3718.65       3502.37       116.46 o                         
   5   3   5       1403.02       1284.88        82.84 o                         
   6   3   5          2.29         21.83        50.41 o                         
   7   3   5       5587.92       5872.37       245.08 o                         
   8   3   5        403.60        485.89        75.42 o                         
   9   3   5        480.62        512.39       110.09 o                         
  10   3   5        903.22       1213.64       151.90 o                         
  11   3   5        882.44        846.31       122.73 o                         
  12   3   5        341.98        378.67       118.84 o                         
  13   3   5        491.98        562.40       119.89 o                         
  14   3   5        101.42        -45.57       105.70 o                         
   0   4   5      10533.53      10763.81       266.94 o                         
   1   4   5       1357.89       1205.68        69.05 o                         
   2   4   5        250.09        205.61        25.10 o                         
   3   4   5         67.26         97.83        24.94 o                         
   4   4   5        337.51        311.63        37.64 o                         
   5   4   5       5690.07       5740.04       158.35 o                         
   6   4   5      11944.95      11375.19       445.61 o                         
   7   4   5        205.17        122.12        62.50 o                         
   8   4   5       3089.69       3154.90       197.54 o                         
   9   4   5        215.66        217.12        71.93 o                         
  10   4   5        540.27        732.27       112.73 o                         
  11   4   5       4721.21       4063.23       265.17 o                         
  12   4   5       4936.62       4135.03       283.99 o                         
  13   4   5         75.92        305.08       119.81 o                         
  14   4   5       2116.38       1996.47       224.07 o                         
   1   5   5        649.57        665.60        60.46 o                         
   2   5   5        361.55        338.36        30.19 o                         
   3   5   5       2865.72       2947.04        90.67 o                         
   4   5   5       4656.25       4697.18       138.53 o                         
   5   5   5       2827.75       2630.88       105.35 o                         
   6   5   5        599.80        669.34       100.91 o                         
   7   5   5         56.11        116.26        68.93 o                         
   8   5   5        176.94        138.61       119.95 o                         
   9   5   5        379.27        377.17       110.83 o                         
  10   5   5         52.92        -29.95        66.90 o                         
  11   5   5        294.07        364.46        94.22 o                         
  12   5   5         27.48        -36.84        99.85 o                         
  13   5   5          0.70        267.72       161.62 o                         
   0   6   5        879.77        912.53        66.14 o                         
   1   6   5       4345.13       4680.15        85.05 o                         
   2   6   5      11394.41      11518.01       175.89 o                         
   3   6   5         39.99         37.69        19.67 o                         
   4   6   5       4127.14       4007.20       120.16 o                         
   5   6   5       1104.35       1052.91        69.74 o                         
   6   6   5       1608.29       1972.60       221.78 o                         
   7   6   5       3061.82       2844.75       247.74 o                         
   8   6   5       2162.35       2941.68       274.06 o                         
   9   6   5        541.00        378.08       123.13 o                         
  10   6   5        960.65        852.18       178.14 o                         
  11   6   5       1257.34       1298.45       229.30 o                         
  12   6   5        448.79        807.51       211.70 o                         
  13   6   5          2.27       -140.21       142.58 o                         
   1   7   5       3210.19       2978.10       116.37 o                         
   2   7   5        630.59        665.20        37.81 o                         
   3   7   5          3.18         15.90        25.91 o                         
   4   7   5       3202.21       2955.79       101.98 o                         
   5   7   5       2191.07       2133.46       105.57 o                         
   6   7   5        575.57        509.04        96.96 o                         
   7   7   5       1058.85       1058.17       150.11 o                         
   8   7   5        133.59        120.43        79.75 o                         
   9   7   5         54.71        273.80       100.15 o                         
  10   7   5         10.57        -99.69       104.37 o                         
  11   7   5        449.94        380.08       244.37 o                         
  12   7   5         34.63        -14.96       115.01 o                         
   0   8   5       1193.18        978.46       172.14 o                         
   1   8   5       3501.50       3458.85       246.32 o                         
   2   8   5        749.23        846.33       136.02 o                         
   3   8   5        524.05        689.68        68.82 o                         
   4   8   5          2.27         53.06        44.56 o                         
   5   8   5       3059.75       3148.24       184.26 o                         
   6   8   5        798.40        778.27       104.10 o                         
   7   8   5        285.44        236.30        75.43 o                         
   8   8   5        115.60        179.36        76.46 o                         
   9   8   5        442.15        429.29       114.41 o                         
  10   8   5          2.14         41.50        98.82 o                         
  11   8   5        194.18         52.82       130.90 o                         
   1   9   5       1267.74       1194.93       166.63 o                         
   2   9   5       2093.85       1968.22       208.39 o                         
   3   9   5        269.12        283.80       105.61 o                         
   4   9   5         16.24       -160.29       160.29 o                         
   5   9   5        171.08        406.20       223.25 o                         
   6   9   5         15.55        -96.43       257.07 o                         
   7   9   5       2675.57       3377.80       482.04 o                         
   8   9   5        480.68        918.85       309.55 o                         
   9   9   5       1692.17       1737.97       358.54 o                         
   0  10   5        471.22        495.72       240.26 o                         
   1  10   5        306.74        260.33       136.95 o                         
   2  10   5         30.24        129.29       152.50 o                         
   3  10   5         37.72        145.28       100.51 o                         
   4  10   5         51.41        217.01       216.53 o                         
   5  10   5        692.07        622.47       247.96 o                         
   6  10   5          1.27         -0.87       152.36 o                         
   7  10   5         21.43       -195.70       195.70 o                         
   8  10   5          3.46       -243.92       243.92 o                         
   1  11   5       1698.20       1734.80       223.20 o                         
   2  11   5       1452.37        962.08       173.78 o                         
   3  11   5        122.07         51.57       105.97 o                         
   4  11   5        222.52        601.44       241.77 o                         
   5  11   5       1504.43       1476.16       347.81 o                         
   0   0   6      18121.80      19269.30       366.32 o                         
   1   0   6       6791.33       6634.83       228.44 o                         
   2   0   6       2482.91       2392.13       149.84 o                         
   3   0   6       4207.97       4571.96       181.76 o                         
   4   0   6      21288.98      20897.96       422.17 o                         
   5   0   6       7842.48       8317.07       289.79 o                         
   6   0   6        626.26        429.27       221.58 o                         
   7   0   6         27.66         98.47        76.57 o                         
   8   0   6       5229.02       5248.26       359.00 o                         
   9   0   6         20.47         44.87        84.78 o                         
  10   0   6       1273.22       1328.75       205.98 o                         
  11   0   6       2229.93       2265.05       282.91 o                         
  12   0   6       4562.80       4384.14       406.41 o                         
  13   0   6          3.35         43.14       127.61 o                         
  14   0   6       3541.33       3192.87       393.73 o                         
   1   1   6      35150.92      36169.66       346.57 o                         
   2   1   6      13514.57      13079.24       241.86 o                         
   3   1   6      16576.66      15863.89       236.02 o                         
   4   1   6       5210.42       5139.32       152.19 o                         
   5   1   6        327.30        295.16        54.03 o                         
   6   1   6        592.93        750.39        93.77 o                         
   7   1   6      10496.36      10701.31       330.15 o                         
   8   1   6       1278.54       1221.58       131.62 o                         
   9   1   6        179.87        176.93       102.38 o                         
  10   1   6       1323.03       1260.89       143.34 o                         
  11   1   6        115.38        102.81       100.85 o                         
  12   1   6        393.69        312.09       102.71 o                         
  13   1   6        591.31        657.76       172.32 o                         
  14   1   6         64.19        203.94       127.59 o                         
   0   2   6     226224.30     224009.91       918.62 o                         
   1   2   6      17814.25      18698.84       216.70 o                         
   2   2   6        504.06        552.05        54.15 o                         
   3   2   6          7.24         19.86        26.59 o                         
   4   2   6        625.55        624.42        59.40 o                         
   5   2   6        243.37        279.02        44.97 o                         
   6   2   6      24966.66      25756.54       684.59 o                         
   7   2   6        156.51        192.07        63.24 o                         
   8   2   6        858.71        824.46       115.28 o                         
   9   2   6        125.03        161.46        77.42 o                         
  10   2   6          5.16         32.80        68.05 o                         
  11   2   6        755.26        834.07       138.32 o                         
  12   2   6        292.51        319.50       109.96 o                         
  13   2   6        259.28         55.92        93.10 o                         
  14   2   6        460.60        465.96       108.64 o                         
   1   3   6       8395.80       8909.27       174.87 o                         
   2   3   6      12749.18      12732.65       179.76 o                         
   3   3   6      53328.49      53916.80       438.95 o                         
   4   3   6       6248.50       6387.97       159.27 o                         
   5   3   6        207.99        191.92        38.74 o                         
   6   3   6        620.57        592.15       124.09 o                         
   7   3   6        155.55         64.67        94.08 o                         
   8   3   6        721.62        681.46       101.23 o                         
   9   3   6       7708.30       8251.08       331.61 o                         
  10   3   6       1169.37       1193.55       142.12 o                         
  11   3   6        231.64        305.39        87.13 o                         
  12   3   6       1284.11       1432.75       180.68 o                         
  13   3   6        192.37        148.42       133.38 o                         
  14   3   6          0.10        140.33       113.85 o                         
   0   4   6      26076.29      24857.46       409.43 o                         
   1   4   6       5319.00       5212.38       141.10 o                         
   2   4   6      11810.20      11755.03       171.42 o                         
   3   4   6       2814.87       3150.69       102.62 o                         
   4   4   6        853.92        742.76        54.73 o                         
   5   4   6       3327.91       3353.37       122.86 o                         
   6   4   6       2238.88       2626.62       228.40 o                         
   7   4   6        189.68        165.40        98.30 o                         
   8   4   6       2360.76       2456.21       261.12 o                         
   9   4   6          6.97         23.48       146.99 o                         
  10   4   6        785.87       1157.53       232.39 o                         
  11   4   6        410.41        361.18        92.11 o                         
  12   4   6          9.24        123.55       131.25 o                         
  13   4   6        373.91        120.03       127.11 o                         
  14   4   6        171.49        167.83       160.44 o                         
   1   5   6      17741.21      17574.94       294.39 o                         
   2   5   6          9.20         -0.71        25.32 o                         
   3   5   6       2716.65       2875.76        92.57 o                         
   4   5   6       1434.47       1544.94        80.75 o                         
   5   5   6       4589.78       4426.94       137.82 o                         
   6   5   6         45.47        -12.60        56.47 o                         
   7   5   6      12530.32      12406.86       426.43 o                         
   8   5   6          2.02        -83.52        83.52 o                         
   9   5   6          0.42       -105.21       105.21 o                         
  10   5   6         90.23         97.14       118.49 o                         
  11   5   6       2439.81       2138.08       290.05 o                         
  12   5   6         63.94        183.93       133.87 o                         
  13   5   6       2302.75       2732.71       359.30 o                         
   0   6   6       1006.59        851.51        67.62 o                         
   1   6   6        588.10        584.03        36.19 o                         
   2   6   6       1727.68       1537.69        70.78 o                         
   3   6   6        647.50        632.26        45.43 o                         
   4   6   6       1019.23       1052.92        65.35 o                         
   5   6   6        106.03        256.43        40.21 o                         
   6   6   6       2259.24       2572.21       227.36 o                         
   7   6   6        107.42        189.18       100.48 o                         
   8   6   6         73.67        330.49       127.56 o                         
   9   6   6          6.45        281.35       133.55 o                         
  10   6   6         71.19        132.06       111.19 o                         
  11   6   6         81.14        175.10       120.35 o                         
  12   6   6         54.33        244.91       152.85 o                         
   1   7   6        116.88        144.88        24.35 o                         
   2   7   6        366.25        329.39        62.14 o                         
   3   7   6       8738.19       8986.80       178.54 o                         
   4   7   6        263.28        264.65        46.16 o                         
   5   7   6       2226.11       2196.86       122.64 o                         
   6   7   6        418.63        342.62        86.89 o                         
   7   7   6        316.40        223.94       131.17 o                         
   8   7   6         45.25         72.11       109.24 o                         
   9   7   6         43.91        145.97       104.36 o                         
  10   7   6         39.13         79.22       267.20 o                         
  11   7   6        480.42        452.27       163.53 o                         
  12   7   6         83.09         63.33       246.50 o                         
   0   8   6       2994.80       3003.99       293.35 o                         
   1   8   6         27.75        136.78       108.41 o                         
   2   8   6       3581.22       3432.83        71.92 o                         
   3   8   6        368.57        385.01        53.24 o                         
   4   8   6          7.37         -5.58        40.83 o                         
   5   8   6          0.47        -59.29        75.58 o                         
   6   8   6       2926.36       3490.88       217.45 o                         
   7   8   6         62.00         30.43        73.65 o                         
   8   8   6       1564.91       1590.44       165.28 o                         
   9   8   6          2.52        114.32       152.16 o                         
  10   8   6          1.02        122.44       114.53 o                         
  11   8   6        186.37        231.27       190.74 o                         
   1   9   6        324.14        420.30       111.63 o                         
   2   9   6         18.19        -83.87        83.87 o                         
   3   9   6        400.03        480.01       124.96 o                         
   4   9   6        323.68        292.33       223.59 o                         
   5   9   6        489.38        971.75       286.67 o                         
   6   9   6        529.45        436.78       235.28 o                         
   7   9   6         42.45        189.61       201.31 o                         
   8   9   6        335.15        610.98       232.60 o                         
   9   9   6         66.63        320.35       222.61 o                         
   0  10   6        435.36        329.74       221.07 o                         
   1  10   6       1131.87       1220.81       155.58 o                         
   2  10   6       1634.35       1214.85       193.87 o                         
   3  10   6         18.24        351.27       122.77 o                         
   4  10   6       1262.45       1607.98       455.05 o                         
   5  10   6        442.82        759.14       269.77 o                         
   6  10   6        569.55        677.54       326.89 o                         
   7  10   6         32.63        179.69       189.58 o                         
   8  10   6        437.69        695.28       348.30 o                         
   1  11   6        136.49         26.87       227.74 o                         
   2  11   6        434.87        225.54       115.80 o                         
   3  11   6         72.70        283.05       170.45 o                         
   4  11   6        272.16        202.02       235.19 o                         
   5  11   6        495.75        541.65       274.89 o                         
   1   1   7       3520.53       3427.69       117.89 o                         
   2   1   7        212.69        417.95        58.26 o                         
   3   1   7       3880.56       3845.21       152.27 o                         
   4   1   7        654.62        757.79        67.00 o                         
   5   1   7       5220.07       5488.61       170.85 o                         
   6   1   7       2009.40       2431.37       281.06 o                         
   7   1   7       2456.30       2345.38       231.46 o                         
   8   1   7          2.79        -42.91        72.28 o                         
   9   1   7       1260.93       1384.60       148.45 o                         
  10   1   7        102.02        238.53        85.58 o                         
  11   1   7        758.15        788.33       126.92 o                         
  12   1   7         64.58         93.25        80.92 o                         
  13   1   7       3403.52       3342.52       274.01 o                         
  14   1   7        109.03        -29.94       151.93 o                         
   0   2   7      87665.38      89411.34       581.33 o                         
   1   2   7       2390.80       2569.66        86.42 o                         
   2   2   7        379.69        530.41        58.11 o                         
   3   2   7        420.16        353.46        52.79 o                         
   4   2   7       2452.47       2694.35       113.82 o                         
   5   2   7       1715.21       1677.47        97.98 o                         
   6   2   7       8690.04       8529.74       398.94 o                         
   7   2   7         45.89        147.18       122.51 o                         
   8   2   7       1730.65       1905.02       236.39 o                         
   9   2   7         13.82        -61.36        61.36 o                         
  10   2   7       2878.28       2986.22       220.54 o                         
  11   2   7        160.89        137.93       109.74 o                         
  12   2   7         91.61        227.38       100.51 o                         
  13   2   7         39.48        115.26       142.03 o                         
  14   2   7        171.89         40.46       285.15 o                         
   1   3   7      11822.79      12396.59       213.34 o                         
   2   3   7      13320.47      13895.18       193.33 o                         
   3   3   7       5271.06       5114.28       133.86 o                         
   4   3   7       1820.79       1817.37        94.12 o                         
   5   3   7        317.53        268.50        46.72 o                         
   6   3   7          0.16        -81.97        81.97 o                         
   7   3   7       2394.57       2453.31       276.45 o                         
   8   3   7        912.52        662.32       178.95 o                         
   9   3   7        400.44        296.95       106.99 o                         
  10   3   7        686.54        482.64       154.66 o                         
  11   3   7       2091.64       1792.67       262.99 o                         
  12   3   7         28.73        -27.92       141.46 o                         
  13   3   7        502.70        314.96       150.42 o                         
  14   3   7          3.08       -184.41       184.41 o                         
   0   4   7        423.89        550.38        57.16 o                         
   1   4   7        301.48        334.22        46.62 o                         
   2   4   7       5262.61       5065.27       114.87 o                         
   3   4   7       6658.23       7424.42       155.92 o                         
   4   4   7      12686.91      12139.47       232.99 o                         
   5   4   7        888.08        739.06        60.15 o                         
   6   4   7       1788.63       1959.19       194.46 o                         
   7   4   7          9.82        -56.34        85.30 o                         
   8   4   7       1819.00       1743.52       214.29 o                         
   9   4   7        748.06        520.22       159.66 o                         
  10   4   7       4450.48       3822.41       352.01 o                         
  11   4   7       1080.25       1017.73       220.33 o                         
  12   4   7       3664.10       4180.02       408.01 o                         
  13   4   7        207.32        185.65       149.06 o                         
  14   4   7        942.31       1002.25       246.38 o                         
   1   5   7        682.32        715.66        68.57 o                         
   2   5   7      19530.45      20609.44       255.48 o                         
   3   5   7       2101.92       1915.17        78.82 o                         
   4   5   7        993.14       1030.30        66.55 o                         
   5   5   7        152.44         97.27        34.89 o                         
   6   5   7         79.63         85.84        55.85 o                         
   7   5   7        280.83        321.95        86.77 o                         
   8   5   7       1054.69        862.94       161.13 o                         
   9   5   7        578.29        418.87       140.49 o                         
  10   5   7         14.72        -16.26       106.38 o                         
  11   5   7         64.19          0.93       204.08 o                         
  12   5   7         28.95        119.04       128.45 o                         
  13   5   7        133.38         26.03       149.04 o                         
   0   6   7      12754.45      11948.38       264.59 o                         
   1   6   7       3153.92       3364.92       109.02 o                         
   2   6   7          5.87         30.17        28.88 o                         
   3   6   7         12.18        -22.24        22.24 o                         
   4   6   7       1603.88       1602.61        81.36 o                         
   5   6   7       1536.34       1365.38        81.24 o                         
   6   6   7      10856.14      11023.28       452.33 o                         
   7   6   7          8.72        108.58        85.83 o                         
   8   6   7        390.97        394.26       122.51 o                         
   9   6   7        602.12        371.11       121.09 o                         
  10   6   7        771.63        677.98       170.82 o                         
  11   6   7          1.08       -123.07       123.07 o                         
  12   6   7        416.32        363.27       144.31 o                         
   1   7   7        189.93        162.03        32.05 o                         
   2   7   7       3090.97       3418.94       105.39 o                         
   3   7   7       2492.12       2498.87       105.93 o                         
   4   7   7       1496.61       1445.30        77.30 o                         
   5   7   7       1285.53       1412.38        98.79 o                         
   6   7   7          4.45         68.58        76.82 o                         
   7   7   7          0.57        -16.19        84.62 o                         
   8   7   7        399.38        305.76       156.16 o                         
   9   7   7       1093.35       1109.49       185.20 o                         
  10   7   7        190.80         87.77       113.47 o                         
  11   7   7        246.69        165.95       111.80 o                         
  12   7   7         51.56        -71.45       133.87 o                         
   0   8   7         45.60        280.46       117.21 o                         
   1   8   7       1251.59       1128.11        46.90 o                         
   2   8   7        315.10        349.12        31.70 o                         
   3   8   7        176.55        240.94        42.88 o                         
   4   8   7        230.07        283.12       105.47 o                         
   5   8   7        754.48        984.10       124.34 o                         
   6   8   7        171.30        193.53        61.95 o                         
   7   8   7         32.64        -17.43        66.68 o                         
   8   8   7        614.30        691.29       123.29 o                         
   9   8   7        127.41        122.28        82.33 o                         
  10   8   7        104.19        184.92       212.98 o                         
   1   9   7       1682.87       1720.02       191.53 o                         
   2   9   7       1320.07       1522.06       187.72 o                         
   3   9   7         81.79        126.96        93.73 o                         
   4   9   7        623.35        569.63       197.83 o                         
   5   9   7       1202.27       1134.05       300.86 o                         
   6   9   7        233.32        180.26       153.48 o                         
   7   9   7       2436.05       3272.11       790.20 o                         
   8   9   7        823.66        992.34       308.33 o                         
   9   9   7        727.62        776.78       293.89 o                         
   0  10   7       2215.73       2337.08       506.24 o                         
   1  10   7       1373.05       1307.88       276.29 o                         
   2  10   7        457.88        405.64       106.98 o                         
   3  10   7        213.30        297.18       108.08 o                         
   4  10   7        173.47        142.90       167.93 o                         
   5  10   7        913.92       1264.08       330.48 o                         
   6  10   7        117.73        -56.02       252.03 o                         
   7  10   7          5.29        148.94       198.94 o                         
   1  11   7       1103.59       1246.12       208.07 o                         
   2  11   7         85.88         -2.94       131.40 o                         
   3  11   7       2604.77       2791.38       357.33 o                         
   4  11   7        153.26        101.30       273.96 o                         
   5  11   7       1124.17       1239.61       345.71 o                         
   0   0   8      31333.85      31140.62       725.93 o                         
   1   0   8       1495.31       1466.30       116.68 o                         
   2   0   8       3642.26       3449.33       203.24 o                         
   3   0   8       4057.06       4520.97       242.62 o                         
   4   0   8       4789.20       4966.50       220.68 o                         
   5   0   8        842.69        576.33        87.34 o                         
   6   0   8      42952.84      43576.33      1293.24 o                         
   7   0   8         26.01        165.31       155.42 o                         
   8   0   8       9201.00      10259.33       717.36 o                         
   9   0   8        835.46       1169.43       281.71 o                         
  10   0   8         18.09         55.04       151.62 o                         
  11   0   8        637.55        329.86       179.08 o                         
  12   0   8       5789.72       6639.72       715.58 o                         
  13   0   8        144.72        161.78       186.65 o                         
  14   0   8       1424.39       2376.15       506.28 o                         
   1   1   8      10296.37      10198.54       546.95 o                         
   2   1   8      12708.96      12931.08       243.57 o                         
   3   1   8      20791.42      20323.57       356.01 o                         
   4   1   8       5731.91       5288.05       160.28 o                         
   5   1   8       3884.02       4436.77       195.51 o                         
   6   1   8       1764.97       1906.87       200.69 o                         
   7   1   8        349.20        461.67       120.17 o                         
   8   1   8        241.27         76.52        93.19 o                         
   9   1   8       6610.54       6988.83       448.74 o                         
  10   1   8       1028.76        946.81       192.10 o                         
  11   1   8         87.24        185.65       137.48 o                         
  12   1   8        441.67        576.12       161.54 o                         
  13   1   8        361.49        359.65       306.38 o                         
  14   1   8          7.14          9.49       324.07 o                         
   0   2   8      12381.20      11508.31       211.03 o                         
   1   2   8      20395.11      20475.94       242.53 o                         
   2   2   8      10093.19       9958.11       216.99 o                         
   3   2   8       1775.06       1917.86       104.24 o                         
   4   2   8      18330.25      17851.79       291.15 o                         
   5   2   8      12181.01      12539.00       462.50 o                         
   6   2   8       1408.69       1353.55       177.83 o                         
   7   2   8       1179.72       1245.20       177.97 o                         
   8   2   8       1997.01       1943.43       241.38 o                         
   9   2   8          3.75         47.06        91.58 o                         
  10   2   8       1996.69       2832.62       310.50 o                         
  11   2   8       1500.87       1435.62       243.85 o                         
  12   2   8        281.66         94.33       110.93 o                         
  13   2   8         27.17        204.32       177.54 o                         
  14   2   8        890.38       1156.96       272.31 o                         
   1   3   8      57100.04      58037.14       472.44 o                         
   2   3   8      10815.75      11190.30       179.17 o                         
   3   3   8       3276.58       3295.41       158.35 o                         
   4   3   8        438.03        403.99        49.87 o                         
   5   3   8      14239.68      14096.87       489.88 o                         
   6   3   8        192.99        323.90       101.21 o                         
   7   3   8      12163.65      13211.99       534.77 o                         
   8   3   8       2121.43       2161.65       246.21 o                         
   9   3   8       2289.19       2050.96       249.08 o                         
  10   3   8        325.59        382.41       137.17 o                         
  11   3   8        659.94        657.92       174.18 o                         
  12   3   8         27.72        -61.64       171.78 o                         
  13   3   8       1287.48       1123.01       237.68 o                         
  14   3   8         90.82        268.96       326.64 o                         
   0   4   8      37882.64      37299.02       404.81 o                         
   1   4   8       1491.04       1305.97        89.58 o                         
   2   4   8        229.79        407.85        42.35 o                         
   3   4   8        109.69        119.29        29.89 o                         
   4   4   8       1258.14       1459.11        85.20 o                         
   5   4   8       3933.67       3806.64       191.99 o                         
   6   4   8       6428.21       7136.51       290.30 o                         
   7   4   8        130.88         38.29       135.23 o                         
   8   4   8       2532.19       2390.75       250.29 o                         
   9   4   8         32.07        104.83        93.05 o                         
  10   4   8        166.03        400.89       151.55 o                         
  11   4   8         34.57        -50.06       118.03 o                         
  12   4   8        289.25        321.50       234.84 o                         
  13   4   8        108.80        180.89       145.48 o                         
   1   5   8         58.38         43.01        40.57 o                         
   2   5   8        593.52        532.40        59.76 o                         
   3   5   8      15564.53      15650.91       229.47 o                         
   4   5   8        620.94        704.34        58.11 o                         
   5   5   8        266.76        311.90        77.00 o                         
   6   5   8        636.91        744.64        93.16 o                         
   7   5   8       1476.99       1313.82       142.47 o                         
   8   5   8       1180.27       1343.94       191.90 o                         
   9   5   8       1991.98       2491.31       285.27 o                         
  10   5   8         10.55        198.59       134.00 o                         
  11   5   8       2595.11       2445.29       309.67 o                         
  12   5   8         23.45        -34.23       137.14 o                         
  13   5   8       1320.18       1436.68       257.01 o                         
   0   6   8       3709.59       3572.41       151.77 o                         
   1   6   8       1161.04       1212.97        72.05 o                         
   2   6   8          6.90         46.37        28.48 o                         
   3   6   8        830.95        931.43        59.06 o                         
   4   6   8        828.91        866.42        63.20 o                         
   5   6   8        370.14        412.73        63.01 o                         
   6   6   8       1695.99       2255.66       339.80 o                         
   7   6   8         34.82         48.51        78.15 o                         
   8   6   8         51.10        -90.73        94.41 o                         
   9   6   8        321.27        189.56       111.47 o                         
  10   6   8        112.84        299.21       313.06 o                         
  11   6   8          0.93        288.65       158.96 o                         
  12   6   8        237.89        287.28       122.55 o                         
   1   7   8       4791.32       4647.09       107.78 o                         
   2   7   8        675.56        753.21        54.23 o                         
   3   7   8        181.41        147.85        33.21 o                         
   4   7   8        970.46        872.70        64.73 o                         
   5   7   8       1546.22       1653.40       150.31 o                         
   6   7   8        688.87        601.50       162.11 o                         
   7   7   8       6919.12       7830.54       344.54 o                         
   8   7   8         92.37        266.26       105.77 o                         
   9   7   8        552.29        590.89       160.09 o                         
  10   7   8         12.49         99.53       101.03 o                         
  11   7   8        933.73       1182.95       227.57 o                         
   0   8   8        543.48        462.67        41.25 o                         
   1   8   8        120.82         96.29        27.67 o                         
   2   8   8       3928.66       3975.27       115.88 o                         
   3   8   8        750.81        784.24        86.51 o                         
   4   8   8         32.62        -26.12        41.96 o                         
   5   8   8         57.05         31.83        74.31 o                         
   6   8   8        131.51          6.55        89.95 o                         
   7   8   8          9.45         41.85        82.95 o                         
   8   8   8       4952.15       5327.00       305.86 o                         
   9   8   8         43.31        296.77        97.93 o                         
  10   8   8        494.78        926.87       194.25 o                         
   1   9   8          9.01        143.74       101.95 o                         
   2   9   8         10.64       -105.77       105.77 o                         
   3   9   8        144.02        287.69       151.62 o                         
   4   9   8        147.89         38.64       159.02 o                         
   5   9   8         14.79        -36.18       188.35 o                         
   6   9   8          8.14        -58.31       158.96 o                         
   7   9   8        547.30       1338.35       328.16 o                         
   8   9   8        334.74        327.05       378.79 o                         
   9   9   8         36.28        325.55       209.41 o                         
   0  10   8       4264.91       4860.72       694.95 o                         
   1  10   8        441.91        573.68       124.00 o                         
   2  10   8       1163.09       1056.13       168.73 o                         
   3  10   8          6.49        244.16       147.88 o                         
   4  10   8        492.03        378.19       182.97 o                         
   5  10   8         40.16         83.05       259.71 o                         
   6  10   8       1715.75       2163.08       418.75 o                         
   7  10   8         43.42        132.96       217.29 o                         
   1  11   8          1.90        -39.96       142.69 o                         
   2  11   8          1.07        169.84       220.59 o                         
   3  11   8          5.04        245.48       152.55 o                         
   4  11   8          1.37       -133.79       190.20 o                         
   5  11   8         31.78        118.60       556.68 o                         
   1   1   9        787.07        760.59        57.28 o                         
   2   1   9          6.50         75.69        42.86 o                         
   3   1   9       2445.59       2874.04       147.39 o                         
   4   1   9       3581.68       3986.39       142.78 o                         
   5   1   9      11435.33      11645.76       453.62 o                         
   6   1   9        162.68         90.34        80.67 o                         
   7   1   9        853.61        592.71       123.17 o                         
   8   1   9        360.42        194.13       341.97 o                         
   9   1   9       2537.55       2570.09       287.81 o                         
  10   1   9         84.05        -52.85        94.64 o                         
  11   1   9        111.30        362.65       193.88 o                         
  12   1   9          7.62         57.41       161.42 o                         
  13   1   9       2174.87       1214.16       589.45 o                         
  14   1   9         32.00        -23.58       142.73 o                         
   0   2   9      14106.83      13790.79       231.39 o                         
   1   2   9         42.55        105.48        29.91 o                         
   2   2   9       1888.47       1871.48       104.55 o                         
   3   2   9        295.04        317.39        51.33 o                         
   4   2   9       8007.26       8182.51       202.12 o                         
   5   2   9       3783.26       3999.40       269.84 o                         
   6   2   9       5942.34       6477.91       367.31 o                         
   7   2   9       2057.25       2102.58       227.54 o                         
   8   2   9        730.24        859.15       163.51 o                         
   9   2   9        597.96        561.75       128.56 o                         
  10   2   9       2248.68       2030.81       265.36 o                         
  11   2   9         50.48        171.36       154.87 o                         
  12   2   9        559.20        583.84       186.23 o                         
  13   2   9          1.48        336.80       169.04 o                         
  14   2   9        585.94        596.08       221.98 o                         
   1   3   9       3088.78       3343.87       119.08 o                         
   2   3   9         34.19         74.29        30.36 o                         
   3   3   9       6330.17       6484.90       211.82 o                         
   4   3   9        507.01        710.11        52.58 o                         
   5   3   9         83.09         -2.53        76.30 o                         
   6   3   9        267.00        261.30       239.65 o                         
   7   3   9       2422.41       2643.12       250.46 o                         
   8   3   9       1949.63       1822.67       229.11 o                         
   9   3   9        276.80        297.04       129.62 o                         
  10   3   9        214.53         90.96        91.95 o                         
  11   3   9        671.05        838.02       199.49 o                         
  12   3   9        140.61        394.03       156.57 o                         
  13   3   9        467.81        313.76       134.52 o                         
  14   3   9          0.11        146.26       156.79 o                         
   0   4   9      64301.33      64444.88       773.59 o                         
   1   4   9      10406.03      11742.62       235.90 o                         
   2   4   9       5553.55       5613.16       170.94 o                         
   3   4   9       2353.97       2579.79       106.93 o                         
   4   4   9       1308.24       1373.20        87.89 o                         
   5   4   9        388.47        339.09        73.27 o                         
   6   4   9      11300.83      10830.64       349.36 o                         
   7   4   9       1030.55        832.22       151.44 o                         
   8   4   9        149.16        191.60       187.64 o                         
   9   4   9        363.08        257.41       120.87 o                         
  10   4   9       1096.12       1351.94       230.02 o                         
  11   4   9          5.77         62.51       118.16 o                         
  12   4   9       1618.03       1384.81       231.78 o                         
  13   4   9         50.94        355.92       187.14 o                         
   1   5   9       4293.27       4526.22       173.82 o                         
   2   5   9       1271.01       1384.54        84.64 o                         
   3   5   9       6185.01       5982.77       151.72 o                         
   4   5   9       2758.08       2557.32       107.01 o                         
   5   5   9        186.15        157.87       168.85 o                         
   6   5   9          2.08         75.81        57.34 o                         
   7   5   9       5927.00       5669.66       276.89 o                         
   8   5   9         37.81        -33.60        84.26 o                         
   9   5   9        148.13        286.60       122.50 o                         
  10   5   9          7.75        117.26       113.06 o                         
  11   5   9        304.46        346.67       168.87 o                         
  12   5   9          6.42        237.79       161.20 o                         
  13   5   9         52.47        236.09       163.58 o                         
   0   6   9        231.42        258.32        88.02 o                         
   1   6   9       3305.68       3372.10       123.44 o                         
   2   6   9       3110.57       3116.49       120.60 o                         
   3   6   9        169.28        133.13        38.89 o                         
   4   6   9       8555.19       8700.06       194.69 o                         
   5   6   9         11.83         22.11        65.70 o                         
   6   6   9         44.11         59.09        76.70 o                         
   7   6   9       1964.69       1566.62       197.60 o                         
   8   6   9        313.41        374.87       126.42 o                         
   9   6   9        417.89        295.61       118.23 o                         
  10   6   9       2245.35       2437.82       330.19 o                         
  11   6   9        208.02         56.13       115.15 o                         
  12   6   9        110.93        200.13       253.52 o                         
   1   7   9       4933.69       4974.22       146.34 o                         
   2   7   9       2123.60       2119.21        85.40 o                         
   3   7   9        654.14        682.12        62.80 o                         
   4   7   9        982.47        881.26        65.25 o                         
   5   7   9        854.12        865.19       111.81 o                         
   6   7   9       1746.88       1688.13       162.15 o                         
   7   7   9        701.10        950.88       149.30 o                         
   8   7   9        145.26        197.05        89.14 o                         
   9   7   9        187.80         78.30        86.12 o                         
  10   7   9          1.52        195.65       123.79 o                         
  11   7   9        203.89         31.75       126.99 o                         
   0   8   9       6585.10       6484.91       225.23 o                         
   1   8   9       1150.09       1276.04        65.54 o                         
   2   8   9         92.17        108.46        40.18 o                         
   3   8   9          0.56         30.95        69.21 o                         
   4   8   9         20.54         31.74        47.46 o                         
   5   8   9        457.35        575.19        89.05 o                         
   6   8   9       1679.45       1731.64       159.06 o                         
   7   8   9       1452.31       1257.89       150.55 o                         
   8   8   9          7.58         40.82        71.83 o                         
   9   8   9         10.24        235.37       109.34 o                         
  10   8   9         41.74         25.46        94.99 o                         
   1   9   9       1205.59       1378.37       154.90 o                         
   2   9   9         98.40         57.45        87.20 o                         
   3   9   9       2836.10       3309.50       344.75 o                         
   4   9   9        246.21        256.35       197.53 o                         
   5   9   9        413.17        281.38       204.66 o                         
   6   9   9          7.16        156.98       157.76 o                         
   7   9   9       1340.02       1326.80       300.90 o                         
   8   9   9         29.14        197.02       165.04 o                         
   9   9   9        181.75         74.07       159.05 o                         
   0  10   9         31.29        851.29       360.41 o                         
   1  10   9        473.47        673.56       173.49 o                         
   2  10   9         11.14        -74.82       119.72 o                         
   3  10   9        389.07        389.27       218.36 o                         
   4  10   9          7.28        644.56       234.01 o                         
   5  10   9        129.88       -104.21       154.67 o                         
   6  10   9        369.35        420.63       213.34 o                         
   7  10   9        310.47        216.73       227.68 o                         
   1  11   9       2607.12       3328.26       459.11 o                         
   2  11   9        296.17        385.52       144.01 o                         
   3  11   9        253.08        389.59       176.76 o                         
   4  11   9        600.64        505.00       212.09 o                         
   0   0  10       8015.63       8125.16       407.98 o                         
   1   0  10      22696.31      23311.21       868.04 o                         
   2   0  10      26730.36      28873.23       618.86 o                         
   3   0  10        187.04        175.61        80.88 o                         
   4   0  10      11497.59      11303.16       432.60 o                         
   5   0  10       1868.41       1221.58       230.80 o                         
   6   0  10        430.59        395.81       147.01 o                         
   7   0  10      11069.79      10712.45       710.34 o                         
   8   0  10       9161.10       9931.43       710.54 o                         
   9   0  10       1990.62       2249.71       386.92 o                         
  10   0  10       1201.89       1556.65       326.17 o                         
  11   0  10        361.66        280.22       162.47 o                         
  12   0  10        808.87        616.95       270.53 o                         
  13   0  10         61.26        218.47       166.23 o                         
  14   0  10        123.18        100.04       250.46 o                         
   1   1  10       1978.35       1842.57        62.21 o                         
   2   1  10       4771.45       4727.01       129.82 o                         
   3   1  10       2360.91       1990.45       127.45 o                         
   4   1  10       3752.81       3508.64       173.41 o                         
   5   1  10       4560.10       4694.90       304.98 o                         
   6   1  10          9.85          9.19        82.12 o                         
   7   1  10       3394.47       3514.10       289.68 o                         
   8   1  10        738.39        600.86       142.52 o                         
   9   1  10        759.62        889.82       224.87 o                         
  10   1  10        467.34        387.76       141.43 o                         
  11   1  10        389.81        415.27       237.56 o                         
  12   1  10         13.73       -140.29       147.41 o                         
  13   1  10        168.96        293.00       173.42 o                         
  14   1  10         96.06        206.25       158.44 o                         
   0   2  10      19237.07      17666.88       348.73 o                         
   1   2  10      22769.45      22810.86       262.39 o                         
   2   2  10          6.89         19.97        39.98 o                         
   3   2  10        262.95        211.65        50.52 o                         
   4   2  10        428.46        454.59        71.06 o                         
   5   2  10        643.54        606.04       142.31 o                         
   6   2  10      12414.25      12876.53       513.90 o                         
   7   2  10       2785.87       2389.54       246.70 o                         
   8   2  10          2.05         37.20        84.91 o                         
   9   2  10        115.00        147.18       112.16 o                         
  10   2  10        297.07        508.76       183.04 o                         
  11   2  10        996.29        910.94       176.91 o                         
  12   2  10       6520.86       6673.02       515.92 o                         
  13   2  10          0.54        456.76       205.95 o                         
  14   2  10       1199.32       1111.04       261.54 o                         
   1   3  10        878.10       1047.14        72.60 o                         
   2   3  10       6135.44       6219.12       146.14 o                         
   3   3  10      27206.19      27400.48       444.00 o                         
   4   3  10        505.18        392.58        39.60 o                         
   5   3  10       2273.55       2341.31       222.17 o                         
   6   3  10        578.01        522.34       184.54 o                         
   7   3  10        579.16        448.23       116.40 o                         
   8   3  10       3364.20       3290.94       472.88 o                         
   9   3  10       7849.60       7962.64       643.01 o                         
  10   3  10       1230.65       1009.90       186.51 o                         
  11   3  10       1105.77       1275.11       234.78 o                         
  12   3  10          3.13         13.66       139.55 o                         
  13   3  10       1088.19       1152.17       261.77 o                         
  14   3  10        175.24        369.90       237.98 o                         
   0   4  10      10801.80      10029.18       229.51 o                         
   1   4  10       9402.85       9163.81       212.56 o                         
   2   4  10      22381.38      23655.08       352.62 o                         
   3   4  10       3559.40       3648.31       130.80 o                         
   4   4  10       6966.34       6999.76       238.48 o                         
   5   4  10       4993.46       4829.81       185.19 o                         
   6   4  10       2049.78       2051.63       156.56 o                         
   7   4  10        314.87        245.27        91.87 o                         
   8   4  10       2414.24       2043.21       242.76 o                         
   9   4  10       1287.66       1291.71       201.59 o                         
  10   4  10        943.58       1270.15       203.91 o                         
  11   4  10        273.07        186.06       126.50 o                         
  12   4  10         19.02        149.88       174.62 o                         
  13   4  10         60.89       -147.14       147.14 o                         
   1   5  10      11162.34      10957.40       279.77 o                         
   2   5  10       2347.80       2200.06       133.63 o                         
   3   5  10        102.37         77.75        29.75 o                         
   4   5  10       2794.29       2771.15       136.09 o                         
   5   5  10       9096.94       9357.59       413.68 o                         
   6   5  10       2804.97       2864.74       248.44 o                         
   7   5  10       5873.06       6732.07       399.23 o                         
   8   5  10         45.15        194.86       113.58 o                         
   9   5  10        141.31         63.97       118.69 o                         
  10   5  10         74.40        -96.07       114.37 o                         
  11   5  10       1951.77       1904.56       283.82 o                         
  12   5  10        102.17         51.21       207.96 o                         
  13   5  10       1328.65       1468.77       292.77 o                         
   0   6  10       3991.53       3892.27       174.76 o                         
   1   6  10         31.95         42.99        35.57 o                         
   2   6  10        885.94        729.06        65.23 o                         
   3   6  10        219.11        241.82        45.97 o                         
   4   6  10       3054.98       3096.78       142.49 o                         
   5   6  10        821.84        587.39        96.36 o                         
   6   6  10        401.49        462.44       103.83 o                         
   7   6  10        729.22        927.08       167.18 o                         
   8   6  10          9.28        -85.61        85.61 o                         
   9   6  10         48.57        145.36       100.96 o                         
  10   6  10         73.11        297.08       134.67 o                         
  11   6  10         64.45        189.10       134.29 o                         
  12   6  10        166.45        293.54       377.79 o                         
   1   7  10         11.78         86.48        37.11 o                         
   2   7  10        646.95        608.40        47.53 o                         
   3   7  10       1167.85       1218.45        84.77 o                         
   4   7  10       1064.56       1204.52       105.73 o                         
   5   7  10        742.50        720.25       111.16 o                         
   6   7  10         31.52         42.77        70.75 o                         
   7   7  10       1656.26       1542.25       167.31 o                         
   8   7  10          6.62         65.79       102.20 o                         
   9   7  10       1330.21       1962.96       253.09 o                         
  10   7  10         11.57        -78.11        92.13 o                         
  11   7  10       1190.43       1133.15       229.12 o                         
   0   8  10        501.17        564.38        77.21 o                         
   1   8  10        504.81        515.98        51.45 o                         
   2   8  10        859.81        837.23        64.51 o                         
   3   8  10         33.10         80.35        64.95 o                         
   4   8  10          0.02         94.94        93.50 o                         
   5   8  10         21.94         87.00        64.10 o                         
   6   8  10       1333.54       1664.39       165.00 o                         
   7   8  10         22.92         89.70        92.57 o                         
   8   8  10       2441.37       2354.83       215.35 o                         
   9   8  10         77.44        133.13        95.51 o                         
  10   8  10        337.64        252.88       111.93 o                         
   1   9  10       2125.95       2153.62       190.48 o                         
   2   9  10         27.73        -46.91        91.78 o                         
   3   9  10       2454.59       2699.84       338.32 o                         
   4   9  10         19.14         25.50       182.07 o                         
   5   9  10        164.27         -7.05       140.83 o                         
   6   9  10         70.27        229.53       215.60 o                         
   7   9  10        205.10        396.15       201.08 o                         
   8   9  10          0.07         -8.58       166.35 o                         
   9   9  10          0.56        155.92       444.78 o                         
   0  10  10        705.32        993.40       346.05 o                         
   1  10  10          1.56         -1.98        96.37 o                         
   2  10  10       2775.68       2563.66       367.36 o                         
   3  10  10        544.60        916.63       204.71 o                         
   4  10  10       1966.23       2346.29       395.57 o                         
   5  10  10         15.44        410.30       224.83 o                         
   6  10  10        384.76        637.07       267.12 o                         
   7  10  10         73.69        391.80       232.47 o                         
   1  11  10        365.63        281.74       333.22 o                         
   2  11  10          6.67         41.26       165.24 o                         
   3  11  10        175.25        343.85       181.10 o                         
   4  11  10          4.13        129.80       193.86 o                         
   1   1  11       4267.05       3930.28       112.67 o                         
   2   1  11          2.21         39.20        31.93 o                         
   3   1  11       2664.93       2548.57       148.70 o                         
   4   1  11        133.69        181.04        81.97 o                         
   5   1  11       1121.79        908.55       144.55 o                         
   6   1  11         15.91         29.42       139.32 o                         
   7   1  11       2518.66       2479.50       305.88 o                         
   8   1  11        476.79        338.59       111.79 o                         
   9   1  11       6335.36       5833.62       424.65 o                         
  10   1  11        873.32       1040.91       199.41 o                         
  11   1  11        105.16         -4.41       158.17 o                         
  12   1  11        192.65        123.30       126.10 o                         
  13   1  11       1116.67       1182.67       254.01 o                         
  14   1  11         18.07        155.89       166.92 o                         
   0   2  11       8045.95       8760.31       319.30 o                         
   1   2  11        301.86        363.44        39.59 o                         
   2   2  11       2912.96       3497.08       150.19 o                         
   3   2  11          2.73         -5.90        42.95 o                         
   4   2  11       5173.23       6091.81       369.48 o                         
   5   2  11       1364.38       1366.12       184.71 o                         
   6   2  11       5407.90       5298.55       345.55 o                         
   7   2  11         51.73        106.69        75.49 o                         
   8   2  11       1134.53       1251.60       192.50 o                         
   9   2  11         32.07        -20.15        95.40 o                         
  10   2  11       4186.75       4026.04       366.66 o                         
  11   2  11         17.71        214.55       134.11 o                         
  12   2  11       1367.35       1625.22       273.02 o                         
  13   2  11        157.37        210.15       106.92 o                         
  14   2  11        399.89        233.15       220.70 o                         
   1   3  11      19838.51      20713.20       299.55 o                         
   2   3  11        474.44        527.79        60.48 o                         
   3   3  11       4355.10       4780.46       193.96 o                         
   4   3  11       1577.53       1570.09       175.37 o                         
   5   3  11       3544.23       3180.54       275.28 o                         
   6   3  11       1498.98       1490.08       188.61 o                         
   7   3  11       4640.57       4856.85       348.43 o                         
   8   3  11        170.32         69.53        84.95 o                         
   9   3  11          0.70        151.24       116.04 o                         
  10   3  11        123.38        115.47       117.06 o                         
  11   3  11        379.78        224.20       131.52 o                         
  12   3  11         31.10         69.50       160.08 o                         
  13   3  11       1356.31       1339.97       392.53 o                         
   0   4  11      25404.22      23876.48       688.38 o                         
   1   4  11        189.83        162.13        42.43 o                         
   2   4  11       7374.22       7168.56       198.24 o                         
   3   4  11        513.58        449.36        51.18 o                         
   4   4  11       2436.19       2231.85       196.97 o                         
   5   4  11         31.81         11.93        84.31 o                         
   6   4  11       2734.42       2936.84       173.28 o                         
   7   4  11          9.25         10.19       195.38 o                         
   8   4  11       3053.39       3047.15       297.68 o                         
   9   4  11         20.87        -76.21        93.22 o                         
  10   4  11       1339.48       1218.62       221.99 o                         
  11   4  11        773.33        578.56       173.45 o                         
  12   4  11        187.19        721.88       214.20 o                         
  13   4  11         16.97        208.01       315.49 o                         
   1   5  11       2269.18       2410.29       145.36 o                         
   2   5  11          9.89          1.04        48.05 o                         
   3   5  11       7728.87       7827.67       244.08 o                         
   4   5  11       4336.63       4427.26       219.48 o                         
   5   5  11         48.59         74.47        72.11 o                         
   6   5  11        454.84        485.04       149.69 o                         
   7   5  11        338.69        229.94       124.07 o                         
   8   5  11        278.08        223.94       172.28 o                         
   9   5  11        852.91        827.87       185.38 o                         
  10   5  11        398.62        390.87       134.93 o                         
  11   5  11         20.05        148.07       350.35 o                         
  12   5  11         22.20         46.70       173.51 o                         
   0   6  11       1532.59       1581.73       119.13 o                         
   1   6  11        672.70        573.40        50.98 o                         
   2   6  11        113.72         75.66        37.24 o                         
   3   6  11        439.16        404.94        56.18 o                         
   4   6  11        218.96        211.13        70.25 o                         
   5   6  11       2463.49       2581.61       185.96 o                         
   6   6  11       6717.93       6405.60       337.23 o                         
   7   6  11        385.93        327.01       183.46 o                         
   8   6  11       1016.38       1150.00       200.74 o                         
   9   6  11         14.03       -117.31       117.31 o                         
  10   6  11       1799.87       1826.59       258.74 o                         
  11   6  11        838.94        581.62       170.69 o                         
  12   6  11       1145.71       1221.51       268.43 o                         
   1   7  11        693.19        746.80        67.30 o                         
   2   7  11        478.82        561.16        48.85 o                         
   3   7  11       2865.93       2970.97       131.66 o                         
   4   7  11        138.07        129.52        59.69 o                         
   5   7  11        467.34        440.68        95.03 o                         
   6   7  11        801.58        880.46       118.57 o                         
   7   7  11        866.17        980.67       138.07 o                         
   8   7  11        389.77        577.73       130.09 o                         
   9   7  11       2428.48       2063.66       260.52 o                         
  10   7  11        198.83        198.54       121.79 o                         
  11   7  11        332.94        444.82       160.85 o                         
   0   8  11       1132.50       1341.08       121.51 o                         
   1   8  11         57.75        179.08        39.42 o                         
   2   8  11       1225.24       1227.27        78.99 o                         
   3   8  11         33.78         43.67        44.10 o                         
   4   8  11       1240.74       1463.74       142.57 o                         
   5   8  11        202.66         99.85        64.09 o                         
   6   8  11         68.29        130.59        84.26 o                         
   7   8  11         48.98        -70.18        82.78 o                         
   8   8  11         46.66         97.32        90.62 o                         
   9   8  11        120.67         63.99        76.01 o                         
  10   8  11        316.17        429.82       128.97 o                         
   1   9  11       3046.90       3831.36       242.04 o                         
   2   9  11       1960.18       1611.39       174.47 o                         
   3   9  11        108.56        121.76       118.20 o                         
   4   9  11        779.12       1058.89       389.77 o                         
   5   9  11       3639.31       3839.11       480.86 o                         
   6   9  11         19.79        229.35       157.77 o                         
   7   9  11       2289.09       2264.92       399.09 o                         
   8   9  11          8.73        274.14       222.69 o                         
   0  10  11       1331.70       1938.35       491.01 o                         
   1  10  11        289.28        212.84       207.21 o                         
   2  10  11         90.78        197.74       154.95 o                         
   3  10  11          9.54        177.84       135.64 o                         
   4  10  11        114.80        316.55       206.52 o                         
   5  10  11        452.90        661.16       227.31 o                         
   6  10  11        117.75         79.56       229.37 o                         
   1  11  11        199.87        258.95       564.72 o                         
   2  11  11        203.00         65.77       141.89 o                         
   3  11  11       1382.44       1352.32       274.91 o                         
   0   0  12      30853.07      33374.47       883.71 o                         
   1   0  12      10032.23       8991.52       318.13 o                         
   2   0  12        819.49        774.86       139.52 o                         
   3   0  12        222.89        275.98       135.73 o                         
   4   0  12       5115.99       5481.87       449.50 o                         
   5   0  12       2569.74       1832.52       279.44 o                         
   6   0  12       6541.68       6337.45       547.85 o                         
   7   0  12       1203.04        834.29       208.02 o                         
   8   0  12       2249.37       2173.50       361.22 o                         
   9   0  12          1.31        -39.33       132.27 o                         
  10   0  12       1457.97       1513.58       347.58 o                         
  11   0  12         15.01        312.98       177.72 o                         
  12   0  12        486.82        666.73       290.68 o                         
  13   0  12        309.66        541.05       309.60 o                         
  14   0  12         11.31        548.28       298.20 o                         
   1   1  12        496.17        388.79        34.81 o                         
   2   1  12      11075.09      10141.48       216.41 o                         
   3   1  12      28785.90      29561.04       589.22 o                         
   4   1  12       5766.88       5580.34       332.34 o                         
   5   1  12        908.86        852.66       152.99 o                         
   6   1  12        257.84        201.86       155.03 o                         
   7   1  12        255.44        228.26       115.53 o                         
   8   1  12        797.09        785.18       161.45 o                         
   9   1  12       7085.38       7385.12       482.68 o                         
  10   1  12        803.47        753.56       181.16 o                         
  11   1  12         35.10         96.61       131.67 o                         
  12   1  12          0.16       -144.18       144.18 o                         
  13   1  12         75.62       -171.15       261.82 o                         
  14   1  12         33.82        171.26       159.89 o                         
   0   2  12       7242.88       7029.68       285.06 o                         
   1   2  12      10342.20      10047.19       214.21 o                         
   2   2  12      13056.24      13316.95       278.02 o                         
   3   2  12        486.04        485.68       110.68 o                         
   4   2  12       6287.12       5679.61       331.16 o                         
   5   2  12      13565.99      14101.88       537.10 o                         
   6   2  12         22.30        -43.35       232.46 o                         
   7   2  12        517.47        446.26       164.64 o                         
   8   2  12       3270.00       3526.82       320.69 o                         
   9   2  12       1020.95       1082.71       278.65 o                         
  10   2  12        739.81        649.63       253.69 o                         
  11   2  12       1355.87       1418.51       241.96 o                         
  12   2  12       3580.28       3594.87       398.37 o                         
  13   2  12          2.35       -175.67       175.67 o                         
   1   3  12      18360.70      18254.09       267.64 o                         
   2   3  12       1515.03       1092.15        81.59 o                         
   3   3  12       3365.33       3352.61       268.70 o                         
   4   3  12       5028.98       5080.64       312.71 o                         
   5   3  12       3453.13       3482.52       270.91 o                         
   6   3  12       1361.30       1393.12       191.80 o                         
   7   3  12       4977.22       5166.10       366.43 o                         
   8   3  12         34.33        -22.34        92.78 o                         
   9   3  12         95.69        -73.28       108.25 o                         
  10   3  12        923.71        648.34       187.20 o                         
  11   3  12        875.85        945.59       222.63 o                         
  12   3  12        290.68        238.97       177.23 o                         
  13   3  12       2602.59       3206.13       393.71 o                         
   0   4  12        582.12        611.60        82.53 o                         
   1   4  12         44.58        228.54        54.65 o                         
   2   4  12        281.93        348.75        51.50 o                         
   3   4  12         18.34         18.80        39.41 o                         
   4   4  12        194.42        456.98       107.44 o                         
   5   4  12       2033.22       2211.04       215.73 o                         
   6   4  12       5879.32       5418.03       232.91 o                         
   7   4  12       1174.49       1223.08       192.28 o                         
   8   4  12        240.49        236.19       113.72 o                         
   9   4  12        125.15        400.36       162.07 o                         
  10   4  12         66.70        342.29       173.16 o                         
  11   4  12       1296.43       1282.73       318.81 o                         
  12   4  12        469.85        883.79       211.08 o                         
  13   4  12         86.46         55.53       126.83 o                         
   1   5  12       8109.07       8042.02       231.99 o                         
   2   5  12       2697.50       2539.44       149.80 o                         
   3   5  12      18411.97      18917.57       442.45 o                         
   4   5  12       2831.98       2930.61       188.77 o                         
   5   5  12       3149.77       3424.29       230.30 o                         
   6   5  12        884.23        997.10       162.30 o                         
   7   5  12        226.40         13.45        81.42 o                         
   8   5  12       1018.18       1225.54       205.55 o                         
   9   5  12        548.39       1030.40       207.55 o                         
  10   5  12        125.00        119.50       124.60 o                         
  11   5  12        599.82        706.02       191.25 o                         
  12   5  12        137.01         92.43       291.27 o                         
   0   6  12       9114.03       9184.51       308.76 o                         
   1   6  12       1905.80       1938.82       102.77 o                         
   2   6  12         95.51        127.74        68.80 o                         
   3   6  12        112.89         80.08        64.39 o                         
   4   6  12        347.66        316.04        75.89 o                         
   5   6  12         16.47         83.28        79.57 o                         
   6   6  12        773.96        883.61       120.35 o                         
   7   6  12        490.41        772.16       159.10 o                         
   8   6  12         87.23        324.72       131.69 o                         
   9   6  12         61.28         53.42       108.89 o                         
  10   6  12        230.80         43.53       277.66 o                         
  11   6  12         18.37        363.39       157.99 o                         
  12   6  12        297.83        421.53       303.19 o                         
   1   7  12       1426.54       1446.06        90.20 o                         
   2   7  12        865.96        823.71        66.09 o                         
   3   7  12       1395.00       1487.88       139.93 o                         
   4   7  12         10.67         74.97        56.08 o                         
   5   7  12       1624.35       1696.77       153.69 o                         
   6   7  12        604.28        641.25       112.66 o                         
   7   7  12        965.35       1138.19       145.53 o                         
   8   7  12         23.20         11.51        90.13 o                         
   9   7  12        575.19        363.23       181.38 o                         
  10   7  12        353.29        416.81       147.53 o                         
  11   7  12       1344.10       1056.19       219.28 o                         
   0   8  12       1135.69       1123.36       169.98 o                         
   1   8  12        299.90        330.92        47.16 o                         
   2   8  12       4209.38       4053.01       148.26 o                         
   3   8  12        122.30        236.04        62.81 o                         
   4   8  12       3598.85       3947.32       224.18 o                         
   5   8  12        195.73        320.58        91.96 o                         
   6   8  12         14.75         39.51        78.28 o                         
   7   8  12        161.39         42.34        94.37 o                         
   8   8  12        708.61        886.62       141.36 o                         
   9   8  12         42.21        104.63       149.15 o                         
  10   8  12        418.99        844.24       185.13 o                         
   1   9  12        557.99        588.81       111.40 o                         
   2   9  12          6.41         26.36       187.73 o                         
   3   9  12        434.07        554.37       148.90 o                         
   4   9  12          2.97        -62.86       285.63 o                         
   5   9  12        131.10         82.71       113.61 o                         
   6   9  12        717.13        974.26       253.96 o                         
   7   9  12         16.89        289.79       406.87 o                         
   8   9  12         81.99        289.92       173.31 o                         
   0  10  12       2985.76       3659.36       652.14 o                         
   1  10  12         41.84        125.50       163.54 o                         
   2  10  12       1504.44       1289.98       191.87 o                         
   3  10  12          0.45        -11.47       120.25 o                         
   4  10  12         51.50         63.20       140.67 o                         
   5  10  12         25.14        355.96       232.18 o                         
   6  10  12       1492.95       1643.84       368.10 o                         
   1  11  12          3.86        196.99       167.32 o                         
   2  11  12         77.60         83.22       126.95 o                         
   3  11  12        613.04        925.50       202.82 o                         
   1   1  13       7151.84       7149.07       245.99 o                         
   2   1  13        366.73        463.63        82.95 o                         
   3   1  13       2685.64       2627.34       226.41 o                         
   4   1  13          0.21          7.31        98.54 o                         
   5   1  13        934.50        911.51       165.72 o                         
   6   1  13          7.30        -87.13        87.13 o                         
   7   1  13       4936.98       4864.92       407.21 o                         
   8   1  13          2.00       -123.00       123.00 o                         
   9   1  13       3284.86       3832.47       362.72 o                         
  10   1  13        500.56        509.97       298.43 o                         
  11   1  13        254.48        308.91       132.73 o                         
  12   1  13         49.74        -34.99       120.54 o                         
  13   1  13       1207.79        920.00       231.16 o                         
   0   2  13       1536.66       1871.95       123.78 o                         
   1   2  13        466.21        561.04        46.50 o                         
   2   2  13        648.40        590.04        55.75 o                         
   3   2  13       6246.54       6966.65       361.57 o                         
   4   2  13       5303.70       5626.89       341.66 o                         
   5   2  13        131.91        265.29       115.40 o                         
   6   2  13        740.39       1160.53       180.54 o                         
   7   2  13        578.93        453.50       123.60 o                         
   8   2  13       1573.49       1274.41       190.65 o                         
   9   2  13         17.32         97.21       202.33 o                         
  10   2  13       1738.77       2053.73       270.93 o                         
  11   2  13         39.98         72.69       124.64 o                         
  12   2  13        910.15       1371.35       263.87 o                         
  13   2  13         27.12        242.43       167.39 o                         
   1   3  13       2852.77       2872.41       109.36 o                         
   2   3  13        463.40        534.52        61.71 o                         
   3   3  13       3320.58       3372.48       176.87 o                         
   4   3  13        348.73        422.20       110.33 o                         
   5   3  13        303.67        286.40       170.34 o                         
   6   3  13          0.28          4.61        98.03 o                         
   7   3  13       1435.64       1198.01       187.38 o                         
   8   3  13        505.99        625.07       155.88 o                         
   9   3  13        265.29        363.13       152.52 o                         
  10   3  13          5.06         65.10       131.18 o                         
  11   3  13        403.46        393.69       177.75 o                         
  12   3  13         23.56        270.43       142.10 o                         
  13   3  13        788.05        868.74       238.36 o                         
   0   4  13      39324.49      39238.28       841.95 o                         
   1   4  13       5383.70       5401.23       165.48 o                         
   2   4  13        381.99        360.05        53.43 o                         
   3   4  13        153.04        106.42        41.50 o                         
   4   4  13       1810.23       1993.01       173.04 o                         
   5   4  13       1263.99       1391.45       180.34 o                         
   6   4  13      10500.68       9272.85       233.01 o                         
   7   4  13       1159.44       1238.75       197.15 o                         
   8   4  13        115.04         74.96       111.73 o                         
   9   4  13        111.32        368.12       153.40 o                         
  10   4  13        450.78        279.08       177.29 o                         
  11   4  13          0.44         26.15       103.92 o                         
  12   4  13       1253.83        691.74       187.84 o                         
  13   4  13         28.60        280.82       172.21 o                         
   1   5  13         31.67        137.43        48.24 o                         
   2   5  13        619.24        669.34        95.95 o                         
   3   5  13       1075.50       1104.51       122.75 o                         
   4   5  13          8.15        129.10        63.86 o                         
   5   5  13        125.13         41.50        60.23 o                         
   6   5  13        931.39        799.73       152.03 o                         
   7   5  13       1240.28       1438.80       209.44 o                         
   8   5  13        584.89        576.30       155.88 o                         
   9   5  13       1312.26       1268.37       212.10 o                         
  10   5  13          4.15        -73.00       137.10 o                         
  11   5  13        100.79        109.56       190.94 o                         
  12   5  13        128.77         38.40       321.08 o                         
   0   6  13       2500.00       2750.72       197.62 o                         
   1   6  13         11.27         -0.07        39.36 o                         
   2   6  13       7250.14       7199.29       369.01 o                         
   3   6  13        314.69        224.68        62.95 o                         
   4   6  13       2701.66       2788.74       188.86 o                         
   5   6  13       2336.45       2383.40       184.95 o                         
   6   6  13          2.30        197.42        88.95 o                         
   7   6  13        668.19        766.88       208.60 o                         
   8   6  13       4535.24       4331.51       364.22 o                         
   9   6  13        309.78        260.60       122.93 o                         
  10   6  13       3054.78       3047.88       335.12 o                         
  11   6  13        150.74        197.52       230.47 o                         
   1   7  13        317.00        364.67        42.66 o                         
   2   7  13       1254.89       1455.26       102.86 o                         
   3   7  13        344.57        396.83        84.79 o                         
   4   7  13         99.71         84.03        77.61 o                         
   5   7  13        943.06        968.88       124.32 o                         
   6   7  13        736.66        658.35       114.40 o                         
   7   7  13       1426.11       1663.72       174.75 o                         
   8   7  13         11.24        -87.97        87.97 o                         
   9   7  13          2.18         72.93       121.02 o                         
  10   7  13         87.23         28.38       107.64 o                         
   0   8  13       6015.22       5985.67       277.91 o                         
   1   8  13       2583.75       2612.44       113.99 o                         
   2   8  13        105.97         85.84        36.28 o                         
   3   8  13          7.34          7.46        51.06 o                         
   4   8  13         86.00        152.80        64.24 o                         
   5   8  13        329.13        366.00        87.80 o                         
   6   8  13       2670.82       2514.97       199.08 o                         
   7   8  13          5.70         63.61        81.65 o                         
   8   8  13         13.79        118.97        86.53 o                         
   9   8  13         77.30         -5.96        83.71 o                         
   1   9  13        443.47        401.57       150.25 o                         
   2   9  13          8.74          1.13       143.95 o                         
   3   9  13       5106.10       5676.18       434.68 o                         
   4   9  13         98.68        550.94       473.73 o                         
   5   9  13        947.32        528.51       212.47 o                         
   6   9  13          0.71         33.33       339.66 o                         
   7   9  13        423.43        546.37       210.34 o                         
   8   9  13         24.16         57.08       145.38 o                         
   0  10  13        529.27       1365.40       416.21 o                         
   1  10  13         21.07         99.34       396.80 o                         
   2  10  13         81.68        -10.69        91.56 o                         
   3  10  13         32.41         80.45       157.96 o                         
   4  10  13        544.78        826.85       255.16 o                         
   5  10  13         86.78        284.21       298.09 o                         
   6  10  13        289.39        439.33       210.10 o                         
   1  11  13        851.68       1062.28       811.64 o                         
   2  11  13        334.66        337.98       194.62 o                         
   0   0  14       1291.50       1620.30       171.91 o                         
   1   0  14       7080.94       6943.21       411.61 o                         
   2   0  14       5261.95       4738.22       220.95 o                         
   3   0  14        166.64        204.31       135.91 o                         
   4   0  14      12479.00      13267.95       748.80 o                         
   5   0  14      16588.72      16797.12       872.61 o                         
   6   0  14        781.72        838.39       237.81 o                         
   7   0  14        125.77       -124.51       124.51 o                         
   8   0  14       2685.27       2811.38       410.66 o                         
   9   0  14        146.83        440.01       208.29 o                         
  10   0  14       4330.39       4844.02       576.93 o                         
  11   0  14       4809.09       4882.05       620.34 o                         
  12   0  14        237.33        -96.86       236.40 o                         
  13   0  14         17.57       -165.91       232.79 o                         
   1   1  14       2609.03       2320.80        71.75 o                         
   2   1  14      10426.87      10542.87       278.88 o                         
   3   1  14       2757.86       2586.21       188.16 o                         
   4   1  14      10367.28      10526.31       477.80 o                         
   5   1  14       6334.76       6386.20       388.99 o                         
   6   1  14        818.48        703.23       159.82 o                         
   7   1  14        699.64        755.66       168.30 o                         
   8   1  14        962.53        826.94       178.14 o                         
   9   1  14       1005.90        920.75       195.18 o                         
  10   1  14          7.09         57.45       105.21 o                         
  11   1  14         22.10        -19.66       158.14 o                         
  12   1  14         38.21        -89.43       125.18 o                         
  13   1  14         72.85        187.88       157.71 o                         
   0   2  14      27247.10      25558.85       473.62 o                         
   1   2  14       5358.38       4863.49       243.09 o                         
   2   2  14        951.97       1033.61        69.81 o                         
   3   2  14       1107.62       1222.71       160.56 o                         
   4   2  14         44.45         71.10        77.18 o                         
   5   2  14       2591.73       2632.10       257.48 o                         
   6   2  14       7464.91       8073.84       704.42 o                         
   7   2  14       1376.71       1111.91       201.17 o                         
   8   2  14       1384.66       1512.68       233.70 o                         
   9   2  14       1645.40       1851.11       254.48 o                         
  10   2  14        676.17        557.21       158.26 o                         
  11   2  14        306.96        325.12       142.34 o                         
  12   2  14       2398.92       2338.75       432.20 o                         
  13   2  14         21.16        138.38       159.61 o                         
   1   3  14       2170.65       2118.72        94.76 o                         
   2   3  14      11092.40      11722.21       252.29 o                         
   3   3  14      10770.53      10415.64       250.08 o                         
   4   3  14       3685.04       3724.63       289.64 o                         
   5   3  14       1272.07       1292.17       186.84 o                         
   6   3  14       1387.75       1635.38       233.87 o                         
   7   3  14          4.39       -110.78       110.78 o                         
   8   3  14       2984.57       3091.38       314.09 o                         
   9   3  14       2825.17       3104.96       331.83 o                         
  10   3  14          8.70         78.49       241.59 o                         
  11   3  14        417.74        381.31       257.99 o                         
  12   3  14         68.70       -152.79       152.79 o                         
  13   3  14       1231.96       1132.57       501.31 o                         
   0   4  14       7426.10       7600.75       336.89 o                         
   1   4  14       8490.78       8296.23       203.93 o                         
   2   4  14       2444.12       2404.69       121.99 o                         
   3   4  14          7.01         39.26        39.05 o                         
   4   4  14       7419.14       7620.82       292.92 o                         
   5   4  14       3023.40       3163.87       276.17 o                         
   6   4  14       2336.49       2609.44       259.20 o                         
   7   4  14        115.85        208.11       100.34 o                         
   8   4  14          5.22        -64.33       105.31 o                         
   9   4  14        102.54        218.62       126.56 o                         
  10   4  14        538.13        666.39       184.87 o                         
  11   4  14        240.32        348.22       190.74 o                         
  12   4  14         11.48        159.46       130.19 o                         
   1   5  14      14867.05      14517.00       284.00 o                         
   2   5  14       1019.75       1058.98       101.47 o                         
   3   5  14        492.61        427.11        77.35 o                         
   4   5  14         69.14        138.19        69.32 o                         
   5   5  14       2984.72       3215.86       207.15 o                         
   6   5  14        802.26        869.89       173.14 o                         
   7   5  14       8237.00       8365.89       557.26 o                         
   8   5  14         86.11        279.84       141.70 o                         
   9   5  14       1031.78        985.50       209.36 o                         
  10   5  14         32.83        143.49       115.08 o                         
  11   5  14        999.65       1283.31       246.97 o                         
  12   5  14          0.85        -53.52       346.12 o                         
   0   6  14       1327.67       1314.21       148.89 o                         
   1   6  14       1265.84       1248.44        90.40 o                         
   2   6  14       1416.38       1436.63       125.78 o                         
   3   6  14        325.45        446.05        85.88 o                         
   4   6  14         18.86         54.66        60.70 o                         
   5   6  14       4406.64       4565.71       251.51 o                         
   6   6  14         30.05        163.29        84.06 o                         
   7   6  14        280.51        139.76       135.12 o                         
   8   6  14       1200.92       1204.04       206.27 o                         
   9   6  14        218.99        220.26       124.28 o                         
  10   6  14        162.99        534.32       174.90 o                         
  11   6  14        138.61        270.32       167.61 o                         
   1   7  14        204.98        162.37        39.08 o                         
   2   7  14        715.48        581.65        73.66 o                         
   3   7  14        822.52        925.74       118.68 o                         
   4   7  14        187.94         95.38        60.40 o                         
   5   7  14        131.75         84.12        76.53 o                         
   6   7  14        127.15         84.47        99.43 o                         
   7   7  14       1974.48       1953.47       186.79 o                         
   8   7  14        373.44        491.78       115.42 o                         
   9   7  14       1527.68       1722.63       241.97 o                         
  10   7  14        332.50        254.28       160.35 o                         
   0   8  14       1324.27       1414.41       151.09 o                         
   1   8  14        155.47        206.47        46.80 o                         
   2   8  14        235.21        210.04        49.49 o                         
   3   8  14          3.61         15.99        61.78 o                         
   4   8  14        354.09        409.08        89.06 o                         
   5   8  14        330.93        477.61       127.22 o                         
   6   8  14       2489.50       2599.00       210.40 o                         
   7   8  14          5.50        152.90        95.84 o                         
   8   8  14        917.02        892.14       151.07 o                         
   9   8  14         12.98         -8.03        89.85 o                         
   1   9  14        787.97       1011.48       207.08 o                         
   2   9  14        101.79        110.99       101.16 o                         
   3   9  14          6.80         37.21       108.55 o                         
   4   9  14        159.23        190.98       164.55 o                         
   5   9  14        582.74        460.89       264.48 o                         
   6   9  14          4.63        -29.23       184.66 o                         
   7   9  14        650.97        742.61       257.70 o                         
   0  10  14         33.13        190.87       237.35 o                         
   1  10  14        216.91        241.29       322.72 o                         
   2  10  14       1327.81       1442.98       220.63 o                         
   3  10  14          7.89        -12.94       184.17 o                         
   4  10  14        840.61       1116.35       327.53 o                         
   5  10  14         46.66        372.96       174.62 o                         
   1   1  15       4094.09       3913.58       150.09 o                         
   2   1  15       1101.75       1228.97        75.59 o                         
   3   1  15      13682.80      13683.74       362.17 o                         
   4   1  15         32.80        117.03        98.95 o                         
   5   1  15        821.93        751.70       164.96 o                         
   6   1  15        467.67        513.52       129.23 o                         
   7   1  15       4713.45       4399.36       358.20 o                         
   8   1  15         75.16         20.12        99.60 o                         
   9   1  15       3944.34       4025.98       374.52 o                         
  10   1  15        210.68        257.27       120.13 o                         
  11   1  15        388.76        448.84       168.48 o                         
  12   1  15        300.32        114.44       135.40 o                         
  13   1  15       1284.74       1374.22       272.25 o                         
   0   2  15       5569.67       5824.85       222.63 o                         
   1   2  15       1043.25       1071.01        68.14 o                         
   2   2  15        159.80        187.43        39.79 o                         
   3   2  15         74.71         12.55        79.18 o                         
   4   2  15        211.71        271.86        50.25 o                         
   5   2  15        450.68        453.54       131.52 o                         
   6   2  15       4320.28       4286.23       336.16 o                         
   7   2  15       1165.82       1230.41       202.85 o                         
   8   2  15          1.64        139.81       113.74 o                         
   9   2  15          0.24        120.82       124.80 o                         
  10   2  15         32.79       -134.54       134.54 o                         
  11   2  15        120.27        -24.72       196.28 o                         
  12   2  15        883.73        615.32       172.04 o                         
  13   2  15          1.06        285.75       175.82 o                         
   1   3  15       3271.81       3088.73       123.11 o                         
   2   3  15        103.63        211.59        43.05 o                         
   3   3  15         24.16         25.37        35.14 o                         
   4   3  15         82.35         48.08       124.87 o                         
   5   3  15       3013.88       3112.04       287.31 o                         
   6   3  15         25.09         96.41       114.98 o                         
   7   3  15       2190.32       1800.91       244.02 o                         
   8   3  15          3.76        176.80       116.70 o                         
   9   3  15        289.78         86.54       184.92 o                         
  10   3  15        131.26        245.17       127.56 o                         
  11   3  15       1044.09       1190.79       233.82 o                         
  12   3  15         70.09        284.78       149.95 o                         
  13   3  15        427.27        256.65       162.16 o                         
   0   4  15       1020.62        983.86       138.99 o                         
   1   4  15         37.35         17.92        40.47 o                         
   2   4  15       5612.15       5807.37       196.81 o                         
   3   4  15       2353.77       2535.35       137.33 o                         
   4   4  15      14421.53      14534.03       450.80 o                         
   5   4  15       1211.71       1522.34       207.25 o                         
   6   4  15         35.98        102.61       208.41 o                         
   7   4  15        117.82         24.83        91.02 o                         
   8   4  15        131.29          8.59        90.48 o                         
   9   4  15         39.58        -18.48       107.84 o                         
  10   4  15       1449.19       1755.98       269.91 o                         
  11   4  15         87.48         89.32       140.97 o                         
  12   4  15       1323.21       1475.14       307.78 o                         
   1   5  15       1983.84       2252.12       118.54 o                         
   2   5  15         95.99        132.30        61.70 o                         
   3   5  15       1544.53       1740.96       152.61 o                         
   4   5  15        270.42        334.27        78.61 o                         
   5   5  15       2639.35       2414.27       186.12 o                         
   6   5  15       1444.65       1401.23       213.18 o                         
   7   5  15        929.06        787.05       163.91 o                         
   8   5  15         15.33       -109.09       109.09 o                         
   9   5  15         34.54         72.08       194.86 o                         
  10   5  15          2.30        338.41       162.35 o                         
  11   5  15         15.28         71.36       118.33 o                         
  12   5  15        144.26        -66.35       124.13 o                         
   0   6  15      10933.43       9793.21       397.00 o                         
   1   6  15       4177.27       4320.11       141.35 o                         
   2   6  15       1877.41       1789.29       144.40 o                         
   3   6  15         18.47        -20.82        59.24 o                         
   4   6  15         12.67        129.30        70.81 o                         
   5   6  15        543.49        511.34        96.88 o                         
   6   6  15       2552.76       2366.84       193.37 o                         
   7   6  15        714.60        548.30       116.05 o                         
   8   6  15       1573.78       1488.69       282.91 o                         
   9   6  15          1.26        168.88       123.42 o                         
  10   6  15        716.72        586.23       185.65 o                         
  11   6  15          7.38        -16.60       309.18 o                         
   1   7  15        441.87        395.70        51.61 o                         
   2   7  15         73.57         17.34        44.85 o                         
   3   7  15      11875.40      11593.17       389.85 o                         
   4   7  15         11.87         39.48        64.82 o                         
   5   7  15        188.07        233.76        77.58 o                         
   6   7  15         57.25        139.01        75.48 o                         
   7   7  15         22.06         92.23        79.89 o                         
   8   7  15         49.73         17.65        77.92 o                         
   9   7  15        102.19         -3.09        92.51 o                         
  10   7  15          0.22        324.39       139.63 o                         
   0   8  15         34.97         88.05       122.45 o                         
   1   8  15         38.25        120.36        50.61 o                         
   2   8  15       1707.16       1762.82       115.68 o                         
   3   8  15          2.26        106.64        61.71 o                         
   4   8  15       2152.80       2295.43       189.90 o                         
   5   8  15        250.77        221.94        84.66 o                         
   6   8  15        100.94        292.92        90.53 o                         
   7   8  15         82.65        195.63       175.19 o                         
   8   8  15        597.16        441.15       107.49 o                         
   9   8  15         14.11         71.42       139.62 o                         
   1   9  15       3162.03       3186.16       411.55 o                         
   2   9  15         15.40        213.37       113.15 o                         
   3   9  15        331.08        499.67       203.03 o                         
   4   9  15        249.31        -38.73       120.99 o                         
   5   9  15        936.36        733.18       212.99 o                         
   6   9  15         63.94        219.21       166.63 o                         
   7   9  15       1712.98       2615.20       410.45 o                         
   0  10  15       1036.19        834.62       373.78 o                         
   1  10  15         23.40         72.97       160.29 o                         
   2  10  15        547.29        605.82       178.77 o                         
   3  10  15         45.96        125.30       132.67 o                         
   4  10  15         11.70         60.87       152.35 o                         
   5  10  15        307.09        115.09       167.55 o                         
   0   0  16      30692.36      28110.18      1123.43 o                         
   1   0  16      22402.33      24110.90      1215.50 o                         
   2   0  16        120.10         71.98        78.89 o                         
   3   0  16          0.61         15.49       153.30 o                         
   4   0  16       5662.67       6621.97       565.31 o                         
   5   0  16       2169.46       1994.49       317.95 o                         
   6   0  16      11298.50      11869.12       819.77 o                         
   7   0  16       3420.03       4046.88       508.94 o                         
   8   0  16       1328.47       1258.12       279.24 o                         
   9   0  16         31.85         66.91       169.40 o                         
  10   0  16       5067.89       4267.89       581.73 o                         
  11   0  16       2792.58       2232.45       456.73 o                         
  12   0  16       2005.76       2511.99       490.94 o                         
  13   0  16          3.63       -211.31       211.31 o                         
   1   1  16        897.67        749.06        90.40 o                         
   2   1  16      21263.58      21042.71       229.81 o                         
   3   1  16       1610.53       1407.20       128.81 o                         
   4   1  16       3132.74       2986.96       277.75 o                         
   5   1  16          7.88        -34.92       133.31 o                         
   6   1  16        378.88        436.24       131.86 o                         
   7   1  16        602.83        690.20       174.48 o                         
   8   1  16       6339.64       5900.40       438.29 o                         
   9   1  16        658.29        981.74       213.26 o                         
  10   1  16       1483.21       1392.21       231.99 o                         
  11   1  16        131.62        114.23       148.53 o                         
  12   1  16        227.00        419.04       192.97 o                         
  13   1  16        205.40        272.58       145.46 o                         
   0   2  16         37.00        150.56        54.08 o                         
   1   2  16       5305.05       5070.40       165.51 o                         
   2   2  16       5545.88       5390.02       142.35 o                         
   3   2  16        292.71        177.26        93.22 o                         
   4   2  16       6826.23       6491.83       469.75 o                         
   5   2  16       2498.37       2355.45       264.36 o                         
   6   2  16        204.60        384.89       152.87 o                         
   7   2  16       1569.68       1452.38       207.84 o                         
   8   2  16       1771.06       1742.55       290.79 o                         
   9   2  16       1282.14       1223.16       229.39 o                         
  10   2  16       2252.05       2284.15       399.21 o                         
  11   2  16          4.74        -93.49       138.48 o                         
  12   2  16        318.56        357.52       190.00 o                         
  13   2  16        187.26         45.13       152.10 o                         
   1   3  16       5926.44       5586.82       152.14 o                         
   2   3  16       9131.22       8904.31       206.87 o                         
   3   3  16         17.06         38.04        48.57 o                         
   4   3  16       4036.65       4171.00       322.18 o                         
   5   3  16       3535.18       3401.39       301.54 o                         
   6   3  16       2055.25       2076.15       245.61 o                         
   7   3  16       2036.58       2072.27       283.52 o                         
   8   3  16         21.59         27.95       102.02 o                         
   9   3  16         72.05         93.98       263.45 o                         
  10   3  16         39.25        -67.51       135.48 o                         
  11   3  16        155.01        193.04       149.03 o                         
  12   3  16         17.04        -16.07       105.68 o                         
   0   4  16        709.79        631.70       113.51 o                         
   1   4  16       5873.05       5759.44       203.40 o                         
   2   4  16         56.78        122.75        41.11 o                         
   3   4  16         50.93         77.54        40.86 o                         
   4   4  16          4.08         53.21        57.95 o                         
   5   4  16        343.25        401.91       119.21 o                         
   6   4  16       1607.10       1990.68       244.71 o                         
   7   4  16        813.32       1042.27       179.60 o                         
   8   4  16          1.29         70.53       175.07 o                         
   9   4  16         10.35         41.26       107.38 o                         
  10   4  16         15.41         85.88       121.83 o                         
  11   4  16        199.43         91.63       165.58 o                         
  12   4  16        121.78        123.93       164.15 o                         
   1   5  16        664.94        698.14        73.28 o                         
   2   5  16       4909.71       5089.54       208.81 o                         
   3   5  16       3436.69       3520.04       208.19 o                         
   4   5  16       3275.09       3315.48       208.24 o                         
   5   5  16         67.20        220.93        81.11 o                         
   6   5  16          1.76         47.36        75.71 o                         
   7   5  16        913.62        979.17       191.72 o                         
   8   5  16        336.83        504.89       153.65 o                         
   9   5  16       3425.87       3259.41       345.92 o                         
  10   5  16        273.56        212.89       155.53 o                         
  11   5  16        957.13        936.32       223.04 o                         
   0   6  16       7365.19       6182.92       326.43 o                         
   1   6  16       1821.46       1887.42       116.19 o                         
   2   6  16        102.93        186.45        61.62 o                         
   3   6  16        545.33        650.31       102.77 o                         
   4   6  16         24.53         69.53        72.00 o                         
   5   6  16       1911.75       2079.64       179.82 o                         
   6   6  16       1326.10       1169.78       146.29 o                         
   7   6  16        287.03        416.76       142.51 o                         
   8   6  16        288.92        252.99       143.13 o                         
   9   6  16        354.35        355.29       152.95 o                         
  10   6  16         74.83       -129.53       229.14 o                         
  11   6  16          5.26         31.43       126.26 o                         
   1   7  16       7311.44       7033.31       222.56 o                         
   2   7  16        783.14        768.26        82.32 o                         
   3   7  16          5.10         34.24        67.64 o                         
   4   7  16        311.80        396.72        95.31 o                         
   5   7  16       2758.59       2377.91       199.27 o                         
   6   7  16        367.26        404.49        98.21 o                         
   7   7  16       1850.97       1976.40       233.37 o                         
   8   7  16        216.85        268.08       101.76 o                         
   9   7  16         78.32        172.04        83.16 o                         
  10   7  16          9.38        -25.67       154.16 o                         
   0   8  16        112.05         80.17        67.87 o                         
   1   8  16        238.79        255.15        55.00 o                         
   2   8  16       1283.32       1253.87       101.40 o                         
   3   8  16        340.89        367.92        89.32 o                         
   4   8  16       1538.51       1344.78       152.64 o                         
   5   8  16         37.88        -74.93        74.93 o                         
   6   8  16         54.96         92.15        67.38 o                         
   7   8  16        373.37        515.52       115.41 o                         
   8   8  16        436.21        437.29       110.95 o                         
   1   9  16         33.66       -129.72       277.08 o                         
   2   9  16         35.09        108.50       100.78 o                         
   3   9  16       1527.63       1500.71       230.68 o                         
   4   9  16        382.12        447.66       307.44 o                         
   5   9  16          4.67       -168.77       168.77 o                         
   6   9  16          3.84        254.88       163.01 o                         
   7   9  16          0.36        194.91       168.74 o                         
   0  10  16       1607.85       1787.47       460.56 o                         
   1  10  16          6.40        -14.24       450.66 o                         
   2  10  16        170.84        -57.49       142.57 o                         
   3  10  16          1.35        241.48       172.36 o                         
   4  10  16         34.31        186.56       154.12 o                         
   1   1  17      12225.21      11920.77       352.32 o                         
   2   1  17        818.74        852.46        44.74 o                         
   3   1  17        940.23        897.70        91.43 o                         
   4   1  17        390.72        419.25        87.63 o                         
   5   1  17       1236.13       1152.99       207.57 o                         
   6   1  17        529.82        545.97       167.70 o                         
   7   1  17       5889.99       6245.88       440.62 o                         
   8   1  17         87.68         36.08       196.73 o                         
   9   1  17       3356.43       3466.32       357.77 o                         
  10   1  17          1.09        -76.98       213.29 o                         
  11   1  17        743.86        907.30       227.38 o                         
  12   1  17        115.05        362.76       185.23 o                         
  13   1  17       1132.37       1466.27       435.92 o                         
   0   2  17         40.72         45.64        56.47 o                         
   1   2  17       1212.97       1300.68       124.19 o                         
   2   2  17        709.86        710.68        54.33 o                         
   3   2  17         58.84          6.26        36.79 o                         
   4   2  17       1728.01       1722.09       247.64 o                         
   5   2  17        301.29        294.79       133.30 o                         
   6   2  17        107.52        103.89        94.26 o                         
   7   2  17       1448.05       1448.45       234.45 o                         
   8   2  17        563.56        686.71       200.94 o                         
   9   2  17         23.72         88.69       119.29 o                         
  10   2  17        113.29        333.36       138.91 o                         
  11   2  17        337.99        313.08       378.62 o                         
  12   2  17         87.94          5.47       136.45 o                         
   1   3  17         10.03         17.77        46.36 o                         
   2   3  17         33.90         60.46        37.53 o                         
   3   3  17       4954.69       4819.03       172.99 o                         
   4   3  17        173.40        200.82        90.80 o                         
   5   3  17        573.46        632.42       151.89 o                         
   6   3  17        619.12        602.26       156.98 o                         
   7   3  17         12.50         73.48       111.80 o                         
   8   3  17          8.80        -59.54       106.05 o                         
   9   3  17        309.12        139.85       261.19 o                         
  10   3  17        530.46        527.16       158.85 o                         
  11   3  17        135.12          7.47       112.22 o                         
  12   3  17         19.87        164.80       146.77 o                         
   0   4  17       2291.27       2285.94       217.27 o                         
   1   4  17        517.61        502.72        52.08 o                         
   2   4  17         93.34        145.98        45.62 o                         
   3   4  17        323.18        366.60        56.48 o                         
   4   4  17        308.11        238.01        76.63 o                         
   5   4  17        335.39        235.56        81.02 o                         
   6   4  17       4706.60       4459.35       371.99 o                         
   7   4  17        143.94        -27.01       108.36 o                         
   8   4  17       1765.03       1874.93       254.69 o                         
   9   4  17          0.19       -104.98       134.88 o                         
  10   4  17       1314.33       1315.71       249.37 o                         
  11   4  17         57.83        400.18       180.77 o                         
  12   4  17       2109.03       1591.04       285.34 o                         
   1   5  17       1251.45       1294.02        96.56 o                         
   2   5  17        457.14        473.17        74.74 o                         
   3   5  17       3162.14       3598.52       214.48 o                         
   4   5  17        481.98        599.13       103.10 o                         
   5   5  17        406.18        314.68        95.10 o                         
   6   5  17       1803.90       1715.47       163.51 o                         
   7   5  17         25.31        150.48       102.76 o                         
   8   5  17        154.28        347.90       130.02 o                         
   9   5  17        757.87        611.11       172.69 o                         
  10   5  17         68.67         96.86       210.19 o                         
  11   5  17          2.82         61.23       363.22 o                         
   0   6  17       2964.25       2671.33       226.63 o                         
   1   6  17       4107.66       3830.91       177.78 o                         
   2   6  17       9771.66      10434.50       290.39 o                         
   3   6  17        381.51        417.40        83.67 o                         
   4   6  17       3433.37       3509.25       224.37 o                         
   5   6  17        599.65        668.38       111.12 o                         
   6   6  17         15.98         -9.78        71.32 o                         
   7   6  17         29.31         78.31        74.64 o                         
   8   6  17       3251.06       3054.90       276.49 o                         
   9   6  17          0.15        186.41       152.01 o                         
  10   6  17        732.38        690.27       197.76 o                         
   1   7  17       2183.30       2484.18       162.77 o                         
   2   7  17        371.85        421.64        68.74 o                         
   3   7  17         19.96        138.16        71.88 o                         
   4   7  17        245.91        189.66        80.37 o                         
   5   7  17       1508.71       1633.25       184.38 o                         
   6   7  17        168.23        187.95        83.92 o                         
   7   7  17       2086.23       2058.85       203.62 o                         
   8   7  17         77.46         75.51        89.66 o                         
   9   7  17         10.52        111.30        92.05 o                         
   0   8  17       4392.31       4926.65       305.79 o                         
   1   8  17         58.85          9.69        52.68 o                         
   2   8  17        132.32         94.14        49.65 o                         
   3   8  17         11.19         57.30        61.22 o                         
   4   8  17          1.41         97.17        77.18 o                         
   5   8  17          1.03         34.08        71.93 o                         
   6   8  17       3095.80       3128.00       237.65 o                         
   7   8  17         77.62         66.91        83.06 o                         
   8   8  17        393.17        367.07       130.13 o                         
   1   9  17        281.23        572.40       208.34 o                         
   2   9  17         13.24         64.99        88.32 o                         
   3   9  17       1918.19       2184.55       268.39 o                         
   4   9  17          6.61        157.46       210.08 o                         
   5   9  17          2.84         85.95       129.44 o                         
   6   9  17        277.42        114.66       128.40 o                         
   0  10  17       1333.97        725.67       328.67 o                         
   1  10  17        136.28        193.81       353.81 o                         
   2  10  17         55.06        260.19       279.95 o                         
   3  10  17          7.09        -88.88       132.80 o                         
   0   0  18       4317.27       4793.16       535.86 o                         
   1   0  18      14340.89      15057.51       685.50 o                         
   2   0  18       4833.82       4081.96       583.51 o                         
   3   0  18       8272.48       8414.19       401.10 o                         
   4   0  18      10552.58      11393.08       557.41 o                         
   5   0  18      12214.70      12506.30       857.49 o                         
   6   0  18        960.64       1123.63       301.33 o                         
   7   0  18       2225.63       2999.39       472.30 o                         
   8   0  18        981.64       1069.38       300.18 o                         
   9   0  18       1059.80       1127.94       329.28 o                         
  10   0  18       5057.39       5035.45       628.87 o                         
  11   0  18       2470.82       2558.63       494.74 o                         
  12   0  18       2613.39       2268.67       481.79 o                         
   1   1  18         67.25        124.52        64.12 o                         
   2   1  18       4699.50       4269.43        87.68 o                         
   3   1  18         73.10         67.55        43.40 o                         
   4   1  18       4954.81       4933.78       248.83 o                         
   5   1  18         61.67        140.85       131.49 o                         
   6   1  18        308.08        212.00       219.00 o                         
   7   1  18        331.97         52.61       189.51 o                         
   8   1  18        293.53        197.24       132.51 o                         
   9   1  18         84.84        190.05       137.23 o                         
  10   1  18          6.83        159.61       151.00 o                         
  11   1  18         13.98        366.88       171.38 o                         
  12   1  18         78.21        191.19       132.54 o                         
   0   2  18       9965.12      10256.81       313.76 o                         
   1   2  18       9633.83       9274.02       411.15 o                         
   2   2  18       1876.85       1699.55        83.27 o                         
   3   2  18        322.39        269.41        42.49 o                         
   4   2  18       2735.27       2942.67       299.98 o                         
   5   2  18       4131.42       3769.22       338.61 o                         
   6   2  18       4680.83       5274.37       408.42 o                         
   7   2  18       2362.03       2126.15       379.09 o                         
   8   2  18         50.30        -97.30       134.52 o                         
   9   2  18        177.10        393.22       231.07 o                         
  10   2  18        391.62        436.18       163.89 o                         
  11   2  18        246.19        199.63       113.01 o                         
  12   2  18        672.47       1186.78       266.45 o                         
   1   3  18       1619.92       1573.49       176.36 o                         
   2   3  18       2832.27       2567.72       114.05 o                         
   3   3  18       6698.57       6432.68       186.13 o                         
   4   3  18       6595.68       6646.65       219.34 o                         
   5   3  18        978.23       1047.10       200.01 o                         
   6   3  18        320.03        528.25       175.20 o                         
   7   3  18         22.86        238.20       167.41 o                         
   8   3  18        670.35        606.92       155.20 o                         
   9   3  18       1931.34       2389.31       296.03 o                         
  10   3  18        144.58        164.35       138.37 o                         
  11   3  18         27.92        -79.55       118.72 o                         
  12   3  18         30.47        169.93       162.25 o                         
   0   4  18       5618.32       4974.36       211.57 o                         
   1   4  18       3219.04       3208.19       139.06 o                         
   2   4  18       2123.40       2099.74       115.09 o                         
   3   4  18        295.16        315.62        54.21 o                         
   4   4  18        469.19        476.52        92.56 o                         
   5   4  18        286.68        330.47        86.54 o                         
   6   4  18        354.17        547.77       181.51 o                         
   7   4  18       1933.78       1956.98       271.68 o                         
   8   4  18         81.31        107.15       105.98 o                         
   9   4  18          6.05         79.73       128.86 o                         
  10   4  18        253.68        198.61       272.26 o                         
  11   4  18        749.76        973.67       232.82 o                         
   1   5  18       1594.47       1531.57       114.59 o                         
   2   5  18       1908.37       1908.63       146.08 o                         
   3   5  18        124.56         77.33        65.09 o                         
   4   5  18         19.78        -50.07        59.54 o                         
   5   5  18       2145.69       2422.19       192.80 o                         
   6   5  18         79.73        196.76        84.77 o                         
   7   5  18       1358.08       1449.48       227.46 o                         
   8   5  18        521.59        554.07       156.75 o                         
   9   5  18        478.40        519.74       222.20 o                         
  10   5  18         22.89        260.60       148.45 o                         
  11   5  18       1188.08       1520.50       297.67 o                         
   0   6  18        225.75        152.95       102.27 o                         
   1   6  18        352.12        355.59        67.92 o                         
   2   6  18        857.98        978.55        93.70 o                         
   3   6  18        107.51        114.66        65.66 o                         
   4   6  18       1929.90       1917.44       174.55 o                         
   5   6  18       1037.55       1333.18       152.30 o                         
   6   6  18         18.21         -7.64        69.14 o                         
   7   6  18        233.40        326.89        95.43 o                         
   8   6  18        250.71         27.88        96.99 o                         
   9   6  18          6.41        -52.23       170.78 o                         
  10   6  18        310.76        378.31       183.86 o                         
   1   7  18       1884.28       1671.42       133.13 o                         
   2   7  18       4910.14       5035.67       201.30 o                         
   3   7  18       6321.53       6394.30       287.06 o                         
   4   7  18       1158.69        980.01       128.42 o                         
   5   7  18       1675.54       1693.07       175.04 o                         
   6   7  18        762.03        748.57       126.42 o                         
   7   7  18        174.42        359.92       102.28 o                         
   8   7  18        675.66        812.39       139.14 o                         
   9   7  18        536.60        535.31       123.17 o                         
   0   8  18       2597.15       2967.50       305.74 o                         
   1   8  18        244.54        146.34        79.45 o                         
   2   8  18        194.45        179.86        80.43 o                         
   3   8  18        114.59        326.54        71.76 o                         
   4   8  18        245.64        408.00       101.46 o                         
   5   8  18        179.49        136.04        77.55 o                         
   6   8  18        803.64        841.17       138.05 o                         
   7   8  18          0.22         59.99        80.55 o                         
   1   9  18        440.81        685.96       218.74 o                         
   2   9  18         97.77         57.36       110.66 o                         
   3   9  18        757.77        658.60       163.09 o                         
   4   9  18        253.13        295.54       155.72 o                         
   5   9  18        130.33        100.30       120.57 o                         
   0  10  18         26.79       -245.48       286.94 o                         
   1  10  18         12.85        138.86       193.75 o                         
   2  10  18        463.60        346.83       185.10 o                         
   1   1  19       2532.98       2640.88       182.39 o                         
   2   1  19       1627.43       1603.42        74.05 o                         
   3   1  19       5281.27       5112.63       161.28 o                         
   4   1  19        259.40        418.76        94.64 o                         
   5   1  19       3432.82       3486.19       223.14 o                         
   6   1  19        298.76        232.68       138.42 o                         
   7   1  19       1360.45       1431.05       253.03 o                         
   8   1  19        807.06        862.78       203.27 o                         
   9   1  19       4975.79       5052.81       453.83 o                         
  10   1  19         33.45        206.10       572.84 o                         
  11   1  19        552.67        557.51       402.12 o                         
  12   1  19        115.79        344.82       276.45 o                         
   0   2  19       7106.39       7940.83       320.14 o                         
   1   2  19        350.53        281.55        79.19 o                         
   2   2  19        383.32        382.07        37.13 o                         
   3   2  19          0.02         15.40        26.35 o                         
   4   2  19         14.28         68.85        94.71 o                         
   5   2  19          5.24        -44.47        49.81 o                         
   6   2  19        917.10        816.06       107.97 o                         
   7   2  19        830.07       1096.30       234.66 o                         
   8   2  19          4.72         71.98       131.67 o                         
   9   2  19        324.40        441.39       152.94 o                         
  10   2  19         18.52         48.71       127.61 o                         
  11   2  19        813.87       1059.57       231.97 o                         
  12   2  19        314.46        442.01       323.81 o                         
   1   3  19       2556.84       2466.04       153.27 o                         
   2   3  19        768.57        727.82        62.17 o                         
   3   3  19       1454.94       1493.21        90.76 o                         
   4   3  19        154.83        127.64        42.33 o                         
   5   3  19       1516.32       1884.68       476.26 o                         
   6   3  19        725.43       1034.41       211.65 o                         
   7   3  19       3752.86       3822.86       373.77 o                         
   8   3  19         79.22       -122.93       141.92 o                         
   9   3  19         97.51        241.27       125.35 o                         
  10   3  19         26.93        173.74       128.45 o                         
  11   3  19        283.89        218.42       283.63 o                         
   0   4  19        702.64        771.52        93.85 o                         
   1   4  19         22.89         73.88        58.33 o                         
   2   4  19       4134.05       4329.80       163.47 o                         
   3   4  19        533.15        481.66        62.96 o                         
   4   4  19         64.54         66.56        71.45 o                         
   5   4  19         22.20         27.14        70.92 o                         
   6   4  19         22.33        184.12       126.78 o                         
   7   4  19         69.83        248.10       136.77 o                         
   8   4  19       6259.63       5921.61       470.82 o                         
   9   4  19        147.58         42.39       182.50 o                         
  10   4  19        457.94        239.64       130.82 o                         
  11   4  19          0.12        331.29       177.52 o                         
   1   5  19        281.09        131.32        72.67 o                         
   2   5  19        217.60        180.55        57.00 o                         
   3   5  19        350.35        494.59        85.46 o                         
   4   5  19        413.33        384.43       114.16 o                         
   5   5  19        310.22        328.29        91.44 o                         
   6   5  19         95.58        144.80        77.16 o                         
   7   5  19        383.38        188.24        98.37 o                         
   8   5  19        248.31        392.55       267.91 o                         
   9   5  19         38.06        177.43       242.66 o                         
  10   5  19        230.35        378.21       183.43 o                         
   0   6  19       4846.03       4724.26       317.50 o                         
   1   6  19       1037.41        948.77       144.27 o                         
   2   6  19       2556.05       2382.29       144.08 o                         
   3   6  19        105.11        159.44        65.54 o                         
   4   6  19       1617.70       1458.19       161.14 o                         
   5   6  19         51.04        199.19       104.30 o                         
   6   6  19       2017.23       2156.23       195.99 o                         
   7   6  19         51.23        -63.52        76.97 o                         
   8   6  19         94.94        170.24        91.73 o                         
   9   6  19        159.04        205.10       173.08 o                         
   1   7  19        563.14        404.65        74.69 o                         
   2   7  19        314.64        400.15        67.88 o                         
   3   7  19       4254.32       4546.65       221.07 o                         
   4   7  19        172.38        235.82       107.00 o                         
   5   7  19         55.13         96.75        77.73 o                         
   6   7  19        209.58        172.68        95.21 o                         
   7   7  19        143.69        263.74        95.41 o                         
   8   7  19         11.79         93.01       115.67 o                         
   0   8  19       1999.96       1931.02       214.14 o                         
   1   8  19         14.39        -40.74        80.13 o                         
   2   8  19       3366.11       3512.14       191.71 o                         
   3   8  19         26.29         31.23        68.86 o                         
   4   8  19       2440.32       2391.52       214.08 o                         
   5   8  19          0.38        -49.49        75.44 o                         
   6   8  19        528.29        393.98       101.63 o                         
   7   8  19         33.24        147.56       110.44 o                         
   1   9  19       1080.55        994.02       345.33 o                         
   2   9  19        105.85        221.78       166.44 o                         
   3   9  19        204.38        353.69       154.14 o                         
   4   9  19         78.12         48.38       108.60 o                         
   5   9  19        439.77        483.62       175.59 o                         
   0   0  20       4592.24       3820.11       505.90 o                         
   1   0  20       3735.42       4124.13       495.74 o                         
   2   0  20       1636.10       1213.16       251.64 o                         
   3   0  20        941.65       1081.62       160.59 o                         
   4   0  20       1898.08       1849.19       205.95 o                         
   5   0  20       3564.63       4148.94       318.28 o                         
   6   0  20       3851.41       4236.02       541.61 o                         
   7   0  20        430.01        393.17       209.33 o                         
   8   0  20        327.74       -219.77       228.78 o                         
   9   0  20        291.60       -178.79       228.59 o                         
  10   0  20       1935.22       1934.52       435.65 o                         
  11   0  20       1497.08       1745.54       418.73 o                         
  12   0  20       2193.35       2362.45       503.47 o                         
   1   1  20          3.95        130.47        93.56 o                         
   2   1  20       8678.90       7443.55       359.06 o                         
   3   1  20       1717.90       1561.18        76.61 o                         
   4   1  20       4684.58       4480.86       236.10 o                         
   5   1  20         49.52        136.07        68.33 o                         
   6   1  20        420.23        523.67       288.20 o                         
   7   1  20        113.14        358.21       167.73 o                         
   8   1  20       2339.42       2554.66       319.56 o                         
   9   1  20        348.36        305.45       170.04 o                         
  10   1  20       1059.20       1065.84       240.87 o                         
  11   1  20          9.13        199.99       152.52 o                         
  12   1  20         51.74        128.61       213.56 o                         
   0   2  20        631.91        886.26       279.69 o                         
   1   2  20       7466.27       7432.41       300.34 o                         
   2   2  20       1499.01       1438.34        86.15 o                         
   3   2  20       1300.69       1252.05        72.86 o                         
   4   2  20       7070.58       7279.91       266.48 o                         
   5   2  20       7464.63       7870.60       508.76 o                         
   6   2  20       1701.34       1610.66       251.78 o                         
   7   2  20        164.87        299.88       155.23 o                         
   8   2  20        234.52        244.90       165.79 o                         
   9   2  20         83.42         63.92       142.58 o                         
  10   2  20       2321.05       3059.00       371.34 o                         
  11   2  20         81.74         66.28       123.63 o                         
   1   3  20        819.22        761.56        96.02 o                         
   2   3  20       1606.99       1543.66        99.58 o                         
   3   3  20         18.29         63.06        40.43 o                         
   4   3  20        953.00       1014.10       125.73 o                         
   5   3  20       1226.55       1469.71       172.27 o                         
   6   3  20        386.74        485.98       270.78 o                         
   7   3  20        439.76        698.46       173.74 o                         
   8   3  20        493.12        591.85       185.11 o                         
   9   3  20       2973.11       2565.05       322.86 o                         
  10   3  20        155.28         99.83       217.69 o                         
  11   3  20         67.47         -4.14       184.54 o                         
   0   4  20       1035.02       1043.27       109.64 o                         
   1   4  20       1993.71       2041.20       147.74 o                         
   2   4  20          7.02         75.00        38.59 o                         
   3   4  20        942.76        855.23        75.52 o                         
   4   4  20        183.99        165.74        60.79 o                         
   5   4  20       2464.22       2454.74       189.18 o                         
   6   4  20         31.57        162.11       110.11 o                         
   7   4  20         18.38         23.45       139.81 o                         
   8   4  20         69.40        -28.92       102.68 o                         
   9   4  20          2.56         -5.06       148.90 o                         
  10   4  20        106.28          0.48       127.73 o                         
  11   4  20         73.04         20.32       218.63 o                         
   1   5  20          3.66         70.96        61.51 o                         
   2   5  20       7095.93       6872.44       272.43 o                         
   3   5  20       3867.46       4155.72       223.29 o                         
   4   5  20       1919.93       1935.60       174.72 o                         
   5   5  20       1311.72       1453.30       157.39 o                         
   6   5  20         22.83        188.44        87.91 o                         
   7   5  20       1284.24       1213.45       150.59 o                         
   8   5  20        756.49        916.88       204.64 o                         
   9   5  20       1174.49       1350.57       263.29 o                         
  10   5  20          7.57        390.11       188.30 o                         
   0   6  20        796.98        892.28       154.66 o                         
   1   6  20       1187.80        991.23       107.59 o                         
   2   6  20        210.06        303.73        67.08 o                         
   3   6  20          3.65         -5.41        61.25 o                         
   4   6  20          1.56        103.50        87.38 o                         
   5   6  20        741.31       1008.17       144.44 o                         
   6   6  20       2088.07       2089.69       200.34 o                         
   7   6  20        168.28        319.83        97.40 o                         
   8   6  20         22.29        -27.80        81.61 o                         
   9   6  20         25.09         21.30       110.71 o                         
   1   7  20       2646.86       2465.76       188.55 o                         
   2   7  20        239.04        218.33        74.93 o                         
   3   7  20        245.02        347.93        68.88 o                         
   4   7  20        152.25        210.38        78.63 o                         
   5   7  20        520.24        479.37       109.26 o                         
   6   7  20         29.97        104.21        77.23 o                         
   7   7  20       1606.73       1590.00       185.31 o                         
   8   7  20        194.18        130.37       117.20 o                         
   0   8  20         15.89          3.53       190.42 o                         
   1   8  20        773.37        586.37        89.02 o                         
   2   8  20       1768.43       1919.54       143.92 o                         
   3   8  20         71.27         20.80        57.18 o                         
   4   8  20        653.73        930.97       114.82 o                         
   5   8  20        497.67        559.96       113.54 o                         
   6   8  20          9.08        -24.83       114.64 o                         
   1   9  20          3.00         40.58       201.08 o                         
   2   9  20        143.23        387.48       223.67 o                         
   3   9  20        801.00       1057.23       200.14 o                         
   4   9  20          0.48         69.79       194.24 o                         
   1   1  21       4058.47       3740.54       363.87 o                         
   2   1  21          8.01        100.82        89.87 o                         
   3   1  21       3297.25       3065.42       107.53 o                         
   4   1  21        484.31        319.06        67.25 o                         
   5   1  21       4042.82       4136.29       253.39 o                         
   6   1  21        561.28        644.61       123.20 o                         
   7   1  21        305.54        693.16       211.12 o                         
   8   1  21        977.82        879.20       217.53 o                         
   9   1  21        144.65        462.71       191.66 o                         
  10   1  21         94.26        308.49       169.48 o                         
  11   1  21        586.06        407.66       207.78 o                         
   0   2  21          8.45         30.17       106.67 o                         
   1   2  21        253.17        414.15        79.14 o                         
   2   2  21       1708.95       1700.97       214.57 o                         
   3   2  21        904.14        874.50        57.40 o                         
   4   2  21       2623.86       2284.07       108.35 o                         
   5   2  21        202.47        326.37       161.99 o                         
   6   2  21          3.55         19.18       198.24 o                         
   7   2  21         10.92          7.27       121.40 o                         
   8   2  21         11.19        -51.06       141.15 o                         
   9   2  21        307.85        263.78       290.51 o                         
  10   2  21        438.88        596.67       191.12 o                         
  11   2  21        340.40        135.22       196.23 o                         
   1   3  21        178.50        160.16        57.09 o                         
   2   3  21        248.28        254.28        50.60 o                         
   3   3  21       3171.37       3217.71       131.13 o                         
   4   3  21        244.38        190.84        73.99 o                         
   5   3  21        206.82        153.73       110.19 o                         
   6   3  21        107.19        190.34       150.68 o                         
   7   3  21       1133.95       1283.51       243.77 o                         
   8   3  21        196.40        126.63       141.24 o                         
   9   3  21       1191.74       1055.12       436.06 o                         
  10   3  21         16.71        -37.92       145.38 o                         
  11   3  21        559.73        913.66       230.54 o                         
   0   4  21       1229.23       1706.22       207.65 o                         
   1   4  21        271.08        238.71        83.70 o                         
   2   4  21       1020.51        891.97       165.51 o                         
   3   4  21          7.13         45.52        41.43 o                         
   4   4  21        385.02        449.44        86.15 o                         
   5   4  21        133.73        119.87        80.43 o                         
   6   4  21       1979.51       2278.01       191.00 o                         
   7   4  21         54.60        569.88       202.99 o                         
   8   4  21       1611.89       1802.47       296.23 o                         
   9   4  21        104.33        235.29       183.59 o                         
  10   4  21        317.00        725.30       225.49 o                         
   1   5  21       1910.26       1991.10       158.94 o                         
   2   5  21         12.84         58.99        72.21 o                         
   3   5  21       3700.26       3679.37       212.02 o                         
   4   5  21         61.81        108.42        64.19 o                         
   5   5  21         17.40        -64.76        64.76 o                         
   6   5  21          0.67        104.89        75.21 o                         
   7   5  21          4.25         70.72       113.58 o                         
   8   5  21        395.09        288.84       116.57 o                         
   9   5  21        620.14        610.84       359.91 o                         
  10   5  21         35.31         18.42       126.34 o                         
   0   6  21        109.16        138.30       123.03 o                         
   1   6  21        280.16        186.57       106.32 o                         
   2   6  21       3947.17       4069.08       216.91 o                         
   3   6  21        184.44        219.39        75.66 o                         
   4   6  21       4071.58       4421.46       247.18 o                         
   5   6  21        428.01        360.18        95.66 o                         
   6   6  21          7.50        148.00        78.54 o                         
   7   6  21         51.59         83.92       137.86 o                         
   8   6  21        866.49        795.84       163.32 o                         
   9   6  21         10.12         92.85       100.79 o                         
   1   7  21       2752.44       2774.34       185.85 o                         
   2   7  21        335.90        261.45        85.99 o                         
   3   7  21       1083.34       1288.88       121.31 o                         
   4   7  21         50.41          3.07        72.59 o                         
   5   7  21       1244.78       1431.46       174.19 o                         
   6   7  21          6.22        -69.31        69.31 o                         
   7   7  21        360.19        518.99       121.16 o                         
   0   8  21       1175.71       1000.78       166.70 o                         
   1   8  21         12.72        -42.01        71.30 o                         
   2   8  21          5.13          2.77        68.30 o                         
   3   8  21          2.11        159.01        69.59 o                         
   4   8  21         49.96        126.82        71.68 o                         
   5   8  21          1.17        -91.83        91.83 o                         
   6   8  21        831.01       1084.47       237.73 o                         
   1   9  21         25.77        168.92       219.98 o                         
   2   9  21          0.78       -286.25       286.25 o                         
   3   9  21       4019.89       4232.57       476.78 o                         
   0   0  22       8039.91       8213.10       726.76 o                         
   1   0  22      10159.81      11571.54       598.65 o                         
   2   0  22       1014.93       1052.71       280.45 o                         
   3   0  22        264.27       -228.04       841.59 o                         
   4   0  22       2635.39       2344.61       240.69 o                         
   5   0  22       1332.49       1425.06       209.24 o                         
   6   0  22       2183.59       2249.18       582.39 o                         
   7   0  22       5348.92       5704.34       691.85 o                         
   8   0  22        116.43        228.75       194.26 o                         
   9   0  22         61.51        529.51       304.25 o                         
  10   0  22        335.76         85.95       193.41 o                         
  11   0  22        117.56        546.22       296.37 o                         
   1   1  22       3469.36       3185.28       233.92 o                         
   2   1  22       8865.28       8528.30       397.35 o                         
   3   1  22         69.91         27.38       104.88 o                         
   4   1  22       3130.05       2847.31       166.31 o                         
   5   1  22        199.22        157.96       114.65 o                         
   6   1  22        662.49        795.67       151.26 o                         
   7   1  22       1249.40       1450.40       259.96 o                         
   8   1  22        335.65        737.62       219.69 o                         
   9   1  22        127.82         29.98       273.39 o                         
  10   1  22          3.24        135.79       257.50 o                         
  11   1  22          1.15        348.91       217.32 o                         
   0   2  22       1316.42       1509.32       259.57 o                         
   1   2  22       4152.88       4508.65       205.77 o                         
   2   2  22         52.53        -89.39        92.91 o                         
   3   2  22         51.34          6.16        45.42 o                         
   4   2  22       2900.14       2821.46       131.12 o                         
   5   2  22       2677.59       3155.44       277.31 o                         
   6   2  22       1353.26       1466.68       277.27 o                         
   7   2  22        432.62        605.43       285.64 o                         
   8   2  22        938.65        948.16       226.04 o                         
   9   2  22        234.71         16.68       116.23 o                         
  10   2  22       3367.34       3609.62       424.81 o                         
  11   2  22          5.72        -92.02       239.02 o                         
   1   3  22        296.68        321.38        64.58 o                         
   2   3  22       3964.70       3297.61       270.43 o                         
   3   3  22       1405.32       1408.01       135.71 o                         
   4   3  22       2384.53       2649.57       164.96 o                         
   5   3  22          5.69         85.61        65.92 o                         
   6   3  22        650.32        983.62       226.51 o                         
   7   3  22        454.98        835.58       229.33 o                         
   8   3  22        439.22        637.34       182.28 o                         
   9   3  22       2293.15       2467.84       348.69 o                         
  10   3  22        571.15        343.02       497.12 o                         
   0   4  22        121.73        175.77       150.73 o                         
   1   4  22       4786.26       4586.30       256.08 o                         
   2   4  22        236.34        169.11        95.02 o                         
   3   4  22        168.27        137.62        75.35 o                         
   4   4  22         29.66         57.15        55.23 o                         
   5   4  22       1758.73       1875.23       170.79 o                         
   6   4  22         13.48         -7.90        93.26 o                         
   7   4  22        366.47        408.90       120.69 o                         
   8   4  22        210.41        422.87       165.58 o                         
   9   4  22          1.83         36.28       255.20 o                         
  10   4  22        183.61        245.81       180.87 o                         
   1   5  22       2600.79       2575.14       194.00 o                         
   2   5  22         77.03        115.13        72.72 o                         
   3   5  22       2238.71       2289.85       167.52 o                         
   4   5  22        635.92        908.17       114.47 o                         
   5   5  22       1678.88       1697.40       169.54 o                         
   6   5  22        436.97        413.79       161.44 o                         
   7   5  22       1699.85       1543.64       206.57 o                         
   8   5  22         17.87        -50.84       126.70 o                         
   9   5  22        111.32         14.72       123.96 o                         
   0   6  22        502.93        516.11       143.31 o                         
   1   6  22       2794.54       2287.47       166.80 o                         
   2   6  22         97.16        109.28        91.61 o                         
   3   6  22         79.90         68.62        74.76 o                         
   4   6  22        285.70        332.08        87.39 o                         
   5   6  22        876.01       1173.41       185.79 o                         
   6   6  22         18.14         67.53       104.65 o                         
   7   6  22        201.76        142.30       157.93 o                         
   8   6  22        142.63        134.16       109.80 o                         
   1   7  22         74.06        166.63        94.04 o                         
   2   7  22       1088.40       1432.11       150.84 o                         
   3   7  22       2301.71       2660.38       187.07 o                         
   4   7  22       1574.28       1815.04       198.70 o                         
   5   7  22         56.85        240.01       107.66 o                         
   6   7  22         66.33         71.10       129.12 o                         
   7   7  22        239.11         19.21        90.07 o                         
   0   8  22       4274.91       3057.73       283.74 o                         
   1   8  22          5.85         10.36       100.81 o                         
   2   8  22        828.46        922.38       132.35 o                         
   3   8  22         66.68        170.89        82.58 o                         
   4   8  22         57.61        181.82        81.88 o                         
   5   8  22        306.54        284.28       122.35 o                         
   1   9  22        216.94         64.69       473.67 o                         
   1   1  23        277.03        369.99       104.27 o                         
   2   1  23        169.32        304.34       107.18 o                         
   3   1  23       3329.62       2841.07       243.34 o                         
   4   1  23        370.80        167.80        98.89 o                         
   5   1  23       1988.26       2070.65       208.85 o                         
   6   1  23        393.01        528.96       150.76 o                         
   7   1  23        248.01        283.08       189.88 o                         
   8   1  23        317.65        593.10       249.28 o                         
   9   1  23        945.57        876.31       218.34 o                         
  10   1  23         74.50         47.24       156.06 o                         
   0   2  23       7341.68       7459.90       503.11 o                         
   1   2  23        486.43        679.14       101.41 o                         
   2   2  23        137.61        163.85        87.11 o                         
   3   2  23        398.90        227.60       109.16 o                         
   4   2  23         12.18         -0.35       116.92 o                         
   5   2  23        575.37        579.05       140.05 o                         
   6   2  23       1087.33       1394.25       257.47 o                         
   7   2  23        569.86        650.92       199.35 o                         
   8   2  23        501.43       1019.85       252.31 o                         
   9   2  23         92.30          4.17       139.13 o                         
  10   2  23        579.81        926.20       251.01 o                         
   1   3  23        341.95        425.50        88.35 o                         
   2   3  23          9.44        -87.39        87.39 o                         
   3   3  23          1.68        -45.98       158.21 o                         
   4   3  23         99.31         51.81        76.46 o                         
   5   3  23        674.76        847.48       128.12 o                         
   6   3  23        126.24        161.68       121.42 o                         
   7   3  23       1318.09       1619.74       276.37 o                         
   8   3  23        103.66         41.45       142.22 o                         
   9   3  23       1133.39       1445.03       291.63 o                         
  10   3  23         53.77         55.25       291.57 o                         
   0   4  23        915.33        912.49       161.31 o                         
   1   4  23        394.15        430.24       131.13 o                         
   2   4  23       4019.84       4080.81       239.10 o                         
   3   4  23        213.22         92.08       117.25 o                         
   4   4  23       4964.20       5213.51       288.46 o                         
   5   4  23        148.14        147.07        81.48 o                         
   6   4  23          2.44        -44.43        90.04 o                         
   7   4  23         66.11        198.05       160.82 o                         
   8   4  23       1846.27       1992.94       299.67 o                         
   9   4  23         12.12        -51.91       140.15 o                         
   1   5  23         59.88         27.02        74.85 o                         
   2   5  23       1664.15       1403.88       151.14 o                         
   3   5  23        125.93        182.43        97.64 o                         
   4   5  23       1372.67       1412.19       163.80 o                         
   5   5  23          3.15        181.67        89.12 o                         
   6   5  23        635.04        821.84       192.76 o                         
   7   5  23         23.75        312.37       271.25 o                         
   8   5  23          9.20       -100.36       100.36 o                         
   9   5  23         15.00        179.27       150.50 o                         
   0   6  23       2651.50       2892.48       279.05 o                         
   1   6  23        845.61        711.19       102.38 o                         
   2   6  23        101.44         46.71       127.71 o                         
   3   6  23         15.18        -26.24        66.72 o                         
   4   6  23        186.29        513.56       133.54 o                         
   5   6  23        249.02        500.47       127.42 o                         
   6   6  23       1803.50       2048.98       238.67 o                         
   7   6  23         85.54        139.62       107.33 o                         
   8   6  23        102.12        413.98       156.35 o                         
   1   7  23         92.46        -63.88        90.05 o                         
   2   7  23        288.46        132.10        83.94 o                         
   3   7  23       1141.75       1330.65       143.52 o                         
   4   7  23        120.56        525.45       139.16 o                         
   5   7  23        138.84        286.87       105.30 o                         
   6   7  23        359.23        250.70       301.56 o                         
   0   8  23       1657.62       1237.33       178.96 o                         
   1   8  23        246.42        159.94        83.51 o                         
   2   8  23       1678.00       1772.47       176.43 o                         
   3   8  23         99.71        256.58        99.32 o                         
   4   8  23       1373.72       2208.22       275.19 o                         
   0   0  24       8008.14       6725.22       723.52 o                         
   1   0  24       8174.78       8561.32       536.92 o                         
   2   0  24       4074.16       4724.81       597.49 o                         
   3   0  24       1373.64        741.48       211.22 o                         
   4   0  24       2251.59       1917.68       334.30 o                         
   5   0  24        924.67       1006.50       172.22 o                         
   6   0  24       1529.30       1938.29       259.68 o                         
   7   0  24         25.99        178.70       240.67 o                         
   8   0  24         58.04        411.39       252.37 o                         
   9   0  24        547.56        826.53       320.67 o                         
  10   0  24         87.85       -152.14       192.31 o                         
   1   1  24       1532.75       1526.67       180.56 o                         
   2   1  24       4986.53       5168.95       430.88 o                         
   3   1  24         98.51         -2.03       107.43 o                         
   4   1  24       4054.47       3942.46       300.01 o                         
   5   1  24         37.18         -3.82       128.80 o                         
   6   1  24         12.95        220.71       111.84 o                         
   7   1  24        456.62        438.22       372.78 o                         
   8   1  24        650.61       1313.31       284.52 o                         
   9   1  24         80.11        124.90       186.56 o                         
  10   1  24         22.04       -164.01       164.01 o                         
   0   2  24        429.55        754.63       202.25 o                         
   1   2  24       2523.38       2747.15       219.67 o                         
   2   2  24        563.16        605.24       132.41 o                         
   3   2  24        130.22        -89.80        89.80 o                         
   4   2  24        230.69        314.32       147.53 o                         
   5   2  24       1356.58       1723.80       165.10 o                         
   6   2  24        151.06        307.67       145.10 o                         
   7   2  24       1462.44       1882.56       351.78 o                         
   8   2  24        767.51       1268.76       269.00 o                         
   9   2  24          1.76        -84.41       126.87 o                         
  10   2  24       1113.41       1337.20       320.40 o                         
   1   3  24        209.12        130.12        77.14 o                         
   2   3  24       2988.51       2809.33       259.02 o                         
   3   3  24       3317.70       3192.80       361.52 o                         
   4   3  24       1258.90       1217.67       146.79 o                         
   5   3  24        345.00        512.78       113.66 o                         
   6   3  24         59.11        180.22       168.33 o                         
   7   3  24        415.97        300.88       146.33 o                         
   8   3  24        996.30       1380.97       284.60 o                         
   9   3  24       1876.79       2132.06       412.58 o                         
   0   4  24        122.75        191.94       162.63 o                         
   1   4  24        739.14        552.86       133.21 o                         
   2   4  24       1296.20       1093.17       127.97 o                         
   3   4  24        114.73       -135.06       135.06 o                         
   4   4  24        418.90        175.45       306.61 o                         
   5   4  24        708.48       1075.06       185.81 o                         
   6   4  24        104.16        259.69       183.74 o                         
   7   4  24       1041.03       1135.42       254.97 o                         
   8   4  24         26.63        -48.63       142.81 o                         
   9   4  24         64.75         69.70       149.10 o                         
   1   5  24        938.09        816.03       150.82 o                         
   2   5  24       2321.32       2111.09       184.15 o                         
   3   5  24       3881.25       2918.20       425.75 o                         
   4   5  24       1661.52       1790.82       241.15 o                         
   5   5  24        580.87        600.90       343.20 o                         
   6   5  24          7.07         94.46       116.50 o                         
   7   5  24        821.41       1351.84       278.11 o                         
   8   5  24        279.22        162.47       316.59 o                         
   0   6  24        756.21        778.31       156.53 o                         
   1   6  24        904.11        711.94       106.27 o                         
   2   6  24         71.54         66.06        82.09 o                         
   3   6  24          1.48         74.53        92.30 o                         
   4   6  24          0.60         75.65       103.99 o                         
   5   6  24        826.42       1264.55       228.43 o                         
   6   6  24        343.43        766.42       227.91 o                         
   7   6  24        152.42        160.57       134.17 o                         
   1   7  24        271.15         54.79       122.38 o                         
   2   7  24        832.18        755.00       187.66 o                         
   3   7  24          1.37        -89.09        89.09 o                         
   4   7  24          8.59        -47.14        87.36 o                         
   5   7  24        361.83        697.81       184.34 o                         
   0   8  24         13.10       -118.41       118.41 o                         
   1   8  24       1224.50        930.84       133.19 o                         
   2   8  24       1421.94       1545.76       222.81 o                         
   3   8  24        313.82        269.28       132.10 o                         
   1   1  25       1878.15       1787.24       198.03 o                         
   2   1  25        656.64        940.16       221.52 o                         
   3   1  25        179.68        -93.25        93.56 o                         
   4   1  25          5.76       -109.68       109.68 o                         
   5   1  25       1621.65       1718.33       215.02 o                         
   6   1  25         56.39        330.30       128.08 o                         
   7   1  25         28.88        419.43       161.33 o                         
   8   1  25        360.04       1391.56       312.74 o                         
   9   1  25       1529.12       1509.36       300.22 o                         
   0   2  25       1090.23       1546.83       253.51 o                         
   1   2  25         17.78          7.93        78.26 o                         
   2   2  25        770.26        889.65       156.63 o                         
   3   2  25       1398.29        897.08       218.28 o                         
   4   2  25        138.72        -85.20       114.47 o                         
   5   2  25        951.35       1006.29       186.97 o                         
   6   2  25        429.60        401.59       145.10 o                         
   7   2  25        135.57        324.50       195.12 o                         
   8   2  25        875.77       1087.35       265.37 o                         
   9   2  25        344.31        174.88       151.45 o                         
   1   3  25          4.74         33.03        83.08 o                         
   2   3  25       2476.68       2486.91       202.90 o                         
   3   3  25       1452.92       1453.89       201.26 o                         
   4   3  25        102.69        102.21       176.40 o                         
   5   3  25        488.21        335.48       152.75 o                         
   6   3  25        467.32        629.08       295.22 o                         
   7   3  25         14.10        166.12       196.41 o                         
   8   3  25          3.78        384.95       233.91 o                         
   9   3  25       1119.56       1233.14       294.61 o                         
   0   4  25       3443.05       3936.16       385.79 o                         
   1   4  25        916.30       1149.36       139.99 o                         
   2   4  25       1457.69       1347.99       152.22 o                         
   3   4  25          0.44       -108.88       119.40 o                         
   4   4  25       1503.15       1676.26       359.41 o                         
   5   4  25        619.92        428.05       139.77 o                         
   6   4  25       1819.07       2109.10       260.02 o                         
   7   4  25        106.35         92.21       163.23 o                         
   8   4  25        513.06        518.35       201.02 o                         
   1   5  25        579.43        590.70       118.06 o                         
   2   5  25        843.43        757.65       146.64 o                         
   3   5  25        454.22        246.18       152.08 o                         
   4   5  25        145.54        -26.42       123.01 o                         
   5   5  25        595.20        427.68       215.13 o                         
   6   5  25         39.52        174.14       144.93 o                         
   7   5  25         64.77        111.55       176.18 o                         
   0   6  25        122.76        252.64       153.00 o                         
   1   6  25        292.21        470.30        99.77 o                         
   2   6  25       1502.66       1501.11       226.10 o                         
   3   6  25          5.97        -92.06        92.06 o                         
   4   6  25        637.21       1086.27       192.73 o                         
   5   6  25        361.45        539.00       153.58 o                         
   6   6  25         29.09        143.70       141.49 o                         
   1   7  25        694.60        639.01       150.60 o                         
   2   7  25        347.95        373.71       104.99 o                         
   3   7  25        386.63        718.53       134.80 o                         
   4   7  25        406.45        351.80       105.87 o                         
   0   0  26        137.70        289.96       199.42 o                         
   1   0  26       2481.06       2680.00       322.22 o                         
   2   0  26        952.87        731.33       266.94 o                         
   3   0  26       1390.83       1274.78       344.83 o                         
   4   0  26       2123.19       1690.59       368.68 o                         
   5   0  26       3698.52       2983.27       536.15 o                         
   6   0  26       2143.38       2688.68       548.33 o                         
   7   0  26        816.81       1065.78       332.05 o                         
   8   0  26         62.06         78.99       162.74 o                         
   9   0  26        243.56        120.29       194.38 o                         
   1   1  26         29.23        113.06       119.22 o                         
   2   1  26       1774.58       1671.08       192.36 o                         
   3   1  26        883.09        723.32       278.42 o                         
   4   1  26        908.78        861.87       160.71 o                         
   5   1  26        507.47        211.13       108.93 o                         
   6   1  26        411.83        307.04       137.72 o                         
   7   1  26         26.79         53.58       113.44 o                         
   8   1  26        724.04       1262.67       275.94 o                         
   9   1  26         75.28        124.36       185.80 o                         
   0   2  26       1379.95       1337.16       234.86 o                         
   1   2  26       1243.92       1291.22       161.79 o                         
   2   2  26        770.53        649.53       147.01 o                         
   3   2  26         59.24        -22.71        94.84 o                         
   4   2  26        257.84        166.95       118.56 o                         
   5   2  26       1821.07       1238.99       458.24 o                         
   6   2  26         55.49          9.41       115.73 o                         
   7   2  26         70.45        344.08       146.23 o                         
   8   2  26       1506.75       1800.03       328.77 o                         
   9   2  26          3.42       -152.76       176.50 o                         
   1   3  26        485.14        430.95        99.83 o                         
   2   3  26       3386.17       3653.39       237.32 o                         
   3   3  26       2312.15       1972.50       240.42 o                         
   4   3  26        406.94        118.98       152.28 o                         
   5   3  26       1288.17       1482.21       224.54 o                         
   6   3  26        317.81        396.99       137.24 o                         
   7   3  26        739.48       1239.85       312.13 o                         
   8   3  26       1289.98       2225.49       369.53 o                         
   0   4  26        756.87       1028.03       238.22 o                         
   1   4  26       2825.09       3040.60       225.79 o                         
   2   4  26        579.43        414.82       125.40 o                         
   3   4  26         76.31       -141.46       141.46 o                         
   4   4  26        199.99       -217.51       232.02 o                         
   5   4  26        764.41       1282.53       208.35 o                         
   6   4  26        401.83        922.12       196.91 o                         
   7   4  26        118.06        410.06       151.46 o                         
   8   4  26        712.73        907.38       219.44 o                         
   1   5  26        747.66        561.13       110.63 o                         
   2   5  26       1679.13       1508.33       195.67 o                         
   3   5  26        902.16        795.94       125.62 o                         
   4   5  26        473.40        273.26       187.54 o                         
   5   5  26        338.48        503.45       158.87 o                         
   6   5  26         19.96         89.67       104.90 o                         
   7   5  26        442.46        676.34       173.68 o                         
   0   6  26         61.39        161.85       116.30 o                         
   1   6  26        953.43        959.44       143.08 o                         
   2   6  26        193.46         69.04        95.94 o                         
   3   6  26        204.27       -101.02       101.02 o                         
   4   6  26         95.97        -12.80       111.16 o                         
   5   6  26        269.00        400.64       170.61 o                         
   1   7  26         12.10        -19.75        78.32 o                         
   2   7  26        690.13        441.74       219.53 o                         
   3   7  26       1722.00       1699.67       201.24 o                         
   1   1  27        876.20        667.14       135.01 o                         
   2   1  27        402.79        349.98       110.87 o                         
   3   1  27       1140.87       1372.38       263.01 o                         
   4   1  27        322.68        -22.73       110.83 o                         
   5   1  27        309.46         26.95       106.68 o                         
   6   1  27         65.45       -177.27       177.27 o                         
   7   1  27         40.32         70.00       197.41 o                         
   8   1  27        232.90        130.11       225.04 o                         
   0   2  27       1403.17       1497.79       270.77 o                         
   1   2  27        416.94        349.15       124.84 o                         
   2   2  27        417.30        342.46       107.46 o                         
   3   2  27         11.70         19.29        98.32 o                         
   4   2  27        888.93        760.53       162.84 o                         
   5   2  27         37.48        -67.91       122.99 o                         
   6   2  27       1098.79       1294.71       305.73 o                         
   7   2  27         47.01        277.03       207.41 o                         
   8   2  27        107.96        563.62       252.04 o                         
   1   3  27        707.55        846.10       144.02 o                         
   2   3  27        205.38        206.61       112.60 o                         
   3   3  27        302.26        155.87       109.36 o                         
   4   3  27         22.19       -159.78       159.78 o                         
   5   3  27       1472.73        766.94       202.60 o                         
   6   3  27          6.63        -65.56       130.22 o                         
   7   3  27          5.62        107.85       127.88 o                         
   8   3  27         56.11        664.02       207.81 o                         
   0   4  27        644.48        352.16       146.27 o                         
   1   4  27        859.94        999.34       156.69 o                         
   2   4  27       1286.58       1414.35       160.50 o                         
   3   4  27         35.10        -49.82       132.25 o                         
   4   4  27       1830.22       1319.34       327.57 o                         
   5   4  27        308.94        372.86       224.25 o                         
   6   4  27        273.32        302.48       136.10 o                         
   7   4  27         46.82        214.62       130.42 o                         
   1   5  27         46.50        155.22        80.23 o                         
   2   5  27        527.01        397.38       101.64 o                         
   3   5  27        773.46        558.26       115.38 o                         
   4   5  27        620.82        491.04       184.60 o                         
   5   5  27         41.49        210.61       162.14 o                         
   6   5  27        109.04        150.44       113.52 o                         
   0   6  27       1631.87       1925.01       290.46 o                         
   1   6  27       1003.34       1039.29       141.97 o                         
   2   6  27        198.31        133.50       100.61 o                         
   3   6  27         53.79        -52.36       116.73 o                         
   4   6  27         57.59         37.54        86.96 o                         
   1   7  27          6.47         51.43       105.70 o                         
   0   0  28        686.26        405.32       243.72 o                         
   1   0  28       1641.83       1325.83       247.54 o                         
   2   0  28        271.91        304.58       171.06 o                         
   3   0  28         54.58       -197.98       204.92 o                         
   4   0  28        425.72        584.85       256.77 o                         
   5   0  28        500.27         19.57       198.17 o                         
   6   0  28          2.12       -204.17       230.77 o                         
   7   0  28        407.94        604.89       336.61 o                         
   8   0  28       1242.17       1993.82       498.49 o                         
   1   1  28         73.21        195.02        97.50 o                         
   2   1  28        970.86       1252.15       194.55 o                         
   3   1  28         35.85        137.37       148.67 o                         
   4   1  28        680.24        714.33       223.52 o                         
   5   1  28       1006.72        553.77       160.51 o                         
   6   1  28        789.75        485.02       185.11 o                         
   7   1  28         17.01         75.26       165.43 o                         
   8   1  28         65.00        126.99       198.16 o                         
   0   2  28       1928.55       2729.97       351.44 o                         
   1   2  28       4187.41       4113.83       300.29 o                         
   2   2  28       1163.93        992.92       155.79 o                         
   3   2  28        312.77         75.78       119.81 o                         
   4   2  28        354.48        323.37       109.30 o                         
   5   2  28        614.30        373.80       124.01 o                         
   6   2  28        254.64        -55.05       150.09 o                         
   7   2  28       1259.41       1692.35       352.39 o                         
   1   3  28        211.24        154.89        92.00 o                         
   2   3  28        837.12        929.87       159.40 o                         
   3   3  28       4774.10       5216.75       340.88 o                         
   4   3  28       2326.04       1921.16       239.80 o                         
   5   3  28        205.27        -95.99       142.46 o                         
   6   3  28          0.48       -126.66       236.14 o                         
   7   3  28        350.09        332.64       172.51 o                         
   0   4  28          0.02        227.77       157.72 o                         
   1   4  28       1049.81       1076.41       169.43 o                         
   2   4  28        376.78        374.73        86.89 o                         
   3   4  28         88.44       -100.64       100.64 o                         
   4   4  28        411.79        248.65       103.39 o                         
   5   4  28       1616.66       1230.92       228.30 o                         
   6   4  28          2.24        -46.10       155.76 o                         
   1   5  28        522.26        709.22       141.51 o                         
   2   5  28        815.45       1168.82       150.21 o                         
   3   5  28        532.87        344.95       121.69 o                         
   4   5  28        602.78        359.66       104.75 o                         
   5   5  28        229.16        122.93       136.85 o                         
   0   6  28        156.76        160.24       265.52 o                         
   1   6  28        661.19        918.75       138.47 o                         
   2   6  28         14.28        101.06        96.35 o                         
   3   6  28         22.86        -65.86        97.04 o                         
   1   1  29         15.95         54.68        89.92 o                         
   2   1  29         43.28        274.54       120.60 o                         
   3   1  29       1411.12       1853.55       503.92 o                         
   4   1  29          7.74         74.35       237.43 o                         
   5   1  29        156.33        -72.55       131.40 o                         
   6   1  29         28.36        -12.75       145.33 o                         
   7   1  29        532.25        367.66       243.19 o                         
   0   2  29        424.30        457.46       194.27 o                         
   1   2  29        171.64        223.04       105.13 o                         
   2   2  29        238.14        315.21       106.33 o                         
   3   2  29         42.31         58.33       104.41 o                         
   4   2  29       1408.26       1623.44       231.73 o                         
   5   2  29          2.28       -210.50       210.50 o                         
   6   2  29        631.44       -211.26       211.26 o                         
   7   2  29        198.90        269.53       143.53 o                         
   1   3  29         31.14        170.13        91.51 o                         
   2   3  29       1888.44       2014.37       230.76 o                         
   3   3  29       1477.92       1457.08       189.00 o                         
   4   3  29        442.57        529.78       160.61 o                         
   5   3  29        476.48        102.69       187.91 o                         
   6   3  29          5.82       -199.97       199.97 o                         
   0   4  29       2110.40       2281.52       320.58 o                         
   1   4  29        225.50        226.23       133.26 o                         
   2   4  29         10.37        183.95       106.98 o                         
   3   4  29         20.54         17.58       103.32 o                         
   4   4  29        618.48        581.71       157.85 o                         
   5   4  29         67.24       -160.58       160.58 o                         
   1   5  29         19.52         13.16        95.97 o                         
   2   5  29        757.01        961.19       147.25 o                         
   3   5  29        108.48        109.75        91.33 o                         
   4   5  29        385.24        508.86       168.68 o                         
   0   0  30       2782.99       3432.95       550.38 o                         
   1   0  30         22.54        195.90       424.69 o                         
   2   0  30         83.69        107.67       175.19 o                         
   3   0  30        208.69        151.55       282.85 o                         
   4   0  30        259.72        536.14       305.89 o                         
   5   0  30       1623.42       1429.23       402.15 o                         
   6   0  30        862.21        813.70       339.80 o                         
   1   1  30          0.80        198.26       112.61 o                         
   2   1  30       2224.13       2455.18       253.06 o                         
   3   1  30        668.69        868.15       168.37 o                         
   4   1  30       1030.89       1623.25       308.20 o                         
   5   1  30         58.11        -63.13       148.85 o                         
   6   1  30         43.82       -107.78       162.79 o                         
   0   2  30        157.30        225.26       156.83 o                         
   1   2  30       1416.19       1619.86       201.98 o                         
   2   2  30       3020.71       3561.29       286.94 o                         
   3   2  30        132.52         76.26       124.42 o                         
   4   2  30       1811.93       1940.15       330.53 o                         
   5   2  30        183.87        117.67       200.29 o                         
   6   2  30          6.99       -204.18       204.18 o                         
   1   3  30       1356.65       1263.28       189.38 o                         
   2   3  30       1355.68       1315.13       191.21 o                         
   3   3  30        323.21        391.89       126.11 o                         
   4   3  30        543.83        562.81       162.23 o                         
   5   3  30        243.92         44.49       142.31 o                         
   0   4  30          4.83        460.18       179.45 o                         
   1   4  30        989.01       1134.39       290.94 o                         
   2   4  30          9.63         63.78       103.52 o                         
   3   4  30         66.84        170.22       105.04 o                         
   4   4  30         32.95        176.86       119.74 o                         
   1   5  30        332.86        460.12       124.13 o                         
   1   1  31        385.95        360.99       117.27 o                         
   2   1  31        647.16        892.32       172.70 o                         
   3   1  31       1559.86       2085.46       228.92 o                         
   4   1  31         77.09        552.74       216.98 o                         
   5   1  31        274.29        275.73       175.70 o                         
   0   2  31         19.72       -122.01       194.69 o                         
   1   2  31        324.58        521.48       130.46 o                         
   2   2  31        216.20        221.01       120.01 o                         
   3   2  31         12.63        194.01       108.45 o                         
   4   2  31        635.57        574.45       201.55 o                         
   1   3  31        585.32        850.09       158.31 o                         
   2   3  31        169.10        251.85        98.57 o                         
   3   3  31        633.21        655.71       167.74 o                         
   4   3  31          6.83        172.23       126.96 o                         
   0   4  31        264.15        213.26       168.05 o                         
   1   4  31        908.85        949.54       170.09 o                         
   2   4  31        490.05        534.85       183.97 o                         
   0   0  32       1042.70       1526.02       390.78 o                         
   1   0  32       1112.34       1066.69       245.60 o                         
   2   0  32        993.25       1495.17       292.64 o                         
   3   0  32        665.09        782.49       293.92 o                         
   4   0  32        755.44       1151.88       384.18 o                         
   1   1  32         88.79        313.06       124.74 o                         
   2   1  32         18.61        257.26       115.34 o                         
   3   1  32        284.20        501.53       141.87 o                         
   0   2  32       1282.79       1656.46       304.41 o                         
   1   2  32        576.87        158.36       151.14 o                         
   2   2  32        466.60        295.48       114.71 o                         
   3   2  32          1.19        357.29       216.59 o                         
   1   3  32         10.69        -20.23       102.41 o                         
   1   1  33        103.61        132.30       117.49 o                         
                                                                                
